# Supplementary material for: A phenome-wide examination of neural and cognitive function
Source: Sci Data. 2016 Dec 6;3:160110. doi: 10.1038/sdata.2016.110 (PMC5139672; doi:10.1038/sdata.2016.110)
Supplement: Supplementary file 1 [file sdata2016110-isa1.zip]

Archive with 6 entries (6 files):
- i_Investigation.txt
- s_study_Poldrack.txt
- a_func_Poldrack.txt
- a_anat_Poldrack.txt
- a_dwi_Poldrack.txt
- a_beh_Poldrack.txt
