# Supplementary material for: A phenome-wide examination of neural and cognitive function
Source: Sci Data. 2016 Dec 6;3:160110. doi: 10.1038/sdata.2016.110 (PMC5139672; doi:10.1038/sdata.2016.110)
Supplement: Supplementary file 1 [file sdata2016110-isa1.zip › i_Investigation.txt]

# Investigation File generated for Scientific Data with Investigation File Authoring Tool version 0.1.0 on 07/10/2016 - This metadata file is CC0
ONTOLOGY SOURCE REFERENCE
Term Source Name	NCBITAXON	UBERON	PATO	UO	http://www.cognitiveatlas.org/term/id/	http://www.cognitiveatlas.org/task/	OBI	ERO	XCO	NCIT	NBO
Term Source File	http://data.bioontology.org/ontologies/NCBITAXON	http://data.bioontology.org/ontologies/UBERON	http://data.bioontology.org/ontologies/PATO	http://data.bioontology.org/ontologies/UO	http://data.bioontology.org/ontologies/OBI	http://data.bioontology.org/ontologies/ERO	http://data.bioontology.org/ontologies/OBI	http://data.bioontology.org/ontologies/ERO	http://data.bioontology.org/ontologies/XCO	http://data.bioontology.org/ontologies/NCIT	http://data.bioontology.org/ontologies/NBO
Term Source Version	2015AA	releases/2014-06-15	unknown	unknown	2014-08-18	2013-08-02	2014-08-18	2013-08-02	4.15	16.05e	2012-07-09
Term Source Description	National Center for Biotechnology Information (NCBI) Organismal Classification	Uber Anatomy Ontology	Phenotypic Quality Ontology	Units of Measurement Ontology	Ontology for Biomedical Investigations	Eagle-I Research Resource Ontology	Ontology for Biomedical Investigations	Eagle-I Research Resource Ontology	Experimental Conditions Ontology	National Cancer Institute Thesaurus	Neuro Behavior Ontology
INVESTIGATION
Investigation Identifier
Investigation Title
Investigation Description
Investigation Submission Date
Investigation Public Release Date
INVESTIGATION PUBLICATIONS
Investigation PubMed ID
Investigation Publication DOI
Investigation Publication Author List
Investigation Publication Title
Investigation Publication Status
Investigation Publication Status Term Accession Number
Investigation Publication Status Term Source REF
INVESTIGATION CONTACTS
Investigation Person Last Name
Investigation Person Mid Initials
Investigation Person First Name
Investigation Person Address
Investigation Person Phone
Investigation Person Fax
Investigation Person Email
Investigation Person Affiliation
Investigation Person Roles
Investigation Person Roles Term Accession Number
Investigation Person Roles Term Source REF
STUDY
Study Identifier	10.1038/sdata.2016.110
Study Title	A phenome-wide examination of neural and cognitive function
Study Submission Date	28/06/2016
Study Public Release Date	06/12/2016
Study Description	http://www.nature.com/articles/sdata2016110#abstract
Study File Name	s_study_Poldrack.txt
Comment[Subject Keywords]	///;///;///;///;///
Comment[Manuscript Licence]	CC BY-4.0
Comment[Experimental Metadata Licence]	CC0
Comment[Supplementary Information File Name]	
Comment[Supplementary Information File Type]	x-zip-compressed
Comment[Supplementary Information File URL]	http://www.nature.com/articles/sdata2016110#supplementary-information
Comment[Data Repository]	OpenfMRI
Comment[Data Record Accession]	ds000030
Comment[Data Record URI]	https://openfmri.org/dataset/ds000030
STUDY DESIGN DESCRIPTORS
Study Design Type	repeated measure design	stimulus or stress design
Study Design Type Term Accession Number	OBI:0500002	OBI:0001396
Study Design Type Term Source REF	OBI	OBI
STUDY PUBLICATIONS
Study PubMed ID	""	""	""	""	""	""
Study Publication DOI	 doi:10.1073/pnas.1321728111	doi:10.1016/j.pscychresns.2014.02.002	doi:10.3389/fnins.2013.00173	doi:10.1016/j.nicl.2015.08.006	doi:10.1093/cercor/bht304	doi:10.1093/scan/nst114
Study Publication Author List	""	""	""	""	""	""
Study Publication Title	""	""	""	""	""	""
Study Publication Status	published	published	published	published	published	published
Study Publication Status Term Accession Number						
Study Publication Status Term Source REF						
STUDY FACTORS
Study Factor Name	diagnosis	task
Study Factor Type	diagnosis	visual stimulus
Study Factor Type Term Accession Number	OGMS:0000073	XCO:0000049
Study Factor Type Term Source REF	ERO	XCO
STUDY ASSAYS
Study Assay Measurement Type	functional magnetic resonance imaging	nuclear magnetic resonance 3D structure determination assay	Diffusion Weighted Imaging	social behavior
Study Assay Measurement Type Term Accession Number	ERO:0002178	OBI:0000182	NCIT:C111116	NBO:0000011
Study Assay Measurement Type Term Source REF	ERO	OBI	NCIT	NBO
Study Assay Technology Type	MRI Scanner	MRI Scanner	MRI Scanner	neuropsychological testing
Study Assay Technology Type Term Accession Number	ERO:MRI_Scanner	ERO:MRI_Scanner	ERO:MRI_Scanner	ERO:0001330
Study Assay Technology Type Term Source REF	ERO	ERO	ERO	ERO
Study Assay Technology Platform	""	""	""	""
Study Assay File Name	a_func_Poldrack.txt	a_anat_Poldrack.txt	a_dwi_Poldrack.txt	a_beh_Poldrack.txt
STUDY PROTOCOLS
Study Protocol Name	Participants	Behavioral assessment	Physiological recordings	Magnetic Resonance Imaging
Study Protocol Type	selection	Behavioral Assessment	physiological data analysis objective	nuclear magnetic resonance assay
Study Protocol Type Term Accession Number	OBI:0001928	NCIT:C81234	ERO:0100264	OBI:0000182
Study Protocol Type Term Source REF	OBI	NCIT	ERO	ERO
Study Protocol Description				
Study Protocol URI	""	""	""	""
Study Protocol Version				
Study Protocol Parameters Name	""	""	modality	resolution; modality; 4d spacing
Study Protocol Parameters Name Term Accession Number	""	""	""	""
Study Protocol Parameters Name Term Source REF	""	""	""	""
Study Protocol Components Name	""	""	""	""
Study Protocol Components Type	""	""	""	""
Study Protocol Components Type Term Accession Number	""	""	""	""
Study Protocol Components Type Term Source REF	""	""	""	""
STUDY CONTACTS
Study Person Last Name	Poldrack	Congdon	Triplett	Gorgolewski	Karlsgodt	Mumford	Sabb	Freimer	London	Cannon	Bilder
Study Person First Name	R.A.	E.	W.	K.J.	K.H.	J.A.	F.W.	N.B.	E.D.	T.D.	R.M.
Study Person Mid Initials											
Study Person Email	russpold@stanford.edu	""	""	""	""	""	""	""	""	""	""
Study Person Phone											
Study Person Fax											
Study Person Address											
Study Person Affiliation	Department of Psychology, Stanford University, Stanford, California 94305, USA	Department of Psychiatry and Biobehavioral Sciences, University of California, Los Angeles, California 90095, USA	Department of Psychology, Stanford University, Stanford, California 94305, USA	Department of Psychology, Stanford University, Stanford, California 94305, USA	Department of Psychiatry and Biobehavioral Sciences, University of California, Los Angeles, California 90095, USA	Center for Healthy Minds, University of Wisconsin—Madison, Madison, Wisconsin 53705, USA	Lewis Center for Neuroimaging, University of Oregon, Eugene, Oregon 97403, USA	Department of Psychiatry and Biobehavioral Sciences, University of California, Los Angeles, California 90095, USA	Department of Psychiatry and Biobehavioral Sciences, University of California, Los Angeles, California 90095, USA	Department of Psychology, Yale University, New Haven, Connecticut 06520, USA	Department of Psychiatry and Biobehavioral Sciences, University of California, Los Angeles, California 90095, USA
Study Person Roles											
Study Person Roles Term Accession Number											
Study Person Roles Term Source REF											
Comment[Study Person ORCID]											
Comment[Funder]											
Comment[FundRef ID]											
Comment[Funder Term Source REF]											
Comment[Grant Identifier]											
