# Supplementary material for: A phenome-wide examination of neural and cognitive function
Source: Sci Data. 2016 Dec 6;3:160110. doi: 10.1038/sdata.2016.110 (PMC5139672; doi:10.1038/sdata.2016.110)
Supplement: Supplementary file 1 [file sdata2016110-isa1.zip › s_study_Poldrack.txt]

Source Name	Characteristics[organism]	Term Source REF	Term Accession Number	Characteristics[organism part]	Term Source REF	Term Accession Number	Characteristics[age at scan]	Unit	Term Source REF	Term Accession Number	Characteristics[sex]	Term Source REF	Term Accession Number	Protocol REF	Protocol REF	Comment[bart]	Comment[bht]	Comment[dwi]	Comment[pamenc]	Comment[pamret]	Comment[rest]	Comment[scap]	Comment[stopsignal]	Comment[t1w]	Comment[taskswitch]	Comment[scannerserialnumber]	Sample Name	Factor Value[diagnosis]
10159	Homo sapiens	NCBITAXON	NCBITaxon:9606	brain	UBERON	UBERON:0000955	30	year	UO	UO:0000036	female	PATO	PATO:0000383	Participants	Behavioral assessment	1	n/a	1	n/a	n/a	1	1	1	1	1	35343	10159	CONTROL
10171	Homo sapiens	NCBITAXON	NCBITaxon:9606	brain	UBERON	UBERON:0000955	24	year	UO	UO:0000036	male	PATO	PATO:0000384	Participants	Behavioral assessment	1	1	1	n/a	n/a	1	1	1	1	1	35343	10171	CONTROL
10189	Homo sapiens	NCBITAXON	NCBITaxon:9606	brain	UBERON	UBERON:0000955	49	year	UO	UO:0000036	male	PATO	PATO:0000384	Participants	Behavioral assessment	1	n/a	1	n/a	n/a	1	1	1	1	1	35343	10189	CONTROL
10193	Homo sapiens	NCBITAXON	NCBITaxon:9606	brain	UBERON	UBERON:0000955	40	year	UO	UO:0000036	male	PATO	PATO:0000384	Participants	Behavioral assessment	1	n/a	1	n/a	n/a	n/a	n/a	n/a	1	n/a	35343	10193	CONTROL
10206	Homo sapiens	NCBITAXON	NCBITaxon:9606	brain	UBERON	UBERON:0000955	21	year	UO	UO:0000036	male	PATO	PATO:0000384	Participants	Behavioral assessment	1	n/a	1	n/a	n/a	1	1	1	1	1	35343	10206	CONTROL
10217	Homo sapiens	NCBITAXON	NCBITaxon:9606	brain	UBERON	UBERON:0000955	33	year	UO	UO:0000036	female	PATO	PATO:0000383	Participants	Behavioral assessment	1	n/a	1	n/a	n/a	1	1	1	1	1	35343	10217	CONTROL
10225	Homo sapiens	NCBITAXON	NCBITaxon:9606	brain	UBERON	UBERON:0000955	35	year	UO	UO:0000036	male	PATO	PATO:0000384	Participants	Behavioral assessment	1	1	1	n/a	n/a	1	1	1	1	1	35343	10225	CONTROL
10227	Homo sapiens	NCBITAXON	NCBITaxon:9606	brain	UBERON	UBERON:0000955	31	year	UO	UO:0000036	female	PATO	PATO:0000383	Participants	Behavioral assessment	1	n/a	1	n/a	n/a	1	1	1	1	1	35343	10227	CONTROL
10228	Homo sapiens	NCBITAXON	NCBITaxon:9606	brain	UBERON	UBERON:0000955	40	year	UO	UO:0000036	female	PATO	PATO:0000383	Participants	Behavioral assessment	1	1	1	n/a	n/a	1	1	1	1	1	35343	10228	CONTROL
10235	Homo sapiens	NCBITAXON	NCBITaxon:9606	brain	UBERON	UBERON:0000955	22	year	UO	UO:0000036	male	PATO	PATO:0000384	Participants	Behavioral assessment	1	n/a	1	n/a	n/a	1	1	1	1	1	35343	10235	CONTROL
10249	Homo sapiens	NCBITAXON	NCBITaxon:9606	brain	UBERON	UBERON:0000955	28	year	UO	UO:0000036	male	PATO	PATO:0000384	Participants	Behavioral assessment	1	1	1	n/a	n/a	1	1	1	1	1	35343	10249	CONTROL
10269	Homo sapiens	NCBITAXON	NCBITaxon:9606	brain	UBERON	UBERON:0000955	38	year	UO	UO:0000036	male	PATO	PATO:0000384	Participants	Behavioral assessment	1	n/a	1	n/a	n/a	1	1	1	1	1	35343	10269	CONTROL
10271	Homo sapiens	NCBITAXON	NCBITaxon:9606	brain	UBERON	UBERON:0000955	41	year	UO	UO:0000036	female	PATO	PATO:0000383	Participants	Behavioral assessment	1	1	1	n/a	n/a	1	1	1	1	1	35343	10271	CONTROL
10273	Homo sapiens	NCBITAXON	NCBITaxon:9606	brain	UBERON	UBERON:0000955	30	year	UO	UO:0000036	female	PATO	PATO:0000383	Participants	Behavioral assessment	1	1	1	n/a	n/a	1	1	1	1	1	35343	10273	CONTROL
10274	Homo sapiens	NCBITAXON	NCBITaxon:9606	brain	UBERON	UBERON:0000955	43	year	UO	UO:0000036	male	PATO	PATO:0000384	Participants	Behavioral assessment	1	n/a	1	n/a	n/a	1	1	1	1	1	35343	10274	CONTROL
10280	Homo sapiens	NCBITAXON	NCBITaxon:9606	brain	UBERON	UBERON:0000955	27	year	UO	UO:0000036	male	PATO	PATO:0000384	Participants	Behavioral assessment	1	1	1	n/a	n/a	1	1	1	1	1	35343	10280	CONTROL
10290	Homo sapiens	NCBITAXON	NCBITaxon:9606	brain	UBERON	UBERON:0000955	48	year	UO	UO:0000036	male	PATO	PATO:0000384	Participants	Behavioral assessment	1	1	1	n/a	n/a	1	1	1	1	1	35343	10290	CONTROL
10292	Homo sapiens	NCBITAXON	NCBITaxon:9606	brain	UBERON	UBERON:0000955	49	year	UO	UO:0000036	male	PATO	PATO:0000384	Participants	Behavioral assessment	1	1	1	n/a	n/a	1	1	1	1	1	35343	10292	CONTROL
10299	Homo sapiens	NCBITAXON	NCBITaxon:9606	brain	UBERON	UBERON:0000955	25	year	UO	UO:0000036	male	PATO	PATO:0000384	Participants	Behavioral assessment	n/a	1	n/a	n/a	n/a	1	1	1	n/a	n/a	35343	10299	CONTROL
10304	Homo sapiens	NCBITAXON	NCBITaxon:9606	brain	UBERON	UBERON:0000955	23	year	UO	UO:0000036	female	PATO	PATO:0000383	Participants	Behavioral assessment	1	1	1	n/a	n/a	1	1	1	1	1	35343	10304	CONTROL
10316	Homo sapiens	NCBITAXON	NCBITaxon:9606	brain	UBERON	UBERON:0000955	29	year	UO	UO:0000036	male	PATO	PATO:0000384	Participants	Behavioral assessment	1	1	1	n/a	n/a	1	1	1	1	1	35343	10316	CONTROL
10321	Homo sapiens	NCBITAXON	NCBITaxon:9606	brain	UBERON	UBERON:0000955	34	year	UO	UO:0000036	male	PATO	PATO:0000384	Participants	Behavioral assessment	1	1	1	n/a	n/a	1	1	1	1	n/a	35343	10321	CONTROL
10325	Homo sapiens	NCBITAXON	NCBITaxon:9606	brain	UBERON	UBERON:0000955	29	year	UO	UO:0000036	female	PATO	PATO:0000383	Participants	Behavioral assessment	1	1	1	n/a	n/a	1	1	1	1	1	35343	10325	CONTROL
10329	Homo sapiens	NCBITAXON	NCBITaxon:9606	brain	UBERON	UBERON:0000955	22	year	UO	UO:0000036	male	PATO	PATO:0000384	Participants	Behavioral assessment	1	1	1	n/a	n/a	1	1	1	1	1	35343	10329	CONTROL
10339	Homo sapiens	NCBITAXON	NCBITaxon:9606	brain	UBERON	UBERON:0000955	45	year	UO	UO:0000036	female	PATO	PATO:0000383	Participants	Behavioral assessment	1	1	1	n/a	n/a	1	1	1	1	1	35343	10339	CONTROL
10340	Homo sapiens	NCBITAXON	NCBITaxon:9606	brain	UBERON	UBERON:0000955	32	year	UO	UO:0000036	male	PATO	PATO:0000384	Participants	Behavioral assessment	1	1	1	n/a	n/a	1	1	1	1	1	35343	10340	CONTROL
10345	Homo sapiens	NCBITAXON	NCBITaxon:9606	brain	UBERON	UBERON:0000955	25	year	UO	UO:0000036	male	PATO	PATO:0000384	Participants	Behavioral assessment	n/a	1	1	n/a	n/a	1	1	1	1	1	35343	10345	CONTROL
10347	Homo sapiens	NCBITAXON	NCBITaxon:9606	brain	UBERON	UBERON:0000955	25	year	UO	UO:0000036	female	PATO	PATO:0000383	Participants	Behavioral assessment	1	1	1	n/a	n/a	1	1	1	1	1	35343	10347	CONTROL
10356	Homo sapiens	NCBITAXON	NCBITaxon:9606	brain	UBERON	UBERON:0000955	43	year	UO	UO:0000036	female	PATO	PATO:0000383	Participants	Behavioral assessment	1	1	1	n/a	n/a	1	1	1	1	1	35343	10356	CONTROL
10361	Homo sapiens	NCBITAXON	NCBITaxon:9606	brain	UBERON	UBERON:0000955	42	year	UO	UO:0000036	female	PATO	PATO:0000383	Participants	Behavioral assessment	1	1	1	n/a	n/a	1	1	1	1	1	35343	10361	CONTROL
10365	Homo sapiens	NCBITAXON	NCBITaxon:9606	brain	UBERON	UBERON:0000955	24	year	UO	UO:0000036	female	PATO	PATO:0000383	Participants	Behavioral assessment	1	1	1	n/a	n/a	1	1	1	1	1	35343	10365	CONTROL
10376	Homo sapiens	NCBITAXON	NCBITaxon:9606	brain	UBERON	UBERON:0000955	42	year	UO	UO:0000036	female	PATO	PATO:0000383	Participants	Behavioral assessment	1	1	1	n/a	n/a	1	1	1	1	1	35343	10376	CONTROL
10377	Homo sapiens	NCBITAXON	NCBITaxon:9606	brain	UBERON	UBERON:0000955	49	year	UO	UO:0000036	male	PATO	PATO:0000384	Participants	Behavioral assessment	1	1	1	n/a	n/a	1	1	1	1	1	35343	10377	CONTROL
10388	Homo sapiens	NCBITAXON	NCBITaxon:9606	brain	UBERON	UBERON:0000955	50	year	UO	UO:0000036	female	PATO	PATO:0000383	Participants	Behavioral assessment	1	1	1	n/a	n/a	1	1	1	1	1	35343	10388	CONTROL
10428	Homo sapiens	NCBITAXON	NCBITaxon:9606	brain	UBERON	UBERON:0000955	25	year	UO	UO:0000036	female	PATO	PATO:0000383	Participants	Behavioral assessment	n/a	1	n/a	n/a	n/a	1	1	1	n/a	1	35343	10428	CONTROL
10429	Homo sapiens	NCBITAXON	NCBITaxon:9606	brain	UBERON	UBERON:0000955	36	year	UO	UO:0000036	female	PATO	PATO:0000383	Participants	Behavioral assessment	1	1	1	n/a	n/a	1	1	1	1	1	35343	10429	CONTROL
10438	Homo sapiens	NCBITAXON	NCBITaxon:9606	brain	UBERON	UBERON:0000955	25	year	UO	UO:0000036	male	PATO	PATO:0000384	Participants	Behavioral assessment	1	1	1	n/a	n/a	1	1	1	1	1	35343	10438	CONTROL
10440	Homo sapiens	NCBITAXON	NCBITaxon:9606	brain	UBERON	UBERON:0000955	26	year	UO	UO:0000036	female	PATO	PATO:0000383	Participants	Behavioral assessment	1	1	1	n/a	n/a	1	1	1	1	1	35343	10440	CONTROL
10448	Homo sapiens	NCBITAXON	NCBITaxon:9606	brain	UBERON	UBERON:0000955	37	year	UO	UO:0000036	male	PATO	PATO:0000384	Participants	Behavioral assessment	1	1	1	n/a	n/a	1	1	1	1	1	35343	10448	CONTROL
10455	Homo sapiens	NCBITAXON	NCBITaxon:9606	brain	UBERON	UBERON:0000955	25	year	UO	UO:0000036	male	PATO	PATO:0000384	Participants	Behavioral assessment	1	1	1	n/a	n/a	1	1	1	1	1	35343	10455	CONTROL
10460	Homo sapiens	NCBITAXON	NCBITaxon:9606	brain	UBERON	UBERON:0000955	40	year	UO	UO:0000036	male	PATO	PATO:0000384	Participants	Behavioral assessment	1	1	1	n/a	n/a	1	1	1	1	1	35343	10460	CONTROL
10471	Homo sapiens	NCBITAXON	NCBITaxon:9606	brain	UBERON	UBERON:0000955	30	year	UO	UO:0000036	female	PATO	PATO:0000383	Participants	Behavioral assessment	1	1	1	n/a	n/a	1	1	1	1	1	35343	10471	CONTROL
10478	Homo sapiens	NCBITAXON	NCBITaxon:9606	brain	UBERON	UBERON:0000955	21	year	UO	UO:0000036	female	PATO	PATO:0000383	Participants	Behavioral assessment	1	1	1	n/a	n/a	1	1	1	1	1	35343	10478	CONTROL
10487	Homo sapiens	NCBITAXON	NCBITaxon:9606	brain	UBERON	UBERON:0000955	31	year	UO	UO:0000036	male	PATO	PATO:0000384	Participants	Behavioral assessment	1	1	1	n/a	n/a	1	1	1	1	1	35343	10487	CONTROL
10492	Homo sapiens	NCBITAXON	NCBITaxon:9606	brain	UBERON	UBERON:0000955	22	year	UO	UO:0000036	female	PATO	PATO:0000383	Participants	Behavioral assessment	1	1	1	n/a	n/a	1	1	1	1	1	35343	10492	CONTROL
10501	Homo sapiens	NCBITAXON	NCBITaxon:9606	brain	UBERON	UBERON:0000955	21	year	UO	UO:0000036	female	PATO	PATO:0000383	Participants	Behavioral assessment	n/a	1	n/a	n/a	n/a	1	1	1	n/a	1	35343	10501	CONTROL
10506	Homo sapiens	NCBITAXON	NCBITaxon:9606	brain	UBERON	UBERON:0000955	25	year	UO	UO:0000036	male	PATO	PATO:0000384	Participants	Behavioral assessment	1	1	1	1	1	1	1	1	1	1	35343	10506	CONTROL
10517	Homo sapiens	NCBITAXON	NCBITaxon:9606	brain	UBERON	UBERON:0000955	21	year	UO	UO:0000036	female	PATO	PATO:0000383	Participants	Behavioral assessment	1	1	1	1	1	1	1	1	1	1	35343	10517	CONTROL
10523	Homo sapiens	NCBITAXON	NCBITaxon:9606	brain	UBERON	UBERON:0000955	24	year	UO	UO:0000036	male	PATO	PATO:0000384	Participants	Behavioral assessment	1	1	1	1	1	1	1	1	1	1	35343	10523	CONTROL
10524	Homo sapiens	NCBITAXON	NCBITaxon:9606	brain	UBERON	UBERON:0000955	46	year	UO	UO:0000036	female	PATO	PATO:0000383	Participants	Behavioral assessment	1	1	1	1	1	1	1	1	1	1	35343	10524	CONTROL
10525	Homo sapiens	NCBITAXON	NCBITaxon:9606	brain	UBERON	UBERON:0000955	24	year	UO	UO:0000036	male	PATO	PATO:0000384	Participants	Behavioral assessment	1	1	1	1	1	1	1	1	1	1	35343	10525	CONTROL
10527	Homo sapiens	NCBITAXON	NCBITaxon:9606	brain	UBERON	UBERON:0000955	24	year	UO	UO:0000036	male	PATO	PATO:0000384	Participants	Behavioral assessment	1	1	1	1	1	1	1	1	1	1	35343	10527	CONTROL
10530	Homo sapiens	NCBITAXON	NCBITaxon:9606	brain	UBERON	UBERON:0000955	23	year	UO	UO:0000036	male	PATO	PATO:0000384	Participants	Behavioral assessment	1	1	1	1	1	1	1	1	1	1	35343	10530	CONTROL
10557	Homo sapiens	NCBITAXON	NCBITaxon:9606	brain	UBERON	UBERON:0000955	26	year	UO	UO:0000036	male	PATO	PATO:0000384	Participants	Behavioral assessment	1	1	1	1	1	1	1	1	1	1	35343	10557	CONTROL
10565	Homo sapiens	NCBITAXON	NCBITaxon:9606	brain	UBERON	UBERON:0000955	25	year	UO	UO:0000036	female	PATO	PATO:0000383	Participants	Behavioral assessment	1	1	1	1	1	1	1	1	1	1	35343	10565	CONTROL
10570	Homo sapiens	NCBITAXON	NCBITaxon:9606	brain	UBERON	UBERON:0000955	32	year	UO	UO:0000036	female	PATO	PATO:0000383	Participants	Behavioral assessment	1	1	1	1	1	1	1	1	1	1	35343	10570	CONTROL
10575	Homo sapiens	NCBITAXON	NCBITaxon:9606	brain	UBERON	UBERON:0000955	23	year	UO	UO:0000036	male	PATO	PATO:0000384	Participants	Behavioral assessment	1	1	1	1	1	1	1	1	1	1	35343	10575	CONTROL
10624	Homo sapiens	NCBITAXON	NCBITaxon:9606	brain	UBERON	UBERON:0000955	28	year	UO	UO:0000036	male	PATO	PATO:0000384	Participants	Behavioral assessment	1	1	1	1	1	1	1	1	1	1	35343	10624	CONTROL
10629	Homo sapiens	NCBITAXON	NCBITaxon:9606	brain	UBERON	UBERON:0000955	31	year	UO	UO:0000036	male	PATO	PATO:0000384	Participants	Behavioral assessment	1	1	1	1	1	1	1	1	1	1	35343	10629	CONTROL
10631	Homo sapiens	NCBITAXON	NCBITaxon:9606	brain	UBERON	UBERON:0000955	21	year	UO	UO:0000036	female	PATO	PATO:0000383	Participants	Behavioral assessment	1	1	1	1	1	1	1	1	1	1	35343	10631	CONTROL
10638	Homo sapiens	NCBITAXON	NCBITaxon:9606	brain	UBERON	UBERON:0000955	25	year	UO	UO:0000036	female	PATO	PATO:0000383	Participants	Behavioral assessment	1	1	1	1	1	1	1	1	1	1	35343	10638	CONTROL
10668	Homo sapiens	NCBITAXON	NCBITaxon:9606	brain	UBERON	UBERON:0000955	25	year	UO	UO:0000036	female	PATO	PATO:0000383	Participants	Behavioral assessment	1	1	n/a	1	1	1	1	1	1	1	35343	10668	CONTROL
10672	Homo sapiens	NCBITAXON	NCBITaxon:9606	brain	UBERON	UBERON:0000955	29	year	UO	UO:0000036	male	PATO	PATO:0000384	Participants	Behavioral assessment	1	1	n/a	1	1	1	1	1	1	1	35343	10672	CONTROL
10674	Homo sapiens	NCBITAXON	NCBITaxon:9606	brain	UBERON	UBERON:0000955	42	year	UO	UO:0000036	female	PATO	PATO:0000383	Participants	Behavioral assessment	1	1	1	1	1	1	1	1	1	1	35343	10674	CONTROL
10678	Homo sapiens	NCBITAXON	NCBITaxon:9606	brain	UBERON	UBERON:0000955	24	year	UO	UO:0000036	female	PATO	PATO:0000383	Participants	Behavioral assessment	1	1	1	1	1	1	1	1	1	1	35343	10678	CONTROL
10680	Homo sapiens	NCBITAXON	NCBITaxon:9606	brain	UBERON	UBERON:0000955	22	year	UO	UO:0000036	female	PATO	PATO:0000383	Participants	Behavioral assessment	1	1	1	1	1	1	1	1	1	1	35343	10680	CONTROL
10686	Homo sapiens	NCBITAXON	NCBITaxon:9606	brain	UBERON	UBERON:0000955	26	year	UO	UO:0000036	female	PATO	PATO:0000383	Participants	Behavioral assessment	1	1	1	1	1	1	1	1	1	1	35343	10686	CONTROL
10692	Homo sapiens	NCBITAXON	NCBITaxon:9606	brain	UBERON	UBERON:0000955	28	year	UO	UO:0000036	female	PATO	PATO:0000383	Participants	Behavioral assessment	1	1	1	1	1	1	1	1	1	1	35343	10692	CONTROL
10696	Homo sapiens	NCBITAXON	NCBITaxon:9606	brain	UBERON	UBERON:0000955	25	year	UO	UO:0000036	female	PATO	PATO:0000383	Participants	Behavioral assessment	1	1	1	1	1	1	1	n/a	1	1	35343	10696	CONTROL
10697	Homo sapiens	NCBITAXON	NCBITaxon:9606	brain	UBERON	UBERON:0000955	39	year	UO	UO:0000036	male	PATO	PATO:0000384	Participants	Behavioral assessment	1	1	1	1	1	1	1	1	1	1	35343	10697	CONTROL
10704	Homo sapiens	NCBITAXON	NCBITaxon:9606	brain	UBERON	UBERON:0000955	32	year	UO	UO:0000036	male	PATO	PATO:0000384	Participants	Behavioral assessment	1	1	1	1	1	1	1	1	1	1	35343	10704	CONTROL
10707	Homo sapiens	NCBITAXON	NCBITaxon:9606	brain	UBERON	UBERON:0000955	28	year	UO	UO:0000036	male	PATO	PATO:0000384	Participants	Behavioral assessment	1	1	1	1	1	1	1	1	1	1	35343	10707	CONTROL
10708	Homo sapiens	NCBITAXON	NCBITaxon:9606	brain	UBERON	UBERON:0000955	25	year	UO	UO:0000036	male	PATO	PATO:0000384	Participants	Behavioral assessment	1	1	1	1	1	1	1	1	1	1	35343	10708	CONTROL
10719	Homo sapiens	NCBITAXON	NCBITaxon:9606	brain	UBERON	UBERON:0000955	23	year	UO	UO:0000036	female	PATO	PATO:0000383	Participants	Behavioral assessment	1	1	1	1	1	1	1	1	1	1	35343	10719	CONTROL
10724	Homo sapiens	NCBITAXON	NCBITaxon:9606	brain	UBERON	UBERON:0000955	22	year	UO	UO:0000036	female	PATO	PATO:0000383	Participants	Behavioral assessment	1	1	1	1	1	1	1	1	1	1	35343	10724	CONTROL
10746	Homo sapiens	NCBITAXON	NCBITaxon:9606	brain	UBERON	UBERON:0000955	23	year	UO	UO:0000036	male	PATO	PATO:0000384	Participants	Behavioral assessment	1	1	1	1	1	1	1	1	1	1	35343	10746	CONTROL
10762	Homo sapiens	NCBITAXON	NCBITaxon:9606	brain	UBERON	UBERON:0000955	41	year	UO	UO:0000036	female	PATO	PATO:0000383	Participants	Behavioral assessment	1	1	1	1	1	1	1	1	1	1	35343	10762	CONTROL
10779	Homo sapiens	NCBITAXON	NCBITaxon:9606	brain	UBERON	UBERON:0000955	38	year	UO	UO:0000036	male	PATO	PATO:0000384	Participants	Behavioral assessment	1	1	1	1	1	1	1	1	1	1	35343	10779	CONTROL
10785	Homo sapiens	NCBITAXON	NCBITaxon:9606	brain	UBERON	UBERON:0000955	36	year	UO	UO:0000036	female	PATO	PATO:0000383	Participants	Behavioral assessment	1	1	1	1	1	1	1	1	1	1	35343	10785	CONTROL
10788	Homo sapiens	NCBITAXON	NCBITaxon:9606	brain	UBERON	UBERON:0000955	35	year	UO	UO:0000036	female	PATO	PATO:0000383	Participants	Behavioral assessment	1	1	1	1	1	1	1	1	1	1	35343	10788	CONTROL
10844	Homo sapiens	NCBITAXON	NCBITaxon:9606	brain	UBERON	UBERON:0000955	26	year	UO	UO:0000036	male	PATO	PATO:0000384	Participants	Behavioral assessment	1	1	1	1	1	1	1	1	1	1	35343	10844	CONTROL
10855	Homo sapiens	NCBITAXON	NCBITaxon:9606	brain	UBERON	UBERON:0000955	47	year	UO	UO:0000036	male	PATO	PATO:0000384	Participants	Behavioral assessment	1	1	1	1	1	1	1	1	1	1	35343	10855	CONTROL
10871	Homo sapiens	NCBITAXON	NCBITaxon:9606	brain	UBERON	UBERON:0000955	41	year	UO	UO:0000036	male	PATO	PATO:0000384	Participants	Behavioral assessment	1	1	1	1	1	1	1	1	1	1	35343	10871	CONTROL
10877	Homo sapiens	NCBITAXON	NCBITaxon:9606	brain	UBERON	UBERON:0000955	23	year	UO	UO:0000036	male	PATO	PATO:0000384	Participants	Behavioral assessment	1	1	1	1	1	1	1	1	1	1	35343	10877	CONTROL
10882	Homo sapiens	NCBITAXON	NCBITaxon:9606	brain	UBERON	UBERON:0000955	23	year	UO	UO:0000036	male	PATO	PATO:0000384	Participants	Behavioral assessment	1	1	1	1	1	1	1	1	1	1	35343	10882	CONTROL
10891	Homo sapiens	NCBITAXON	NCBITaxon:9606	brain	UBERON	UBERON:0000955	21	year	UO	UO:0000036	female	PATO	PATO:0000383	Participants	Behavioral assessment	1	1	1	1	1	1	1	1	1	1	35343	10891	CONTROL
10893	Homo sapiens	NCBITAXON	NCBITaxon:9606	brain	UBERON	UBERON:0000955	25	year	UO	UO:0000036	female	PATO	PATO:0000383	Participants	Behavioral assessment	1	1	1	1	1	1	1	1	1	1	35343	10893	CONTROL
10912	Homo sapiens	NCBITAXON	NCBITaxon:9606	brain	UBERON	UBERON:0000955	44	year	UO	UO:0000036	female	PATO	PATO:0000383	Participants	Behavioral assessment	1	1	1	1	1	1	1	1	1	1	35343	10912	CONTROL
10934	Homo sapiens	NCBITAXON	NCBITaxon:9606	brain	UBERON	UBERON:0000955	37	year	UO	UO:0000036	female	PATO	PATO:0000383	Participants	Behavioral assessment	1	1	1	1	1	1	1	1	1	1	35343	10934	CONTROL
10940	Homo sapiens	NCBITAXON	NCBITaxon:9606	brain	UBERON	UBERON:0000955	25	year	UO	UO:0000036	male	PATO	PATO:0000384	Participants	Behavioral assessment	1	1	1	1	1	1	1	1	1	1	35343	10940	CONTROL
10948	Homo sapiens	NCBITAXON	NCBITaxon:9606	brain	UBERON	UBERON:0000955	22	year	UO	UO:0000036	female	PATO	PATO:0000383	Participants	Behavioral assessment	1	n/a	1	1	1	n/a	n/a	n/a	1	n/a	35343	10948	CONTROL
10949	Homo sapiens	NCBITAXON	NCBITaxon:9606	brain	UBERON	UBERON:0000955	27	year	UO	UO:0000036	male	PATO	PATO:0000384	Participants	Behavioral assessment	1	1	1	1	1	1	1	1	1	1	35343	10949	CONTROL
10958	Homo sapiens	NCBITAXON	NCBITaxon:9606	brain	UBERON	UBERON:0000955	30	year	UO	UO:0000036	female	PATO	PATO:0000383	Participants	Behavioral assessment	1	1	1	1	1	1	1	1	1	1	35343	10958	CONTROL
10963	Homo sapiens	NCBITAXON	NCBITaxon:9606	brain	UBERON	UBERON:0000955	45	year	UO	UO:0000036	female	PATO	PATO:0000383	Participants	Behavioral assessment	1	1	1	1	1	1	1	1	1	1	35343	10963	CONTROL
10968	Homo sapiens	NCBITAXON	NCBITaxon:9606	brain	UBERON	UBERON:0000955	24	year	UO	UO:0000036	male	PATO	PATO:0000384	Participants	Behavioral assessment	1	1	1	1	1	1	1	1	1	1	35343	10968	CONTROL
10971	Homo sapiens	NCBITAXON	NCBITaxon:9606	brain	UBERON	UBERON:0000955	27	year	UO	UO:0000036	female	PATO	PATO:0000383	Participants	Behavioral assessment	n/a	1	n/a	n/a	n/a	1	1	1	n/a	1	35343	10971	CONTROL
10975	Homo sapiens	NCBITAXON	NCBITaxon:9606	brain	UBERON	UBERON:0000955	32	year	UO	UO:0000036	male	PATO	PATO:0000384	Participants	Behavioral assessment	1	1	1	1	1	1	1	1	1	1	35343	10975	CONTROL
10977	Homo sapiens	NCBITAXON	NCBITaxon:9606	brain	UBERON	UBERON:0000955	47	year	UO	UO:0000036	male	PATO	PATO:0000384	Participants	Behavioral assessment	1	1	1	1	1	1	1	1	1	1	35343	10977	CONTROL
10987	Homo sapiens	NCBITAXON	NCBITaxon:9606	brain	UBERON	UBERON:0000955	26	year	UO	UO:0000036	female	PATO	PATO:0000383	Participants	Behavioral assessment	1	1	1	1	1	1	1	1	1	1	35343	10987	CONTROL
10998	Homo sapiens	NCBITAXON	NCBITaxon:9606	brain	UBERON	UBERON:0000955	49	year	UO	UO:0000036	male	PATO	PATO:0000384	Participants	Behavioral assessment	1	1	1	1	1	1	1	1	1	1	35343	10998	CONTROL
11019	Homo sapiens	NCBITAXON	NCBITaxon:9606	brain	UBERON	UBERON:0000955	47	year	UO	UO:0000036	male	PATO	PATO:0000384	Participants	Behavioral assessment	1	1	1	1	1	1	1	1	1	1	35343	11019	CONTROL
11030	Homo sapiens	NCBITAXON	NCBITaxon:9606	brain	UBERON	UBERON:0000955	40	year	UO	UO:0000036	male	PATO	PATO:0000384	Participants	Behavioral assessment	1	1	1	1	1	1	1	1	1	1	35343	11030	CONTROL
11044	Homo sapiens	NCBITAXON	NCBITaxon:9606	brain	UBERON	UBERON:0000955	40	year	UO	UO:0000036	male	PATO	PATO:0000384	Participants	Behavioral assessment	1	1	1	1	1	1	1	1	1	1	35343	11044	CONTROL
11050	Homo sapiens	NCBITAXON	NCBITaxon:9606	brain	UBERON	UBERON:0000955	48	year	UO	UO:0000036	male	PATO	PATO:0000384	Participants	Behavioral assessment	1	1	1	1	1	1	1	1	1	1	35343	11050	CONTROL
11052	Homo sapiens	NCBITAXON	NCBITaxon:9606	brain	UBERON	UBERON:0000955	26	year	UO	UO:0000036	male	PATO	PATO:0000384	Participants	Behavioral assessment	1	1	1	1	1	1	1	1	1	1	35343	11052	CONTROL
11059	Homo sapiens	NCBITAXON	NCBITaxon:9606	brain	UBERON	UBERON:0000955	22	year	UO	UO:0000036	female	PATO	PATO:0000383	Participants	Behavioral assessment	1	1	1	1	1	1	1	1	1	1	35343	11059	CONTROL
11061	Homo sapiens	NCBITAXON	NCBITaxon:9606	brain	UBERON	UBERON:0000955	45	year	UO	UO:0000036	female	PATO	PATO:0000383	Participants	Behavioral assessment	1	1	1	1	1	1	1	1	1	1	35426	11061	CONTROL
11062	Homo sapiens	NCBITAXON	NCBITaxon:9606	brain	UBERON	UBERON:0000955	49	year	UO	UO:0000036	female	PATO	PATO:0000383	Participants	Behavioral assessment	1	1	1	1	1	1	1	1	1	1	35426	11062	CONTROL
11066	Homo sapiens	NCBITAXON	NCBITaxon:9606	brain	UBERON	UBERON:0000955	37	year	UO	UO:0000036	male	PATO	PATO:0000384	Participants	Behavioral assessment	1	1	1	1	1	1	1	1	1	1	35426	11066	CONTROL
11067	Homo sapiens	NCBITAXON	NCBITaxon:9606	brain	UBERON	UBERON:0000955	23	year	UO	UO:0000036	female	PATO	PATO:0000383	Participants	Behavioral assessment	1	1	1	1	1	1	1	1	1	1	35426	11067	CONTROL
11068	Homo sapiens	NCBITAXON	NCBITaxon:9606	brain	UBERON	UBERON:0000955	39	year	UO	UO:0000036	male	PATO	PATO:0000384	Participants	Behavioral assessment	1	1	1	1	1	1	1	1	1	1	35426	11068	CONTROL
11077	Homo sapiens	NCBITAXON	NCBITaxon:9606	brain	UBERON	UBERON:0000955	22	year	UO	UO:0000036	female	PATO	PATO:0000383	Participants	Behavioral assessment	1	1	1	1	1	1	1	1	1	1	35426	11077	CONTROL
11082	Homo sapiens	NCBITAXON	NCBITaxon:9606	brain	UBERON	UBERON:0000955	25	year	UO	UO:0000036	female	PATO	PATO:0000383	Participants	Behavioral assessment	1	n/a	1	1	1	n/a	n/a	n/a	1	n/a	35426	11082	CONTROL
11088	Homo sapiens	NCBITAXON	NCBITaxon:9606	brain	UBERON	UBERON:0000955	21	year	UO	UO:0000036	female	PATO	PATO:0000383	Participants	Behavioral assessment	1	1	1	1	1	1	1	1	1	1	35426	11088	CONTROL
11090	Homo sapiens	NCBITAXON	NCBITaxon:9606	brain	UBERON	UBERON:0000955	24	year	UO	UO:0000036	male	PATO	PATO:0000384	Participants	Behavioral assessment	1	1	1	1	1	1	1	1	1	1	35426	11090	CONTROL
11097	Homo sapiens	NCBITAXON	NCBITaxon:9606	brain	UBERON	UBERON:0000955	43	year	UO	UO:0000036	male	PATO	PATO:0000384	Participants	Behavioral assessment	1	1	1	1	1	1	1	1	1	1	35426	11097	CONTROL
11098	Homo sapiens	NCBITAXON	NCBITaxon:9606	brain	UBERON	UBERON:0000955	39	year	UO	UO:0000036	male	PATO	PATO:0000384	Participants	Behavioral assessment	1	1	1	1	1	1	1	1	1	1	35426	11098	CONTROL
11104	Homo sapiens	NCBITAXON	NCBITaxon:9606	brain	UBERON	UBERON:0000955	21	year	UO	UO:0000036	male	PATO	PATO:0000384	Participants	Behavioral assessment	1	1	1	1	1	1	1	1	1	1	35426	11104	CONTROL
11105	Homo sapiens	NCBITAXON	NCBITaxon:9606	brain	UBERON	UBERON:0000955	27	year	UO	UO:0000036	female	PATO	PATO:0000383	Participants	Behavioral assessment	1	1	1	1	1	1	1	1	1	1	35426	11105	CONTROL
11106	Homo sapiens	NCBITAXON	NCBITaxon:9606	brain	UBERON	UBERON:0000955	27	year	UO	UO:0000036	male	PATO	PATO:0000384	Participants	Behavioral assessment	1	1	1	1	1	1	1	1	1	1	35426	11106	CONTROL
11108	Homo sapiens	NCBITAXON	NCBITaxon:9606	brain	UBERON	UBERON:0000955	21	year	UO	UO:0000036	female	PATO	PATO:0000383	Participants	Behavioral assessment	1	1	1	1	1	1	1	1	1	1	35426	11108	CONTROL
11112	Homo sapiens	NCBITAXON	NCBITaxon:9606	brain	UBERON	UBERON:0000955	29	year	UO	UO:0000036	male	PATO	PATO:0000384	Participants	Behavioral assessment	1	1	1	1	1	1	1	1	1	1	35426	11112	CONTROL
11121	Homo sapiens	NCBITAXON	NCBITaxon:9606	brain	UBERON	UBERON:0000955	25	year	UO	UO:0000036	male	PATO	PATO:0000384	Participants	Behavioral assessment	n/a	1	n/a	n/a	n/a	1	1	1	n/a	1	35426	11121	CONTROL
11122	Homo sapiens	NCBITAXON	NCBITaxon:9606	brain	UBERON	UBERON:0000955	40	year	UO	UO:0000036	female	PATO	PATO:0000383	Participants	Behavioral assessment	1	1	1	1	1	1	1	1	1	1	35426	11122	CONTROL
11128	Homo sapiens	NCBITAXON	NCBITaxon:9606	brain	UBERON	UBERON:0000955	28	year	UO	UO:0000036	female	PATO	PATO:0000383	Participants	Behavioral assessment	1	1	1	1	1	1	1	1	1	1	35426	11128	CONTROL
11131	Homo sapiens	NCBITAXON	NCBITaxon:9606	brain	UBERON	UBERON:0000955	38	year	UO	UO:0000036	female	PATO	PATO:0000383	Participants	Behavioral assessment	1	1	1	1	1	1	1	1	1	1	35426	11131	CONTROL
11142	Homo sapiens	NCBITAXON	NCBITaxon:9606	brain	UBERON	UBERON:0000955	24	year	UO	UO:0000036	male	PATO	PATO:0000384	Participants	Behavioral assessment	1	1	1	1	1	1	1	1	1	1	35426	11142	CONTROL
11143	Homo sapiens	NCBITAXON	NCBITaxon:9606	brain	UBERON	UBERON:0000955	28	year	UO	UO:0000036	male	PATO	PATO:0000384	Participants	Behavioral assessment	1	1	1	1	1	1	1	1	1	1	35426	11143	CONTROL
11149	Homo sapiens	NCBITAXON	NCBITaxon:9606	brain	UBERON	UBERON:0000955	32	year	UO	UO:0000036	male	PATO	PATO:0000384	Participants	Behavioral assessment	1	1	1	1	1	1	1	1	1	1	35426	11149	CONTROL
11156	Homo sapiens	NCBITAXON	NCBITaxon:9606	brain	UBERON	UBERON:0000955	25	year	UO	UO:0000036	female	PATO	PATO:0000383	Participants	Behavioral assessment	1	1	1	1	1	1	1	1	1	1	35426	11156	CONTROL
50004	Homo sapiens	NCBITAXON	NCBITaxon:9606	brain	UBERON	UBERON:0000955	37	year	UO	UO:0000036	male	PATO	PATO:0000384	Participants	Behavioral assessment	1	1	1	1	1	1	1	1	1	1	35343	50004	SCHZ
50005	Homo sapiens	NCBITAXON	NCBITaxon:9606	brain	UBERON	UBERON:0000955	40	year	UO	UO:0000036	male	PATO	PATO:0000384	Participants	Behavioral assessment	1	1	1	n/a	n/a	1	1	1	1	1	35343	50005	SCHZ
50006	Homo sapiens	NCBITAXON	NCBITaxon:9606	brain	UBERON	UBERON:0000955	44	year	UO	UO:0000036	female	PATO	PATO:0000383	Participants	Behavioral assessment	1	1	1	n/a	n/a	1	1	1	1	1	35343	50006	SCHZ
50007	Homo sapiens	NCBITAXON	NCBITaxon:9606	brain	UBERON	UBERON:0000955	47	year	UO	UO:0000036	female	PATO	PATO:0000383	Participants	Behavioral assessment	1	1	1	n/a	n/a	1	1	1	1	1	35343	50007	SCHZ
50008	Homo sapiens	NCBITAXON	NCBITaxon:9606	brain	UBERON	UBERON:0000955	48	year	UO	UO:0000036	male	PATO	PATO:0000384	Participants	Behavioral assessment	1	1	1	n/a	n/a	1	1	1	1	1	35343	50008	SCHZ
50010	Homo sapiens	NCBITAXON	NCBITaxon:9606	brain	UBERON	UBERON:0000955	41	year	UO	UO:0000036	male	PATO	PATO:0000384	Participants	Behavioral assessment	1	1	1	n/a	n/a	1	1	1	1	1	35343	50010	SCHZ
50013	Homo sapiens	NCBITAXON	NCBITaxon:9606	brain	UBERON	UBERON:0000955	30	year	UO	UO:0000036	male	PATO	PATO:0000384	Participants	Behavioral assessment	1	1	1	1	1	1	1	1	1	1	35343	50013	SCHZ
50014	Homo sapiens	NCBITAXON	NCBITaxon:9606	brain	UBERON	UBERON:0000955	22	year	UO	UO:0000036	male	PATO	PATO:0000384	Participants	Behavioral assessment	1	1	1	1	1	1	1	1	1	1	35343	50014	SCHZ
50015	Homo sapiens	NCBITAXON	NCBITaxon:9606	brain	UBERON	UBERON:0000955	23	year	UO	UO:0000036	male	PATO	PATO:0000384	Participants	Behavioral assessment	1	1	1	1	1	1	1	1	1	1	35343	50015	SCHZ
50016	Homo sapiens	NCBITAXON	NCBITaxon:9606	brain	UBERON	UBERON:0000955	49	year	UO	UO:0000036	male	PATO	PATO:0000384	Participants	Behavioral assessment	1	1	1	1	1	1	1	1	1	1	35343	50016	SCHZ
50020	Homo sapiens	NCBITAXON	NCBITaxon:9606	brain	UBERON	UBERON:0000955	25	year	UO	UO:0000036	male	PATO	PATO:0000384	Participants	Behavioral assessment	1	1	1	1	1	1	1	1	1	1	35343	50020	SCHZ
50021	Homo sapiens	NCBITAXON	NCBITaxon:9606	brain	UBERON	UBERON:0000955	41	year	UO	UO:0000036	female	PATO	PATO:0000383	Participants	Behavioral assessment	1	1	1	1	1	1	1	1	1	1	35343	50021	SCHZ
50022	Homo sapiens	NCBITAXON	NCBITaxon:9606	brain	UBERON	UBERON:0000955	33	year	UO	UO:0000036	male	PATO	PATO:0000384	Participants	Behavioral assessment	1	1	1	1	1	1	1	1	1	1	35343	50022	SCHZ
50023	Homo sapiens	NCBITAXON	NCBITaxon:9606	brain	UBERON	UBERON:0000955	49	year	UO	UO:0000036	female	PATO	PATO:0000383	Participants	Behavioral assessment	1	1	1	1	1	1	1	1	1	1	35343	50023	SCHZ
50025	Homo sapiens	NCBITAXON	NCBITaxon:9606	brain	UBERON	UBERON:0000955	48	year	UO	UO:0000036	male	PATO	PATO:0000384	Participants	Behavioral assessment	1	1	1	1	1	1	1	1	1	1	35343	50025	SCHZ
50027	Homo sapiens	NCBITAXON	NCBITaxon:9606	brain	UBERON	UBERON:0000955	30	year	UO	UO:0000036	female	PATO	PATO:0000383	Participants	Behavioral assessment	1	1	1	1	1	1	1	1	1	1	35343	50027	SCHZ
50029	Homo sapiens	NCBITAXON	NCBITaxon:9606	brain	UBERON	UBERON:0000955	49	year	UO	UO:0000036	female	PATO	PATO:0000383	Participants	Behavioral assessment	1	1	1	1	1	1	1	1	1	1	35343	50029	SCHZ
50032	Homo sapiens	NCBITAXON	NCBITaxon:9606	brain	UBERON	UBERON:0000955	28	year	UO	UO:0000036	male	PATO	PATO:0000384	Participants	Behavioral assessment	n/a	1	1	1	1	1	1	1	1	1	35343	50032	SCHZ
50033	Homo sapiens	NCBITAXON	NCBITaxon:9606	brain	UBERON	UBERON:0000955	43	year	UO	UO:0000036	male	PATO	PATO:0000384	Participants	Behavioral assessment	1	1	1	1	1	1	1	1	1	1	35343	50033	SCHZ
50034	Homo sapiens	NCBITAXON	NCBITaxon:9606	brain	UBERON	UBERON:0000955	43	year	UO	UO:0000036	male	PATO	PATO:0000384	Participants	Behavioral assessment	1	1	1	1	1	1	1	1	1	1	35343	50034	SCHZ
50035	Homo sapiens	NCBITAXON	NCBITaxon:9606	brain	UBERON	UBERON:0000955	29	year	UO	UO:0000036	female	PATO	PATO:0000383	Participants	Behavioral assessment	1	1	1	1	1	1	1	1	1	1	35343	50035	SCHZ
50036	Homo sapiens	NCBITAXON	NCBITaxon:9606	brain	UBERON	UBERON:0000955	32	year	UO	UO:0000036	male	PATO	PATO:0000384	Participants	Behavioral assessment	1	1	1	1	1	1	1	1	1	1	35343	50036	SCHZ
50038	Homo sapiens	NCBITAXON	NCBITaxon:9606	brain	UBERON	UBERON:0000955	26	year	UO	UO:0000036	female	PATO	PATO:0000383	Participants	Behavioral assessment	1	1	1	1	1	1	1	1	1	1	35343	50038	SCHZ
50043	Homo sapiens	NCBITAXON	NCBITaxon:9606	brain	UBERON	UBERON:0000955	40	year	UO	UO:0000036	male	PATO	PATO:0000384	Participants	Behavioral assessment	1	1	1	1	1	1	1	1	1	1	35343	50043	SCHZ
50047	Homo sapiens	NCBITAXON	NCBITaxon:9606	brain	UBERON	UBERON:0000955	44	year	UO	UO:0000036	male	PATO	PATO:0000384	Participants	Behavioral assessment	1	1	1	1	1	1	1	1	1	1	35426	50047	SCHZ
50048	Homo sapiens	NCBITAXON	NCBITaxon:9606	brain	UBERON	UBERON:0000955	43	year	UO	UO:0000036	male	PATO	PATO:0000384	Participants	Behavioral assessment	1	1	1	1	1	1	1	1	1	1	35426	50048	SCHZ
50049	Homo sapiens	NCBITAXON	NCBITaxon:9606	brain	UBERON	UBERON:0000955	37	year	UO	UO:0000036	female	PATO	PATO:0000383	Participants	Behavioral assessment	1	1	1	1	1	1	1	1	1	1	35426	50049	SCHZ
50050	Homo sapiens	NCBITAXON	NCBITaxon:9606	brain	UBERON	UBERON:0000955	23	year	UO	UO:0000036	male	PATO	PATO:0000384	Participants	Behavioral assessment	1	1	1	1	1	1	1	1	1	1	35426	50050	SCHZ
50051	Homo sapiens	NCBITAXON	NCBITaxon:9606	brain	UBERON	UBERON:0000955	37	year	UO	UO:0000036	male	PATO	PATO:0000384	Participants	Behavioral assessment	1	1	1	1	1	1	1	1	1	1	35426	50051	SCHZ
50052	Homo sapiens	NCBITAXON	NCBITaxon:9606	brain	UBERON	UBERON:0000955	45	year	UO	UO:0000036	male	PATO	PATO:0000384	Participants	Behavioral assessment	1	1	1	1	1	1	1	1	1	1	35426	50052	SCHZ
50053	Homo sapiens	NCBITAXON	NCBITaxon:9606	brain	UBERON	UBERON:0000955	47	year	UO	UO:0000036	male	PATO	PATO:0000384	Participants	Behavioral assessment	1	1	1	1	1	1	1	1	1	1	35426	50053	SCHZ
50054	Homo sapiens	NCBITAXON	NCBITaxon:9606	brain	UBERON	UBERON:0000955	23	year	UO	UO:0000036	male	PATO	PATO:0000384	Participants	Behavioral assessment	1	1	1	1	1	1	1	1	1	1	35426	50054	SCHZ
50055	Homo sapiens	NCBITAXON	NCBITaxon:9606	brain	UBERON	UBERON:0000955	23	year	UO	UO:0000036	male	PATO	PATO:0000384	Participants	Behavioral assessment	1	1	1	1	1	1	1	1	1	1	35426	50055	SCHZ
50056	Homo sapiens	NCBITAXON	NCBITaxon:9606	brain	UBERON	UBERON:0000955	49	year	UO	UO:0000036	female	PATO	PATO:0000383	Participants	Behavioral assessment	1	1	1	1	1	1	1	1	1	1	35426	50056	SCHZ
50058	Homo sapiens	NCBITAXON	NCBITaxon:9606	brain	UBERON	UBERON:0000955	38	year	UO	UO:0000036	female	PATO	PATO:0000383	Participants	Behavioral assessment	1	1	1	1	1	1	1	1	1	1	35426	50058	SCHZ
50059	Homo sapiens	NCBITAXON	NCBITaxon:9606	brain	UBERON	UBERON:0000955	39	year	UO	UO:0000036	male	PATO	PATO:0000384	Participants	Behavioral assessment	1	1	1	1	1	1	1	1	1	1	35426	50059	SCHZ
50060	Homo sapiens	NCBITAXON	NCBITaxon:9606	brain	UBERON	UBERON:0000955	41	year	UO	UO:0000036	male	PATO	PATO:0000384	Participants	Behavioral assessment	1	1	1	1	1	1	1	1	1	1	35426	50060	SCHZ
50061	Homo sapiens	NCBITAXON	NCBITaxon:9606	brain	UBERON	UBERON:0000955	48	year	UO	UO:0000036	male	PATO	PATO:0000384	Participants	Behavioral assessment	1	1	1	1	1	1	1	1	1	1	35426	50061	SCHZ
50064	Homo sapiens	NCBITAXON	NCBITaxon:9606	brain	UBERON	UBERON:0000955	31	year	UO	UO:0000036	female	PATO	PATO:0000383	Participants	Behavioral assessment	1	1	1	1	1	1	1	1	1	1	35426	50064	SCHZ
50066	Homo sapiens	NCBITAXON	NCBITaxon:9606	brain	UBERON	UBERON:0000955	33	year	UO	UO:0000036	male	PATO	PATO:0000384	Participants	Behavioral assessment	1	1	1	1	1	1	1	1	1	1	35426	50066	SCHZ
50067	Homo sapiens	NCBITAXON	NCBITaxon:9606	brain	UBERON	UBERON:0000955	25	year	UO	UO:0000036	male	PATO	PATO:0000384	Participants	Behavioral assessment	1	1	1	1	1	1	1	1	1	1	35426	50067	SCHZ
50069	Homo sapiens	NCBITAXON	NCBITaxon:9606	brain	UBERON	UBERON:0000955	23	year	UO	UO:0000036	male	PATO	PATO:0000384	Participants	Behavioral assessment	1	1	1	1	1	1	1	1	1	1	35426	50069	SCHZ
50073	Homo sapiens	NCBITAXON	NCBITaxon:9606	brain	UBERON	UBERON:0000955	47	year	UO	UO:0000036	male	PATO	PATO:0000384	Participants	Behavioral assessment	1	1	n/a	1	1	1	1	1	1	1	35426	50073	SCHZ
50075	Homo sapiens	NCBITAXON	NCBITaxon:9606	brain	UBERON	UBERON:0000955	33	year	UO	UO:0000036	male	PATO	PATO:0000384	Participants	Behavioral assessment	1	1	1	1	1	1	1	1	1	1	35426	50075	SCHZ
50076	Homo sapiens	NCBITAXON	NCBITaxon:9606	brain	UBERON	UBERON:0000955	42	year	UO	UO:0000036	male	PATO	PATO:0000384	Participants	Behavioral assessment	1	1	1	1	1	1	1	1	1	1	35426	50076	SCHZ
50077	Homo sapiens	NCBITAXON	NCBITaxon:9606	brain	UBERON	UBERON:0000955	29	year	UO	UO:0000036	male	PATO	PATO:0000384	Participants	Behavioral assessment	1	1	1	1	1	1	1	1	1	1	35426	50077	SCHZ
50080	Homo sapiens	NCBITAXON	NCBITaxon:9606	brain	UBERON	UBERON:0000955	29	year	UO	UO:0000036	male	PATO	PATO:0000384	Participants	Behavioral assessment	1	1	1	1	1	1	1	1	1	1	35426	50080	SCHZ
50081	Homo sapiens	NCBITAXON	NCBITaxon:9606	brain	UBERON	UBERON:0000955	32	year	UO	UO:0000036	male	PATO	PATO:0000384	Participants	Behavioral assessment	1	1	1	1	1	1	1	1	1	1	35426	50081	SCHZ
50083	Homo sapiens	NCBITAXON	NCBITaxon:9606	brain	UBERON	UBERON:0000955	40	year	UO	UO:0000036	male	PATO	PATO:0000384	Participants	Behavioral assessment	1	1	1	1	1	1	1	1	1	1	35426	50083	SCHZ
50085	Homo sapiens	NCBITAXON	NCBITaxon:9606	brain	UBERON	UBERON:0000955	25	year	UO	UO:0000036	male	PATO	PATO:0000384	Participants	Behavioral assessment	1	1	1	1	1	1	1	1	1	1	35343	50085	SCHZ
60001	Homo sapiens	NCBITAXON	NCBITaxon:9606	brain	UBERON	UBERON:0000955	48	year	UO	UO:0000036	male	PATO	PATO:0000384	Participants	Behavioral assessment	1	n/a	1	n/a	n/a	1	1	1	1	1	35343	60001	BIPOLAR
60005	Homo sapiens	NCBITAXON	NCBITaxon:9606	brain	UBERON	UBERON:0000955	50	year	UO	UO:0000036	female	PATO	PATO:0000383	Participants	Behavioral assessment	1	1	1	1	1	1	1	1	1	1	35343	60005	BIPOLAR
60006	Homo sapiens	NCBITAXON	NCBITaxon:9606	brain	UBERON	UBERON:0000955	22	year	UO	UO:0000036	male	PATO	PATO:0000384	Participants	Behavioral assessment	1	1	1	n/a	n/a	1	1	1	1	1	35343	60006	BIPOLAR
60008	Homo sapiens	NCBITAXON	NCBITaxon:9606	brain	UBERON	UBERON:0000955	36	year	UO	UO:0000036	female	PATO	PATO:0000383	Participants	Behavioral assessment	1	1	1	n/a	n/a	1	1	1	1	1	35343	60008	BIPOLAR
60010	Homo sapiens	NCBITAXON	NCBITaxon:9606	brain	UBERON	UBERON:0000955	40	year	UO	UO:0000036	male	PATO	PATO:0000384	Participants	Behavioral assessment	1	1	1	1	1	1	1	1	1	1	35343	60010	BIPOLAR
60011	Homo sapiens	NCBITAXON	NCBITaxon:9606	brain	UBERON	UBERON:0000955	31	year	UO	UO:0000036	male	PATO	PATO:0000384	Participants	Behavioral assessment	1	1	1	1	1	1	1	1	1	1	35343	60011	BIPOLAR
60012	Homo sapiens	NCBITAXON	NCBITaxon:9606	brain	UBERON	UBERON:0000955	36	year	UO	UO:0000036	male	PATO	PATO:0000384	Participants	Behavioral assessment	1	1	1	1	1	1	1	1	1	1	35343	60012	BIPOLAR
60014	Homo sapiens	NCBITAXON	NCBITaxon:9606	brain	UBERON	UBERON:0000955	44	year	UO	UO:0000036	female	PATO	PATO:0000383	Participants	Behavioral assessment	1	1	1	1	1	1	1	1	1	1	35343	60014	BIPOLAR
60015	Homo sapiens	NCBITAXON	NCBITaxon:9606	brain	UBERON	UBERON:0000955	22	year	UO	UO:0000036	female	PATO	PATO:0000383	Participants	Behavioral assessment	1	1	1	1	1	1	1	1	1	1	35343	60015	BIPOLAR
60016	Homo sapiens	NCBITAXON	NCBITaxon:9606	brain	UBERON	UBERON:0000955	26	year	UO	UO:0000036	male	PATO	PATO:0000384	Participants	Behavioral assessment	1	1	1	1	1	1	1	1	1	1	35343	60016	BIPOLAR
60017	Homo sapiens	NCBITAXON	NCBITaxon:9606	brain	UBERON	UBERON:0000955	46	year	UO	UO:0000036	male	PATO	PATO:0000384	Participants	Behavioral assessment	1	1	1	1	1	1	1	1	1	1	35343	60017	BIPOLAR
60020	Homo sapiens	NCBITAXON	NCBITaxon:9606	brain	UBERON	UBERON:0000955	22	year	UO	UO:0000036	male	PATO	PATO:0000384	Participants	Behavioral assessment	1	1	1	1	1	1	1	1	1	1	35343	60020	BIPOLAR
60021	Homo sapiens	NCBITAXON	NCBITaxon:9606	brain	UBERON	UBERON:0000955	45	year	UO	UO:0000036	female	PATO	PATO:0000383	Participants	Behavioral assessment	1	1	1	1	1	1	1	1	1	1	35343	60021	BIPOLAR
60022	Homo sapiens	NCBITAXON	NCBITaxon:9606	brain	UBERON	UBERON:0000955	47	year	UO	UO:0000036	female	PATO	PATO:0000383	Participants	Behavioral assessment	1	1	1	1	1	1	1	1	1	1	35343	60022	BIPOLAR
60028	Homo sapiens	NCBITAXON	NCBITaxon:9606	brain	UBERON	UBERON:0000955	36	year	UO	UO:0000036	female	PATO	PATO:0000383	Participants	Behavioral assessment	1	1	1	1	1	1	1	1	1	1	35343	60028	BIPOLAR
60030	Homo sapiens	NCBITAXON	NCBITaxon:9606	brain	UBERON	UBERON:0000955	23	year	UO	UO:0000036	female	PATO	PATO:0000383	Participants	Behavioral assessment	1	1	1	1	n/a	1	1	1	1	1	35343	60030	BIPOLAR
60033	Homo sapiens	NCBITAXON	NCBITaxon:9606	brain	UBERON	UBERON:0000955	31	year	UO	UO:0000036	female	PATO	PATO:0000383	Participants	Behavioral assessment	1	1	1	1	1	1	1	1	1	1	35343	60033	BIPOLAR
60036	Homo sapiens	NCBITAXON	NCBITaxon:9606	brain	UBERON	UBERON:0000955	45	year	UO	UO:0000036	female	PATO	PATO:0000383	Participants	Behavioral assessment	1	1	1	1	1	1	1	1	1	1	35343	60036	BIPOLAR
60037	Homo sapiens	NCBITAXON	NCBITaxon:9606	brain	UBERON	UBERON:0000955	23	year	UO	UO:0000036	female	PATO	PATO:0000383	Participants	Behavioral assessment	1	1	1	1	1	1	1	1	1	1	35343	60037	BIPOLAR
60038	Homo sapiens	NCBITAXON	NCBITaxon:9606	brain	UBERON	UBERON:0000955	26	year	UO	UO:0000036	male	PATO	PATO:0000384	Participants	Behavioral assessment	1	1	1	1	1	1	1	1	1	1	35343	60038	BIPOLAR
60042	Homo sapiens	NCBITAXON	NCBITaxon:9606	brain	UBERON	UBERON:0000955	34	year	UO	UO:0000036	male	PATO	PATO:0000384	Participants	Behavioral assessment	1	1	1	1	1	1	1	1	1	1	35343	60042	BIPOLAR
60043	Homo sapiens	NCBITAXON	NCBITaxon:9606	brain	UBERON	UBERON:0000955	40	year	UO	UO:0000036	female	PATO	PATO:0000383	Participants	Behavioral assessment	1	1	1	1	1	1	1	1	1	1	35343	60043	BIPOLAR
60045	Homo sapiens	NCBITAXON	NCBITaxon:9606	brain	UBERON	UBERON:0000955	26	year	UO	UO:0000036	female	PATO	PATO:0000383	Participants	Behavioral assessment	1	1	1	1	1	1	1	1	1	1	35343	60045	BIPOLAR
60046	Homo sapiens	NCBITAXON	NCBITaxon:9606	brain	UBERON	UBERON:0000955	38	year	UO	UO:0000036	male	PATO	PATO:0000384	Participants	Behavioral assessment	1	1	1	1	1	1	1	1	1	1	35343	60046	BIPOLAR
60048	Homo sapiens	NCBITAXON	NCBITaxon:9606	brain	UBERON	UBERON:0000955	40	year	UO	UO:0000036	male	PATO	PATO:0000384	Participants	Behavioral assessment	1	1	1	1	1	1	1	1	1	1	35343	60048	BIPOLAR
60049	Homo sapiens	NCBITAXON	NCBITaxon:9606	brain	UBERON	UBERON:0000955	22	year	UO	UO:0000036	female	PATO	PATO:0000383	Participants	Behavioral assessment	1	1	1	1	1	1	1	1	1	1	35343	60049	BIPOLAR
60051	Homo sapiens	NCBITAXON	NCBITaxon:9606	brain	UBERON	UBERON:0000955	36	year	UO	UO:0000036	male	PATO	PATO:0000384	Participants	Behavioral assessment	1	1	1	1	1	1	1	1	1	1	35426	60051	BIPOLAR
60052	Homo sapiens	NCBITAXON	NCBITaxon:9606	brain	UBERON	UBERON:0000955	42	year	UO	UO:0000036	male	PATO	PATO:0000384	Participants	Behavioral assessment	n/a	1	1	1	1	1	1	1	1	1	35426	60052	BIPOLAR
60053	Homo sapiens	NCBITAXON	NCBITaxon:9606	brain	UBERON	UBERON:0000955	21	year	UO	UO:0000036	male	PATO	PATO:0000384	Participants	Behavioral assessment	1	1	1	1	1	1	1	1	1	1	35426	60053	BIPOLAR
60055	Homo sapiens	NCBITAXON	NCBITaxon:9606	brain	UBERON	UBERON:0000955	46	year	UO	UO:0000036	male	PATO	PATO:0000384	Participants	Behavioral assessment	1	1	1	1	1	1	1	1	1	1	35426	60055	BIPOLAR
60056	Homo sapiens	NCBITAXON	NCBITaxon:9606	brain	UBERON	UBERON:0000955	42	year	UO	UO:0000036	female	PATO	PATO:0000383	Participants	Behavioral assessment	1	1	1	1	1	1	1	1	1	1	35426	60056	BIPOLAR
60057	Homo sapiens	NCBITAXON	NCBITaxon:9606	brain	UBERON	UBERON:0000955	35	year	UO	UO:0000036	female	PATO	PATO:0000383	Participants	Behavioral assessment	1	1	1	1	1	1	1	1	1	1	35426	60057	BIPOLAR
60060	Homo sapiens	NCBITAXON	NCBITaxon:9606	brain	UBERON	UBERON:0000955	23	year	UO	UO:0000036	male	PATO	PATO:0000384	Participants	Behavioral assessment	1	1	1	1	1	1	1	1	1	1	35426	60060	BIPOLAR
60062	Homo sapiens	NCBITAXON	NCBITaxon:9606	brain	UBERON	UBERON:0000955	25	year	UO	UO:0000036	male	PATO	PATO:0000384	Participants	Behavioral assessment	1	1	1	1	1	1	1	1	1	1	35426	60062	BIPOLAR
60065	Homo sapiens	NCBITAXON	NCBITaxon:9606	brain	UBERON	UBERON:0000955	37	year	UO	UO:0000036	female	PATO	PATO:0000383	Participants	Behavioral assessment	1	1	1	1	1	1	1	1	1	1	35426	60065	BIPOLAR
60066	Homo sapiens	NCBITAXON	NCBITaxon:9606	brain	UBERON	UBERON:0000955	43	year	UO	UO:0000036	male	PATO	PATO:0000384	Participants	Behavioral assessment	1	1	1	1	1	1	1	1	1	1	35426	60066	BIPOLAR
60068	Homo sapiens	NCBITAXON	NCBITaxon:9606	brain	UBERON	UBERON:0000955	46	year	UO	UO:0000036	male	PATO	PATO:0000384	Participants	Behavioral assessment	1	1	1	1	1	1	1	1	1	1	35426	60068	BIPOLAR
60070	Homo sapiens	NCBITAXON	NCBITaxon:9606	brain	UBERON	UBERON:0000955	37	year	UO	UO:0000036	male	PATO	PATO:0000384	Participants	Behavioral assessment	1	1	1	1	1	1	1	1	1	1	35426	60070	BIPOLAR
60072	Homo sapiens	NCBITAXON	NCBITaxon:9606	brain	UBERON	UBERON:0000955	25	year	UO	UO:0000036	female	PATO	PATO:0000383	Participants	Behavioral assessment	1	1	1	1	1	1	1	1	1	1	35426	60072	BIPOLAR
60073	Homo sapiens	NCBITAXON	NCBITaxon:9606	brain	UBERON	UBERON:0000955	50	year	UO	UO:0000036	male	PATO	PATO:0000384	Participants	Behavioral assessment	1	1	1	1	1	1	1	1	1	1	35426	60073	BIPOLAR
60074	Homo sapiens	NCBITAXON	NCBITaxon:9606	brain	UBERON	UBERON:0000955	34	year	UO	UO:0000036	female	PATO	PATO:0000383	Participants	Behavioral assessment	1	1	1	1	1	1	1	1	1	1	35426	60074	BIPOLAR
60076	Homo sapiens	NCBITAXON	NCBITaxon:9606	brain	UBERON	UBERON:0000955	29	year	UO	UO:0000036	male	PATO	PATO:0000384	Participants	Behavioral assessment	1	1	1	1	1	1	1	1	1	1	35426	60076	BIPOLAR
60077	Homo sapiens	NCBITAXON	NCBITaxon:9606	brain	UBERON	UBERON:0000955	48	year	UO	UO:0000036	male	PATO	PATO:0000384	Participants	Behavioral assessment	1	1	1	1	1	1	1	1	1	1	35426	60077	BIPOLAR
60078	Homo sapiens	NCBITAXON	NCBITaxon:9606	brain	UBERON	UBERON:0000955	47	year	UO	UO:0000036	male	PATO	PATO:0000384	Participants	Behavioral assessment	1	1	1	1	1	1	1	1	1	1	35426	60078	BIPOLAR
60079	Homo sapiens	NCBITAXON	NCBITaxon:9606	brain	UBERON	UBERON:0000955	33	year	UO	UO:0000036	male	PATO	PATO:0000384	Participants	Behavioral assessment	1	1	1	1	1	1	1	1	1	1	35426	60079	BIPOLAR
60080	Homo sapiens	NCBITAXON	NCBITaxon:9606	brain	UBERON	UBERON:0000955	29	year	UO	UO:0000036	male	PATO	PATO:0000384	Participants	Behavioral assessment	1	1	1	1	1	1	1	1	1	1	35426	60080	BIPOLAR
60084	Homo sapiens	NCBITAXON	NCBITaxon:9606	brain	UBERON	UBERON:0000955	32	year	UO	UO:0000036	female	PATO	PATO:0000383	Participants	Behavioral assessment	1	1	1	1	1	1	1	1	1	1	35426	60084	BIPOLAR
60087	Homo sapiens	NCBITAXON	NCBITaxon:9606	brain	UBERON	UBERON:0000955	41	year	UO	UO:0000036	male	PATO	PATO:0000384	Participants	Behavioral assessment	1	1	1	1	1	1	1	1	1	1	35426	60087	BIPOLAR
60089	Homo sapiens	NCBITAXON	NCBITaxon:9606	brain	UBERON	UBERON:0000955	29	year	UO	UO:0000036	female	PATO	PATO:0000383	Participants	Behavioral assessment	1	1	1	1	1	1	1	1	1	1	35426	60089	BIPOLAR
70001	Homo sapiens	NCBITAXON	NCBITaxon:9606	brain	UBERON	UBERON:0000955	50	year	UO	UO:0000036	female	PATO	PATO:0000383	Participants	Behavioral assessment	1	n/a	1	n/a	n/a	1	1	1	1	1	35343	70001	ADHD
70002	Homo sapiens	NCBITAXON	NCBITaxon:9606	brain	UBERON	UBERON:0000955	44	year	UO	UO:0000036	female	PATO	PATO:0000383	Participants	Behavioral assessment	1	n/a	1	n/a	n/a	n/a	n/a	n/a	1	n/a	35343	70002	ADHD
70004	Homo sapiens	NCBITAXON	NCBITaxon:9606	brain	UBERON	UBERON:0000955	26	year	UO	UO:0000036	female	PATO	PATO:0000383	Participants	Behavioral assessment	1	1	1	n/a	n/a	1	1	1	1	1	35343	70004	ADHD
70007	Homo sapiens	NCBITAXON	NCBITaxon:9606	brain	UBERON	UBERON:0000955	32	year	UO	UO:0000036	male	PATO	PATO:0000384	Participants	Behavioral assessment	1	1	1	n/a	n/a	1	1	1	1	1	35343	70007	ADHD
70010	Homo sapiens	NCBITAXON	NCBITaxon:9606	brain	UBERON	UBERON:0000955	48	year	UO	UO:0000036	male	PATO	PATO:0000384	Participants	Behavioral assessment	1	1	1	n/a	n/a	1	1	n/a	1	1	35343	70010	ADHD
70015	Homo sapiens	NCBITAXON	NCBITaxon:9606	brain	UBERON	UBERON:0000955	50	year	UO	UO:0000036	female	PATO	PATO:0000383	Participants	Behavioral assessment	1	1	1	1	1	1	1	1	1	1	35343	70015	ADHD
70017	Homo sapiens	NCBITAXON	NCBITaxon:9606	brain	UBERON	UBERON:0000955	24	year	UO	UO:0000036	male	PATO	PATO:0000384	Participants	Behavioral assessment	1	1	1	1	1	1	1	1	1	1	35343	70017	ADHD
70020	Homo sapiens	NCBITAXON	NCBITaxon:9606	brain	UBERON	UBERON:0000955	50	year	UO	UO:0000036	male	PATO	PATO:0000384	Participants	Behavioral assessment	1	1	1	1	1	1	1	1	1	1	35343	70020	ADHD
70021	Homo sapiens	NCBITAXON	NCBITaxon:9606	brain	UBERON	UBERON:0000955	33	year	UO	UO:0000036	male	PATO	PATO:0000384	Participants	Behavioral assessment	1	1	1	1	1	1	1	1	1	1	35343	70021	ADHD
70022	Homo sapiens	NCBITAXON	NCBITaxon:9606	brain	UBERON	UBERON:0000955	21	year	UO	UO:0000036	male	PATO	PATO:0000384	Participants	Behavioral assessment	1	1	1	1	1	1	1	1	1	1	35343	70022	ADHD
70026	Homo sapiens	NCBITAXON	NCBITaxon:9606	brain	UBERON	UBERON:0000955	37	year	UO	UO:0000036	female	PATO	PATO:0000383	Participants	Behavioral assessment	1	1	1	1	1	1	1	1	1	1	35343	70026	ADHD
70029	Homo sapiens	NCBITAXON	NCBITaxon:9606	brain	UBERON	UBERON:0000955	24	year	UO	UO:0000036	female	PATO	PATO:0000383	Participants	Behavioral assessment	1	1	1	1	1	1	1	1	1	1	35343	70029	ADHD
70033	Homo sapiens	NCBITAXON	NCBITaxon:9606	brain	UBERON	UBERON:0000955	40	year	UO	UO:0000036	male	PATO	PATO:0000384	Participants	Behavioral assessment	1	1	1	1	1	1	1	1	1	1	35343	70033	ADHD
70034	Homo sapiens	NCBITAXON	NCBITaxon:9606	brain	UBERON	UBERON:0000955	21	year	UO	UO:0000036	female	PATO	PATO:0000383	Participants	Behavioral assessment	1	1	1	1	1	1	1	1	1	1	35343	70034	ADHD
70035	Homo sapiens	NCBITAXON	NCBITaxon:9606	brain	UBERON	UBERON:0000955	49	year	UO	UO:0000036	female	PATO	PATO:0000383	Participants	Behavioral assessment	1	1	n/a	n/a	n/a	1	1	1	n/a	1	35343	70035	ADHD
70036	Homo sapiens	NCBITAXON	NCBITaxon:9606	brain	UBERON	UBERON:0000955	48	year	UO	UO:0000036	female	PATO	PATO:0000383	Participants	Behavioral assessment	n/a	1	n/a	n/a	n/a	1	1	1	n/a	1	35343	70036	ADHD
70037	Homo sapiens	NCBITAXON	NCBITaxon:9606	brain	UBERON	UBERON:0000955	37	year	UO	UO:0000036	female	PATO	PATO:0000383	Participants	Behavioral assessment	1	1	1	1	1	1	1	1	1	1	35343	70037	ADHD
70040	Homo sapiens	NCBITAXON	NCBITaxon:9606	brain	UBERON	UBERON:0000955	30	year	UO	UO:0000036	female	PATO	PATO:0000383	Participants	Behavioral assessment	1	1	1	1	1	1	1	1	1	1	35343	70040	ADHD
70046	Homo sapiens	NCBITAXON	NCBITaxon:9606	brain	UBERON	UBERON:0000955	32	year	UO	UO:0000036	male	PATO	PATO:0000384	Participants	Behavioral assessment	1	1	1	1	1	1	1	1	1	1	35343	70046	ADHD
70048	Homo sapiens	NCBITAXON	NCBITaxon:9606	brain	UBERON	UBERON:0000955	23	year	UO	UO:0000036	female	PATO	PATO:0000383	Participants	Behavioral assessment	1	1	1	1	1	1	1	1	1	1	35343	70048	ADHD
70049	Homo sapiens	NCBITAXON	NCBITaxon:9606	brain	UBERON	UBERON:0000955	25	year	UO	UO:0000036	female	PATO	PATO:0000383	Participants	Behavioral assessment	1	1	1	1	1	1	1	1	1	1	35343	70049	ADHD
70051	Homo sapiens	NCBITAXON	NCBITaxon:9606	brain	UBERON	UBERON:0000955	21	year	UO	UO:0000036	female	PATO	PATO:0000383	Participants	Behavioral assessment	1	1	1	1	1	1	1	1	1	1	35343	70051	ADHD
70052	Homo sapiens	NCBITAXON	NCBITaxon:9606	brain	UBERON	UBERON:0000955	27	year	UO	UO:0000036	female	PATO	PATO:0000383	Participants	Behavioral assessment	1	1	1	1	1	1	1	1	1	1	35343	70052	ADHD
70055	Homo sapiens	NCBITAXON	NCBITaxon:9606	brain	UBERON	UBERON:0000955	22	year	UO	UO:0000036	female	PATO	PATO:0000383	Participants	Behavioral assessment	1	1	1	1	1	1	1	1	1	1	35426	70055	ADHD
70057	Homo sapiens	NCBITAXON	NCBITaxon:9606	brain	UBERON	UBERON:0000955	25	year	UO	UO:0000036	male	PATO	PATO:0000384	Participants	Behavioral assessment	1	1	1	1	1	1	1	1	1	1	35426	70057	ADHD
70058	Homo sapiens	NCBITAXON	NCBITaxon:9606	brain	UBERON	UBERON:0000955	29	year	UO	UO:0000036	female	PATO	PATO:0000383	Participants	Behavioral assessment	1	1	1	1	1	1	1	1	1	1	35426	70058	ADHD
70060	Homo sapiens	NCBITAXON	NCBITaxon:9606	brain	UBERON	UBERON:0000955	21	year	UO	UO:0000036	male	PATO	PATO:0000384	Participants	Behavioral assessment	1	1	1	n/a	1	1	1	1	1	1	35426	70060	ADHD
70061	Homo sapiens	NCBITAXON	NCBITaxon:9606	brain	UBERON	UBERON:0000955	31	year	UO	UO:0000036	female	PATO	PATO:0000383	Participants	Behavioral assessment	1	1	1	1	1	1	1	1	1	1	35426	70061	ADHD
70065	Homo sapiens	NCBITAXON	NCBITaxon:9606	brain	UBERON	UBERON:0000955	24	year	UO	UO:0000036	male	PATO	PATO:0000384	Participants	Behavioral assessment	1	1	1	1	1	1	1	1	1	1	35426	70065	ADHD
70068	Homo sapiens	NCBITAXON	NCBITaxon:9606	brain	UBERON	UBERON:0000955	23	year	UO	UO:0000036	male	PATO	PATO:0000384	Participants	Behavioral assessment	1	1	1	1	1	1	1	1	1	1	35426	70068	ADHD
70069	Homo sapiens	NCBITAXON	NCBITaxon:9606	brain	UBERON	UBERON:0000955	40	year	UO	UO:0000036	male	PATO	PATO:0000384	Participants	Behavioral assessment	1	1	1	1	1	1	1	1	1	1	35426	70069	ADHD
70070	Homo sapiens	NCBITAXON	NCBITaxon:9606	brain	UBERON	UBERON:0000955	26	year	UO	UO:0000036	male	PATO	PATO:0000384	Participants	Behavioral assessment	1	1	1	1	1	1	1	1	1	1	35426	70070	ADHD
70072	Homo sapiens	NCBITAXON	NCBITaxon:9606	brain	UBERON	UBERON:0000955	21	year	UO	UO:0000036	female	PATO	PATO:0000383	Participants	Behavioral assessment	1	1	1	1	1	1	1	1	1	1	35426	70072	ADHD
70073	Homo sapiens	NCBITAXON	NCBITaxon:9606	brain	UBERON	UBERON:0000955	27	year	UO	UO:0000036	male	PATO	PATO:0000384	Participants	Behavioral assessment	1	1	1	1	1	1	1	1	1	1	35426	70073	ADHD
70074	Homo sapiens	NCBITAXON	NCBITaxon:9606	brain	UBERON	UBERON:0000955	26	year	UO	UO:0000036	male	PATO	PATO:0000384	Participants	Behavioral assessment	1	1	1	1	1	1	1	1	1	1	35426	70074	ADHD
70075	Homo sapiens	NCBITAXON	NCBITaxon:9606	brain	UBERON	UBERON:0000955	32	year	UO	UO:0000036	male	PATO	PATO:0000384	Participants	Behavioral assessment	1	1	1	1	1	1	1	1	1	1	35426	70075	ADHD
70076	Homo sapiens	NCBITAXON	NCBITaxon:9606	brain	UBERON	UBERON:0000955	48	year	UO	UO:0000036	female	PATO	PATO:0000383	Participants	Behavioral assessment	1	1	1	n/a	1	1	1	1	1	1	35426	70076	ADHD
70077	Homo sapiens	NCBITAXON	NCBITaxon:9606	brain	UBERON	UBERON:0000955	23	year	UO	UO:0000036	female	PATO	PATO:0000383	Participants	Behavioral assessment	1	1	1	1	1	1	1	1	1	1	35426	70077	ADHD
70079	Homo sapiens	NCBITAXON	NCBITaxon:9606	brain	UBERON	UBERON:0000955	21	year	UO	UO:0000036	male	PATO	PATO:0000384	Participants	Behavioral assessment	1	1	1	1	1	1	1	1	1	1	35426	70079	ADHD
70080	Homo sapiens	NCBITAXON	NCBITaxon:9606	brain	UBERON	UBERON:0000955	48	year	UO	UO:0000036	male	PATO	PATO:0000384	Participants	Behavioral assessment	1	1	1	1	1	1	1	1	1	1	35426	70080	ADHD
70081	Homo sapiens	NCBITAXON	NCBITaxon:9606	brain	UBERON	UBERON:0000955	50	year	UO	UO:0000036	male	PATO	PATO:0000384	Participants	Behavioral assessment	1	1	1	1	1	1	1	1	1	1	35426	70081	ADHD
70083	Homo sapiens	NCBITAXON	NCBITaxon:9606	brain	UBERON	UBERON:0000955	46	year	UO	UO:0000036	female	PATO	PATO:0000383	Participants	Behavioral assessment	1	1	1	1	1	1	1	1	1	1	35426	70083	ADHD
70086	Homo sapiens	NCBITAXON	NCBITaxon:9606	brain	UBERON	UBERON:0000955	48	year	UO	UO:0000036	male	PATO	PATO:0000384	Participants	Behavioral assessment	1	1	1	1	1	1	1	1	1	1	35426	70086	ADHD
