# Supplementary material for: A phenome-wide examination of neural and cognitive function
Source: Sci Data. 2016 Dec 6;3:160110. doi: 10.1038/sdata.2016.110 (PMC5139672; doi:10.1038/sdata.2016.110)
Supplement: Supplementary file 1 [file sdata2016110-isa1.zip › a_func_Poldrack.txt]

Sample Name	Protocol REF	Parameter Value[4d spacing]	Unit	Term Source REF	Term Accession Number	Parameter Value[resolution]	Unit	Term Source REF	Term Accession Number	Parameter Value[modality]	Assay Name	Raw Data File	Comment[Data Repository]	Comment[Data Record Accession]	Comment[Data Record URI]	Factor Value[task]	Term Source REF	Term Accession Number
10159	Magnetic Resonance Imaging	2	second	UO	UO:0000010	3.0x3.0x4.0	millimeter	UO	UO:0000016	bold	sub-10159_task-bart	sub-10159/func/sub-10159_task-bart_bold.nii.gz	OpenfMRI	ds000030	https://openfmri.org/dataset/ds000030	bart	http://www.cognitiveatlas.org/term/id/	trm_4d559bcd67c18
10159	Magnetic Resonance Imaging	2	second	UO	UO:0000010	3.0x3.0x4.0	millimeter	UO	UO:0000016	bold	sub-10159_task-rest	sub-10159/func/sub-10159_task-rest_bold.nii.gz	OpenfMRI	ds000030	https://openfmri.org/dataset/ds000030	rest	http://www.cognitiveatlas.org/term/id/	trm_4c8a834779883
10159	Magnetic Resonance Imaging	2	second	UO	UO:0000010	3.0x3.0x4.0	millimeter	UO	UO:0000016	bold	sub-10159_task-scap	sub-10159/func/sub-10159_task-scap_bold.nii.gz	OpenfMRI	ds000030	https://openfmri.org/dataset/ds000030	scap	http://www.cognitiveatlas.org/term/id/	trm_4f2453b806fe1
10159	Magnetic Resonance Imaging	2	second	UO	UO:0000010	3.0x3.0x4.0	millimeter	UO	UO:0000016	bold	sub-10159_task-stopsignal	sub-10159/func/sub-10159_task-stopsignal_bold.nii.gz	OpenfMRI	ds000030	https://openfmri.org/dataset/ds000030	stopsignal	http://www.cognitiveatlas.org/task/	tsk_4a57abb949e1a
10159	Magnetic Resonance Imaging	2	second	UO	UO:0000010	3.0x3.0x4.0	millimeter	UO	UO:0000016	bold	sub-10159_task-taskswitch	sub-10159/func/sub-10159_task-taskswitch_bold.nii.gz	OpenfMRI	ds000030	https://openfmri.org/dataset/ds000030	taskswitch	http://www.cognitiveatlas.org/task/	tsk_4a57abb949e8a
10171	Magnetic Resonance Imaging	2	second	UO	UO:0000010	3.0x3.0x4.0	millimeter	UO	UO:0000016	bold	sub-10171_task-bart	sub-10171/func/sub-10171_task-bart_bold.nii.gz	OpenfMRI	ds000030	https://openfmri.org/dataset/ds000030	bart	http://www.cognitiveatlas.org/term/id/	trm_4d559bcd67c18
10171	Magnetic Resonance Imaging	2	second	UO	UO:0000010	3.0x3.0x4.0	millimeter	UO	UO:0000016	bold	sub-10171_task-bht	sub-10171/func/sub-10171_task-bht_bold.nii.gz	OpenfMRI	ds000030	https://openfmri.org/dataset/ds000030	bht	http://www.cognitiveatlas.org/term/id/	trm_4c898a680e424
10171	Magnetic Resonance Imaging	2	second	UO	UO:0000010	3.0x3.0x4.0	millimeter	UO	UO:0000016	bold	sub-10171_task-rest	sub-10171/func/sub-10171_task-rest_bold.nii.gz	OpenfMRI	ds000030	https://openfmri.org/dataset/ds000030	rest	http://www.cognitiveatlas.org/term/id/	trm_4c8a834779883
10171	Magnetic Resonance Imaging	2	second	UO	UO:0000010	3.0x3.0x4.0	millimeter	UO	UO:0000016	bold	sub-10171_task-scap	sub-10171/func/sub-10171_task-scap_bold.nii.gz	OpenfMRI	ds000030	https://openfmri.org/dataset/ds000030	scap	http://www.cognitiveatlas.org/term/id/	trm_4f2453b806fe1
10171	Magnetic Resonance Imaging	2	second	UO	UO:0000010	3.0x3.0x4.0	millimeter	UO	UO:0000016	bold	sub-10171_task-stopsignal	sub-10171/func/sub-10171_task-stopsignal_bold.nii.gz	OpenfMRI	ds000030	https://openfmri.org/dataset/ds000030	stopsignal	http://www.cognitiveatlas.org/task/	tsk_4a57abb949e1a
10171	Magnetic Resonance Imaging	2	second	UO	UO:0000010	3.0x3.0x4.0	millimeter	UO	UO:0000016	bold	sub-10171_task-taskswitch	sub-10171/func/sub-10171_task-taskswitch_bold.nii.gz	OpenfMRI	ds000030	https://openfmri.org/dataset/ds000030	taskswitch	http://www.cognitiveatlas.org/task/	tsk_4a57abb949e8a
10189	Magnetic Resonance Imaging	2	second	UO	UO:0000010	3.0x3.0x4.0	millimeter	UO	UO:0000016	bold	sub-10189_task-bart	sub-10189/func/sub-10189_task-bart_bold.nii.gz	OpenfMRI	ds000030	https://openfmri.org/dataset/ds000030	bart	http://www.cognitiveatlas.org/term/id/	trm_4d559bcd67c18
10189	Magnetic Resonance Imaging	2	second	UO	UO:0000010	3.0x3.0x4.0	millimeter	UO	UO:0000016	bold	sub-10189_task-rest	sub-10189/func/sub-10189_task-rest_bold.nii.gz	OpenfMRI	ds000030	https://openfmri.org/dataset/ds000030	rest	http://www.cognitiveatlas.org/term/id/	trm_4c8a834779883
10189	Magnetic Resonance Imaging	2	second	UO	UO:0000010	3.0x3.0x4.0	millimeter	UO	UO:0000016	bold	sub-10189_task-scap	sub-10189/func/sub-10189_task-scap_bold.nii.gz	OpenfMRI	ds000030	https://openfmri.org/dataset/ds000030	scap	http://www.cognitiveatlas.org/term/id/	trm_4f2453b806fe1
10189	Magnetic Resonance Imaging	2	second	UO	UO:0000010	3.0x3.0x4.0	millimeter	UO	UO:0000016	bold	sub-10189_task-stopsignal	sub-10189/func/sub-10189_task-stopsignal_bold.nii.gz	OpenfMRI	ds000030	https://openfmri.org/dataset/ds000030	stopsignal	http://www.cognitiveatlas.org/task/	tsk_4a57abb949e1a
10189	Magnetic Resonance Imaging	2	second	UO	UO:0000010	3.0x3.0x4.0	millimeter	UO	UO:0000016	bold	sub-10189_task-taskswitch	sub-10189/func/sub-10189_task-taskswitch_bold.nii.gz	OpenfMRI	ds000030	https://openfmri.org/dataset/ds000030	taskswitch	http://www.cognitiveatlas.org/task/	tsk_4a57abb949e8a
10193	Magnetic Resonance Imaging	2	second	UO	UO:0000010	3.0x3.0x4.0	millimeter	UO	UO:0000016	bold	sub-10193_task-bart	sub-10193/func/sub-10193_task-bart_bold.nii.gz	OpenfMRI	ds000030	https://openfmri.org/dataset/ds000030	bart	http://www.cognitiveatlas.org/term/id/	trm_4d559bcd67c18
10206	Magnetic Resonance Imaging	2	second	UO	UO:0000010	3.0x3.0x4.0	millimeter	UO	UO:0000016	bold	sub-10206_task-bart	sub-10206/func/sub-10206_task-bart_bold.nii.gz	OpenfMRI	ds000030	https://openfmri.org/dataset/ds000030	bart	http://www.cognitiveatlas.org/term/id/	trm_4d559bcd67c18
10206	Magnetic Resonance Imaging	2	second	UO	UO:0000010	3.0x3.0x4.0	millimeter	UO	UO:0000016	bold	sub-10206_task-rest	sub-10206/func/sub-10206_task-rest_bold.nii.gz	OpenfMRI	ds000030	https://openfmri.org/dataset/ds000030	rest	http://www.cognitiveatlas.org/term/id/	trm_4c8a834779883
10206	Magnetic Resonance Imaging	2	second	UO	UO:0000010	3.0x3.0x4.0	millimeter	UO	UO:0000016	bold	sub-10206_task-scap	sub-10206/func/sub-10206_task-scap_bold.nii.gz	OpenfMRI	ds000030	https://openfmri.org/dataset/ds000030	scap	http://www.cognitiveatlas.org/term/id/	trm_4f2453b806fe1
10206	Magnetic Resonance Imaging	2	second	UO	UO:0000010	3.0x3.0x4.0	millimeter	UO	UO:0000016	bold	sub-10206_task-stopsignal	sub-10206/func/sub-10206_task-stopsignal_bold.nii.gz	OpenfMRI	ds000030	https://openfmri.org/dataset/ds000030	stopsignal	http://www.cognitiveatlas.org/task/	tsk_4a57abb949e1a
10206	Magnetic Resonance Imaging	2	second	UO	UO:0000010	3.0x3.0x4.0	millimeter	UO	UO:0000016	bold	sub-10206_task-taskswitch	sub-10206/func/sub-10206_task-taskswitch_bold.nii.gz	OpenfMRI	ds000030	https://openfmri.org/dataset/ds000030	taskswitch	http://www.cognitiveatlas.org/task/	tsk_4a57abb949e8a
10217	Magnetic Resonance Imaging	2	second	UO	UO:0000010	3.0x3.0x4.0	millimeter	UO	UO:0000016	bold	sub-10217_task-bart	sub-10217/func/sub-10217_task-bart_bold.nii.gz	OpenfMRI	ds000030	https://openfmri.org/dataset/ds000030	bart	http://www.cognitiveatlas.org/term/id/	trm_4d559bcd67c18
10217	Magnetic Resonance Imaging	2	second	UO	UO:0000010	3.0x3.0x4.0	millimeter	UO	UO:0000016	bold	sub-10217_task-rest	sub-10217/func/sub-10217_task-rest_bold.nii.gz	OpenfMRI	ds000030	https://openfmri.org/dataset/ds000030	rest	http://www.cognitiveatlas.org/term/id/	trm_4c8a834779883
10217	Magnetic Resonance Imaging	2	second	UO	UO:0000010	3.0x3.0x4.0	millimeter	UO	UO:0000016	bold	sub-10217_task-scap	sub-10217/func/sub-10217_task-scap_bold.nii.gz	OpenfMRI	ds000030	https://openfmri.org/dataset/ds000030	scap	http://www.cognitiveatlas.org/term/id/	trm_4f2453b806fe1
10217	Magnetic Resonance Imaging	2	second	UO	UO:0000010	3.0x3.0x4.0	millimeter	UO	UO:0000016	bold	sub-10217_task-stopsignal	sub-10217/func/sub-10217_task-stopsignal_bold.nii.gz	OpenfMRI	ds000030	https://openfmri.org/dataset/ds000030	stopsignal	http://www.cognitiveatlas.org/task/	tsk_4a57abb949e1a
10217	Magnetic Resonance Imaging	2	second	UO	UO:0000010	3.0x3.0x4.0	millimeter	UO	UO:0000016	bold	sub-10217_task-taskswitch	sub-10217/func/sub-10217_task-taskswitch_bold.nii.gz	OpenfMRI	ds000030	https://openfmri.org/dataset/ds000030	taskswitch	http://www.cognitiveatlas.org/task/	tsk_4a57abb949e8a
10225	Magnetic Resonance Imaging	2	second	UO	UO:0000010	3.0x3.0x4.0	millimeter	UO	UO:0000016	bold	sub-10225_task-bart	sub-10225/func/sub-10225_task-bart_bold.nii.gz	OpenfMRI	ds000030	https://openfmri.org/dataset/ds000030	bart	http://www.cognitiveatlas.org/term/id/	trm_4d559bcd67c18
10225	Magnetic Resonance Imaging	2	second	UO	UO:0000010	3.0x3.0x4.0	millimeter	UO	UO:0000016	bold	sub-10225_task-bht	sub-10225/func/sub-10225_task-bht_bold.nii.gz	OpenfMRI	ds000030	https://openfmri.org/dataset/ds000030	bht	http://www.cognitiveatlas.org/term/id/	trm_4c898a680e424
10225	Magnetic Resonance Imaging	2	second	UO	UO:0000010	3.0x3.0x4.0	millimeter	UO	UO:0000016	bold	sub-10225_task-rest	sub-10225/func/sub-10225_task-rest_bold.nii.gz	OpenfMRI	ds000030	https://openfmri.org/dataset/ds000030	rest	http://www.cognitiveatlas.org/term/id/	trm_4c8a834779883
10225	Magnetic Resonance Imaging	2	second	UO	UO:0000010	3.0x3.0x4.0	millimeter	UO	UO:0000016	bold	sub-10225_task-scap	sub-10225/func/sub-10225_task-scap_bold.nii.gz	OpenfMRI	ds000030	https://openfmri.org/dataset/ds000030	scap	http://www.cognitiveatlas.org/term/id/	trm_4f2453b806fe1
10225	Magnetic Resonance Imaging	2	second	UO	UO:0000010	3.0x3.0x4.0	millimeter	UO	UO:0000016	bold	sub-10225_task-stopsignal	sub-10225/func/sub-10225_task-stopsignal_bold.nii.gz	OpenfMRI	ds000030	https://openfmri.org/dataset/ds000030	stopsignal	http://www.cognitiveatlas.org/task/	tsk_4a57abb949e1a
10225	Magnetic Resonance Imaging	2	second	UO	UO:0000010	3.0x3.0x4.0	millimeter	UO	UO:0000016	bold	sub-10225_task-taskswitch	sub-10225/func/sub-10225_task-taskswitch_bold.nii.gz	OpenfMRI	ds000030	https://openfmri.org/dataset/ds000030	taskswitch	http://www.cognitiveatlas.org/task/	tsk_4a57abb949e8a
10227	Magnetic Resonance Imaging	2	second	UO	UO:0000010	3.0x3.0x4.0	millimeter	UO	UO:0000016	bold	sub-10227_task-bart	sub-10227/func/sub-10227_task-bart_bold.nii.gz	OpenfMRI	ds000030	https://openfmri.org/dataset/ds000030	bart	http://www.cognitiveatlas.org/term/id/	trm_4d559bcd67c18
10227	Magnetic Resonance Imaging	2	second	UO	UO:0000010	3.0x3.0x4.0	millimeter	UO	UO:0000016	bold	sub-10227_task-rest	sub-10227/func/sub-10227_task-rest_bold.nii.gz	OpenfMRI	ds000030	https://openfmri.org/dataset/ds000030	rest	http://www.cognitiveatlas.org/term/id/	trm_4c8a834779883
10227	Magnetic Resonance Imaging	2	second	UO	UO:0000010	3.0x3.0x4.0	millimeter	UO	UO:0000016	bold	sub-10227_task-scap	sub-10227/func/sub-10227_task-scap_bold.nii.gz	OpenfMRI	ds000030	https://openfmri.org/dataset/ds000030	scap	http://www.cognitiveatlas.org/term/id/	trm_4f2453b806fe1
10227	Magnetic Resonance Imaging	2	second	UO	UO:0000010	3.0x3.0x4.0	millimeter	UO	UO:0000016	bold	sub-10227_task-stopsignal	sub-10227/func/sub-10227_task-stopsignal_bold.nii.gz	OpenfMRI	ds000030	https://openfmri.org/dataset/ds000030	stopsignal	http://www.cognitiveatlas.org/task/	tsk_4a57abb949e1a
10227	Magnetic Resonance Imaging	2	second	UO	UO:0000010	3.0x3.0x4.0	millimeter	UO	UO:0000016	bold	sub-10227_task-taskswitch	sub-10227/func/sub-10227_task-taskswitch_bold.nii.gz	OpenfMRI	ds000030	https://openfmri.org/dataset/ds000030	taskswitch	http://www.cognitiveatlas.org/task/	tsk_4a57abb949e8a
10228	Magnetic Resonance Imaging	2	second	UO	UO:0000010	3.0x3.0x4.0	millimeter	UO	UO:0000016	bold	sub-10228_task-bart	sub-10228/func/sub-10228_task-bart_bold.nii.gz	OpenfMRI	ds000030	https://openfmri.org/dataset/ds000030	bart	http://www.cognitiveatlas.org/term/id/	trm_4d559bcd67c18
10228	Magnetic Resonance Imaging	2	second	UO	UO:0000010	3.0x3.0x4.0	millimeter	UO	UO:0000016	bold	sub-10228_task-bht	sub-10228/func/sub-10228_task-bht_bold.nii.gz	OpenfMRI	ds000030	https://openfmri.org/dataset/ds000030	bht	http://www.cognitiveatlas.org/term/id/	trm_4c898a680e424
10228	Magnetic Resonance Imaging	2	second	UO	UO:0000010	3.0x3.0x4.0	millimeter	UO	UO:0000016	bold	sub-10228_task-rest	sub-10228/func/sub-10228_task-rest_bold.nii.gz	OpenfMRI	ds000030	https://openfmri.org/dataset/ds000030	rest	http://www.cognitiveatlas.org/term/id/	trm_4c8a834779883
10228	Magnetic Resonance Imaging	2	second	UO	UO:0000010	3.0x3.0x4.0	millimeter	UO	UO:0000016	bold	sub-10228_task-scap	sub-10228/func/sub-10228_task-scap_bold.nii.gz	OpenfMRI	ds000030	https://openfmri.org/dataset/ds000030	scap	http://www.cognitiveatlas.org/term/id/	trm_4f2453b806fe1
10228	Magnetic Resonance Imaging	2	second	UO	UO:0000010	3.0x3.0x4.0	millimeter	UO	UO:0000016	bold	sub-10228_task-stopsignal	sub-10228/func/sub-10228_task-stopsignal_bold.nii.gz	OpenfMRI	ds000030	https://openfmri.org/dataset/ds000030	stopsignal	http://www.cognitiveatlas.org/task/	tsk_4a57abb949e1a
10228	Magnetic Resonance Imaging	2	second	UO	UO:0000010	3.0x3.0x4.0	millimeter	UO	UO:0000016	bold	sub-10228_task-taskswitch	sub-10228/func/sub-10228_task-taskswitch_bold.nii.gz	OpenfMRI	ds000030	https://openfmri.org/dataset/ds000030	taskswitch	http://www.cognitiveatlas.org/task/	tsk_4a57abb949e8a
10235	Magnetic Resonance Imaging	2	second	UO	UO:0000010	3.0x3.0x4.0	millimeter	UO	UO:0000016	bold	sub-10235_task-bart	sub-10235/func/sub-10235_task-bart_bold.nii.gz	OpenfMRI	ds000030	https://openfmri.org/dataset/ds000030	bart	http://www.cognitiveatlas.org/term/id/	trm_4d559bcd67c18
10235	Magnetic Resonance Imaging	2	second	UO	UO:0000010	3.0x3.0x4.0	millimeter	UO	UO:0000016	bold	sub-10235_task-rest	sub-10235/func/sub-10235_task-rest_bold.nii.gz	OpenfMRI	ds000030	https://openfmri.org/dataset/ds000030	rest	http://www.cognitiveatlas.org/term/id/	trm_4c8a834779883
10235	Magnetic Resonance Imaging	2	second	UO	UO:0000010	3.0x3.0x4.0	millimeter	UO	UO:0000016	bold	sub-10235_task-scap	sub-10235/func/sub-10235_task-scap_bold.nii.gz	OpenfMRI	ds000030	https://openfmri.org/dataset/ds000030	scap	http://www.cognitiveatlas.org/term/id/	trm_4f2453b806fe1
10235	Magnetic Resonance Imaging	2	second	UO	UO:0000010	3.0x3.0x4.0	millimeter	UO	UO:0000016	bold	sub-10235_task-stopsignal	sub-10235/func/sub-10235_task-stopsignal_bold.nii.gz	OpenfMRI	ds000030	https://openfmri.org/dataset/ds000030	stopsignal	http://www.cognitiveatlas.org/task/	tsk_4a57abb949e1a
10235	Magnetic Resonance Imaging	2	second	UO	UO:0000010	3.0x3.0x4.0	millimeter	UO	UO:0000016	bold	sub-10235_task-taskswitch	sub-10235/func/sub-10235_task-taskswitch_bold.nii.gz	OpenfMRI	ds000030	https://openfmri.org/dataset/ds000030	taskswitch	http://www.cognitiveatlas.org/task/	tsk_4a57abb949e8a
10249	Magnetic Resonance Imaging	2	second	UO	UO:0000010	3.0x3.0x4.0	millimeter	UO	UO:0000016	bold	sub-10249_task-bart	sub-10249/func/sub-10249_task-bart_bold.nii.gz	OpenfMRI	ds000030	https://openfmri.org/dataset/ds000030	bart	http://www.cognitiveatlas.org/term/id/	trm_4d559bcd67c18
10249	Magnetic Resonance Imaging	2	second	UO	UO:0000010	3.0x3.0x4.0	millimeter	UO	UO:0000016	bold	sub-10249_task-bht	sub-10249/func/sub-10249_task-bht_bold.nii.gz	OpenfMRI	ds000030	https://openfmri.org/dataset/ds000030	bht	http://www.cognitiveatlas.org/term/id/	trm_4c898a680e424
10249	Magnetic Resonance Imaging	2	second	UO	UO:0000010	3.0x3.0x4.0	millimeter	UO	UO:0000016	bold	sub-10249_task-rest	sub-10249/func/sub-10249_task-rest_bold.nii.gz	OpenfMRI	ds000030	https://openfmri.org/dataset/ds000030	rest	http://www.cognitiveatlas.org/term/id/	trm_4c8a834779883
10249	Magnetic Resonance Imaging	2	second	UO	UO:0000010	3.0x3.0x4.0	millimeter	UO	UO:0000016	bold	sub-10249_task-scap	sub-10249/func/sub-10249_task-scap_bold.nii.gz	OpenfMRI	ds000030	https://openfmri.org/dataset/ds000030	scap	http://www.cognitiveatlas.org/term/id/	trm_4f2453b806fe1
10249	Magnetic Resonance Imaging	2	second	UO	UO:0000010	3.0x3.0x4.0	millimeter	UO	UO:0000016	bold	sub-10249_task-stopsignal	sub-10249/func/sub-10249_task-stopsignal_bold.nii.gz	OpenfMRI	ds000030	https://openfmri.org/dataset/ds000030	stopsignal	http://www.cognitiveatlas.org/task/	tsk_4a57abb949e1a
10249	Magnetic Resonance Imaging	2	second	UO	UO:0000010	3.0x3.0x4.0	millimeter	UO	UO:0000016	bold	sub-10249_task-taskswitch	sub-10249/func/sub-10249_task-taskswitch_bold.nii.gz	OpenfMRI	ds000030	https://openfmri.org/dataset/ds000030	taskswitch	http://www.cognitiveatlas.org/task/	tsk_4a57abb949e8a
10269	Magnetic Resonance Imaging	2	second	UO	UO:0000010	3.0x3.0x4.0	millimeter	UO	UO:0000016	bold	sub-10269_task-bart	sub-10269/func/sub-10269_task-bart_bold.nii.gz	OpenfMRI	ds000030	https://openfmri.org/dataset/ds000030	bart	http://www.cognitiveatlas.org/term/id/	trm_4d559bcd67c18
10269	Magnetic Resonance Imaging	2	second	UO	UO:0000010	3.0x3.0x4.0	millimeter	UO	UO:0000016	bold	sub-10269_task-rest	sub-10269/func/sub-10269_task-rest_bold.nii.gz	OpenfMRI	ds000030	https://openfmri.org/dataset/ds000030	rest	http://www.cognitiveatlas.org/term/id/	trm_4c8a834779883
10269	Magnetic Resonance Imaging	2	second	UO	UO:0000010	3.0x3.0x4.0	millimeter	UO	UO:0000016	bold	sub-10269_task-scap	sub-10269/func/sub-10269_task-scap_bold.nii.gz	OpenfMRI	ds000030	https://openfmri.org/dataset/ds000030	scap	http://www.cognitiveatlas.org/term/id/	trm_4f2453b806fe1
10269	Magnetic Resonance Imaging	2	second	UO	UO:0000010	3.0x3.0x4.0	millimeter	UO	UO:0000016	bold	sub-10269_task-stopsignal	sub-10269/func/sub-10269_task-stopsignal_bold.nii.gz	OpenfMRI	ds000030	https://openfmri.org/dataset/ds000030	stopsignal	http://www.cognitiveatlas.org/task/	tsk_4a57abb949e1a
10269	Magnetic Resonance Imaging	2	second	UO	UO:0000010	3.0x3.0x4.0	millimeter	UO	UO:0000016	bold	sub-10269_task-taskswitch	sub-10269/func/sub-10269_task-taskswitch_bold.nii.gz	OpenfMRI	ds000030	https://openfmri.org/dataset/ds000030	taskswitch	http://www.cognitiveatlas.org/task/	tsk_4a57abb949e8a
10271	Magnetic Resonance Imaging	2	second	UO	UO:0000010	3.0x3.0x4.0	millimeter	UO	UO:0000016	bold	sub-10271_task-bart	sub-10271/func/sub-10271_task-bart_bold.nii.gz	OpenfMRI	ds000030	https://openfmri.org/dataset/ds000030	bart	http://www.cognitiveatlas.org/term/id/	trm_4d559bcd67c18
10271	Magnetic Resonance Imaging	2	second	UO	UO:0000010	3.0x3.0x4.0	millimeter	UO	UO:0000016	bold	sub-10271_task-bht	sub-10271/func/sub-10271_task-bht_bold.nii.gz	OpenfMRI	ds000030	https://openfmri.org/dataset/ds000030	bht	http://www.cognitiveatlas.org/term/id/	trm_4c898a680e424
10271	Magnetic Resonance Imaging	2	second	UO	UO:0000010	3.0x3.0x4.0	millimeter	UO	UO:0000016	bold	sub-10271_task-rest	sub-10271/func/sub-10271_task-rest_bold.nii.gz	OpenfMRI	ds000030	https://openfmri.org/dataset/ds000030	rest	http://www.cognitiveatlas.org/term/id/	trm_4c8a834779883
10271	Magnetic Resonance Imaging	2	second	UO	UO:0000010	3.0x3.0x4.0	millimeter	UO	UO:0000016	bold	sub-10271_task-scap	sub-10271/func/sub-10271_task-scap_bold.nii.gz	OpenfMRI	ds000030	https://openfmri.org/dataset/ds000030	scap	http://www.cognitiveatlas.org/term/id/	trm_4f2453b806fe1
10271	Magnetic Resonance Imaging	2	second	UO	UO:0000010	3.0x3.0x4.0	millimeter	UO	UO:0000016	bold	sub-10271_task-stopsignal	sub-10271/func/sub-10271_task-stopsignal_bold.nii.gz	OpenfMRI	ds000030	https://openfmri.org/dataset/ds000030	stopsignal	http://www.cognitiveatlas.org/task/	tsk_4a57abb949e1a
10271	Magnetic Resonance Imaging	2	second	UO	UO:0000010	3.0x3.0x4.0	millimeter	UO	UO:0000016	bold	sub-10271_task-taskswitch	sub-10271/func/sub-10271_task-taskswitch_bold.nii.gz	OpenfMRI	ds000030	https://openfmri.org/dataset/ds000030	taskswitch	http://www.cognitiveatlas.org/task/	tsk_4a57abb949e8a
10273	Magnetic Resonance Imaging	2	second	UO	UO:0000010	3.0x3.0x4.0	millimeter	UO	UO:0000016	bold	sub-10273_task-bart	sub-10273/func/sub-10273_task-bart_bold.nii.gz	OpenfMRI	ds000030	https://openfmri.org/dataset/ds000030	bart	http://www.cognitiveatlas.org/term/id/	trm_4d559bcd67c18
10273	Magnetic Resonance Imaging	2	second	UO	UO:0000010	3.0x3.0x4.0	millimeter	UO	UO:0000016	bold	sub-10273_task-bht	sub-10273/func/sub-10273_task-bht_bold.nii.gz	OpenfMRI	ds000030	https://openfmri.org/dataset/ds000030	bht	http://www.cognitiveatlas.org/term/id/	trm_4c898a680e424
10273	Magnetic Resonance Imaging	2	second	UO	UO:0000010	3.0x3.0x4.0	millimeter	UO	UO:0000016	bold	sub-10273_task-rest	sub-10273/func/sub-10273_task-rest_bold.nii.gz	OpenfMRI	ds000030	https://openfmri.org/dataset/ds000030	rest	http://www.cognitiveatlas.org/term/id/	trm_4c8a834779883
10273	Magnetic Resonance Imaging	2	second	UO	UO:0000010	3.0x3.0x4.0	millimeter	UO	UO:0000016	bold	sub-10273_task-scap	sub-10273/func/sub-10273_task-scap_bold.nii.gz	OpenfMRI	ds000030	https://openfmri.org/dataset/ds000030	scap	http://www.cognitiveatlas.org/term/id/	trm_4f2453b806fe1
10273	Magnetic Resonance Imaging	2	second	UO	UO:0000010	3.0x3.0x4.0	millimeter	UO	UO:0000016	bold	sub-10273_task-stopsignal	sub-10273/func/sub-10273_task-stopsignal_bold.nii.gz	OpenfMRI	ds000030	https://openfmri.org/dataset/ds000030	stopsignal	http://www.cognitiveatlas.org/task/	tsk_4a57abb949e1a
10273	Magnetic Resonance Imaging	2	second	UO	UO:0000010	3.0x3.0x4.0	millimeter	UO	UO:0000016	bold	sub-10273_task-taskswitch	sub-10273/func/sub-10273_task-taskswitch_bold.nii.gz	OpenfMRI	ds000030	https://openfmri.org/dataset/ds000030	taskswitch	http://www.cognitiveatlas.org/task/	tsk_4a57abb949e8a
10274	Magnetic Resonance Imaging	2	second	UO	UO:0000010	3.0x3.0x4.0	millimeter	UO	UO:0000016	bold	sub-10274_task-bart	sub-10274/func/sub-10274_task-bart_bold.nii.gz	OpenfMRI	ds000030	https://openfmri.org/dataset/ds000030	bart	http://www.cognitiveatlas.org/term/id/	trm_4d559bcd67c18
10274	Magnetic Resonance Imaging	2	second	UO	UO:0000010	3.0x3.0x4.0	millimeter	UO	UO:0000016	bold	sub-10274_task-rest	sub-10274/func/sub-10274_task-rest_bold.nii.gz	OpenfMRI	ds000030	https://openfmri.org/dataset/ds000030	rest	http://www.cognitiveatlas.org/term/id/	trm_4c8a834779883
10274	Magnetic Resonance Imaging	2	second	UO	UO:0000010	3.0x3.0x4.0	millimeter	UO	UO:0000016	bold	sub-10274_task-scap	sub-10274/func/sub-10274_task-scap_bold.nii.gz	OpenfMRI	ds000030	https://openfmri.org/dataset/ds000030	scap	http://www.cognitiveatlas.org/term/id/	trm_4f2453b806fe1
10274	Magnetic Resonance Imaging	2	second	UO	UO:0000010	3.0x3.0x4.0	millimeter	UO	UO:0000016	bold	sub-10274_task-stopsignal	sub-10274/func/sub-10274_task-stopsignal_bold.nii.gz	OpenfMRI	ds000030	https://openfmri.org/dataset/ds000030	stopsignal	http://www.cognitiveatlas.org/task/	tsk_4a57abb949e1a
10274	Magnetic Resonance Imaging	2	second	UO	UO:0000010	3.0x3.0x4.0	millimeter	UO	UO:0000016	bold	sub-10274_task-taskswitch	sub-10274/func/sub-10274_task-taskswitch_bold.nii.gz	OpenfMRI	ds000030	https://openfmri.org/dataset/ds000030	taskswitch	http://www.cognitiveatlas.org/task/	tsk_4a57abb949e8a
10280	Magnetic Resonance Imaging	2	second	UO	UO:0000010	3.0x3.0x4.0	millimeter	UO	UO:0000016	bold	sub-10280_task-bart	sub-10280/func/sub-10280_task-bart_bold.nii.gz	OpenfMRI	ds000030	https://openfmri.org/dataset/ds000030	bart	http://www.cognitiveatlas.org/term/id/	trm_4d559bcd67c18
10280	Magnetic Resonance Imaging	2	second	UO	UO:0000010	3.0x3.0x4.0	millimeter	UO	UO:0000016	bold	sub-10280_task-bht	sub-10280/func/sub-10280_task-bht_bold.nii.gz	OpenfMRI	ds000030	https://openfmri.org/dataset/ds000030	bht	http://www.cognitiveatlas.org/term/id/	trm_4c898a680e424
10280	Magnetic Resonance Imaging	2	second	UO	UO:0000010	3.0x3.0x4.0	millimeter	UO	UO:0000016	bold	sub-10280_task-rest	sub-10280/func/sub-10280_task-rest_bold.nii.gz	OpenfMRI	ds000030	https://openfmri.org/dataset/ds000030	rest	http://www.cognitiveatlas.org/term/id/	trm_4c8a834779883
10280	Magnetic Resonance Imaging	2	second	UO	UO:0000010	3.0x3.0x4.0	millimeter	UO	UO:0000016	bold	sub-10280_task-scap	sub-10280/func/sub-10280_task-scap_bold.nii.gz	OpenfMRI	ds000030	https://openfmri.org/dataset/ds000030	scap	http://www.cognitiveatlas.org/term/id/	trm_4f2453b806fe1
10280	Magnetic Resonance Imaging	2	second	UO	UO:0000010	3.0x3.0x4.0	millimeter	UO	UO:0000016	bold	sub-10280_task-stopsignal	sub-10280/func/sub-10280_task-stopsignal_bold.nii.gz	OpenfMRI	ds000030	https://openfmri.org/dataset/ds000030	stopsignal	http://www.cognitiveatlas.org/task/	tsk_4a57abb949e1a
10280	Magnetic Resonance Imaging	2	second	UO	UO:0000010	3.0x3.0x4.0	millimeter	UO	UO:0000016	bold	sub-10280_task-taskswitch	sub-10280/func/sub-10280_task-taskswitch_bold.nii.gz	OpenfMRI	ds000030	https://openfmri.org/dataset/ds000030	taskswitch	http://www.cognitiveatlas.org/task/	tsk_4a57abb949e8a
10290	Magnetic Resonance Imaging	2	second	UO	UO:0000010	3.0x3.0x4.0	millimeter	UO	UO:0000016	bold	sub-10290_task-bart	sub-10290/func/sub-10290_task-bart_bold.nii.gz	OpenfMRI	ds000030	https://openfmri.org/dataset/ds000030	bart	http://www.cognitiveatlas.org/term/id/	trm_4d559bcd67c18
10290	Magnetic Resonance Imaging	2	second	UO	UO:0000010	3.0x3.0x4.0	millimeter	UO	UO:0000016	bold	sub-10290_task-bht	sub-10290/func/sub-10290_task-bht_bold.nii.gz	OpenfMRI	ds000030	https://openfmri.org/dataset/ds000030	bht	http://www.cognitiveatlas.org/term/id/	trm_4c898a680e424
10290	Magnetic Resonance Imaging	2	second	UO	UO:0000010	3.0x3.0x4.0	millimeter	UO	UO:0000016	bold	sub-10290_task-rest	sub-10290/func/sub-10290_task-rest_bold.nii.gz	OpenfMRI	ds000030	https://openfmri.org/dataset/ds000030	rest	http://www.cognitiveatlas.org/term/id/	trm_4c8a834779883
10290	Magnetic Resonance Imaging	2	second	UO	UO:0000010	3.0x3.0x4.0	millimeter	UO	UO:0000016	bold	sub-10290_task-scap	sub-10290/func/sub-10290_task-scap_bold.nii.gz	OpenfMRI	ds000030	https://openfmri.org/dataset/ds000030	scap	http://www.cognitiveatlas.org/term/id/	trm_4f2453b806fe1
10290	Magnetic Resonance Imaging	2	second	UO	UO:0000010	3.0x3.0x4.0	millimeter	UO	UO:0000016	bold	sub-10290_task-stopsignal	sub-10290/func/sub-10290_task-stopsignal_bold.nii.gz	OpenfMRI	ds000030	https://openfmri.org/dataset/ds000030	stopsignal	http://www.cognitiveatlas.org/task/	tsk_4a57abb949e1a
10290	Magnetic Resonance Imaging	2	second	UO	UO:0000010	3.0x3.0x4.0	millimeter	UO	UO:0000016	bold	sub-10290_task-taskswitch	sub-10290/func/sub-10290_task-taskswitch_bold.nii.gz	OpenfMRI	ds000030	https://openfmri.org/dataset/ds000030	taskswitch	http://www.cognitiveatlas.org/task/	tsk_4a57abb949e8a
10292	Magnetic Resonance Imaging	2	second	UO	UO:0000010	3.0x3.0x4.0	millimeter	UO	UO:0000016	bold	sub-10292_task-bart	sub-10292/func/sub-10292_task-bart_bold.nii.gz	OpenfMRI	ds000030	https://openfmri.org/dataset/ds000030	bart	http://www.cognitiveatlas.org/term/id/	trm_4d559bcd67c18
10292	Magnetic Resonance Imaging	2	second	UO	UO:0000010	3.0x3.0x4.0	millimeter	UO	UO:0000016	bold	sub-10292_task-bht	sub-10292/func/sub-10292_task-bht_bold.nii.gz	OpenfMRI	ds000030	https://openfmri.org/dataset/ds000030	bht	http://www.cognitiveatlas.org/term/id/	trm_4c898a680e424
10292	Magnetic Resonance Imaging	2	second	UO	UO:0000010	3.0x3.0x4.0	millimeter	UO	UO:0000016	bold	sub-10292_task-rest	sub-10292/func/sub-10292_task-rest_bold.nii.gz	OpenfMRI	ds000030	https://openfmri.org/dataset/ds000030	rest	http://www.cognitiveatlas.org/term/id/	trm_4c8a834779883
10292	Magnetic Resonance Imaging	2	second	UO	UO:0000010	3.0x3.0x4.0	millimeter	UO	UO:0000016	bold	sub-10292_task-scap	sub-10292/func/sub-10292_task-scap_bold.nii.gz	OpenfMRI	ds000030	https://openfmri.org/dataset/ds000030	scap	http://www.cognitiveatlas.org/term/id/	trm_4f2453b806fe1
10292	Magnetic Resonance Imaging	2	second	UO	UO:0000010	3.0x3.0x4.0	millimeter	UO	UO:0000016	bold	sub-10292_task-stopsignal	sub-10292/func/sub-10292_task-stopsignal_bold.nii.gz	OpenfMRI	ds000030	https://openfmri.org/dataset/ds000030	stopsignal	http://www.cognitiveatlas.org/task/	tsk_4a57abb949e1a
10292	Magnetic Resonance Imaging	2	second	UO	UO:0000010	3.0x3.0x4.0	millimeter	UO	UO:0000016	bold	sub-10292_task-taskswitch	sub-10292/func/sub-10292_task-taskswitch_bold.nii.gz	OpenfMRI	ds000030	https://openfmri.org/dataset/ds000030	taskswitch	http://www.cognitiveatlas.org/task/	tsk_4a57abb949e8a
10299	Magnetic Resonance Imaging	2	second	UO	UO:0000010	3.0x3.0x4.0	millimeter	UO	UO:0000016	bold	sub-10299_task-bht	sub-10299/func/sub-10299_task-bht_bold.nii.gz	OpenfMRI	ds000030	https://openfmri.org/dataset/ds000030	bht	http://www.cognitiveatlas.org/term/id/	trm_4c898a680e424
10299	Magnetic Resonance Imaging	2	second	UO	UO:0000010	3.0x3.0x4.0	millimeter	UO	UO:0000016	bold	sub-10299_task-rest	sub-10299/func/sub-10299_task-rest_bold.nii.gz	OpenfMRI	ds000030	https://openfmri.org/dataset/ds000030	rest	http://www.cognitiveatlas.org/term/id/	trm_4c8a834779883
10299	Magnetic Resonance Imaging	2	second	UO	UO:0000010	3.0x3.0x4.0	millimeter	UO	UO:0000016	bold	sub-10299_task-scap	sub-10299/func/sub-10299_task-scap_bold.nii.gz	OpenfMRI	ds000030	https://openfmri.org/dataset/ds000030	scap	http://www.cognitiveatlas.org/term/id/	trm_4f2453b806fe1
10299	Magnetic Resonance Imaging	2	second	UO	UO:0000010	3.0x3.0x4.0	millimeter	UO	UO:0000016	bold	sub-10299_task-stopsignal	sub-10299/func/sub-10299_task-stopsignal_bold.nii.gz	OpenfMRI	ds000030	https://openfmri.org/dataset/ds000030	stopsignal	http://www.cognitiveatlas.org/task/	tsk_4a57abb949e1a
10304	Magnetic Resonance Imaging	2	second	UO	UO:0000010	3.0x3.0x4.0	millimeter	UO	UO:0000016	bold	sub-10304_task-bart	sub-10304/func/sub-10304_task-bart_bold.nii.gz	OpenfMRI	ds000030	https://openfmri.org/dataset/ds000030	bart	http://www.cognitiveatlas.org/term/id/	trm_4d559bcd67c18
10304	Magnetic Resonance Imaging	2	second	UO	UO:0000010	3.0x3.0x4.0	millimeter	UO	UO:0000016	bold	sub-10304_task-bht	sub-10304/func/sub-10304_task-bht_bold.nii.gz	OpenfMRI	ds000030	https://openfmri.org/dataset/ds000030	bht	http://www.cognitiveatlas.org/term/id/	trm_4c898a680e424
10304	Magnetic Resonance Imaging	2	second	UO	UO:0000010	3.0x3.0x4.0	millimeter	UO	UO:0000016	bold	sub-10304_task-rest	sub-10304/func/sub-10304_task-rest_bold.nii.gz	OpenfMRI	ds000030	https://openfmri.org/dataset/ds000030	rest	http://www.cognitiveatlas.org/term/id/	trm_4c8a834779883
10304	Magnetic Resonance Imaging	2	second	UO	UO:0000010	3.0x3.0x4.0	millimeter	UO	UO:0000016	bold	sub-10304_task-scap	sub-10304/func/sub-10304_task-scap_bold.nii.gz	OpenfMRI	ds000030	https://openfmri.org/dataset/ds000030	scap	http://www.cognitiveatlas.org/term/id/	trm_4f2453b806fe1
10304	Magnetic Resonance Imaging	2	second	UO	UO:0000010	3.0x3.0x4.0	millimeter	UO	UO:0000016	bold	sub-10304_task-stopsignal	sub-10304/func/sub-10304_task-stopsignal_bold.nii.gz	OpenfMRI	ds000030	https://openfmri.org/dataset/ds000030	stopsignal	http://www.cognitiveatlas.org/task/	tsk_4a57abb949e1a
10304	Magnetic Resonance Imaging	2	second	UO	UO:0000010	3.0x3.0x4.0	millimeter	UO	UO:0000016	bold	sub-10304_task-taskswitch	sub-10304/func/sub-10304_task-taskswitch_bold.nii.gz	OpenfMRI	ds000030	https://openfmri.org/dataset/ds000030	taskswitch	http://www.cognitiveatlas.org/task/	tsk_4a57abb949e8a
10316	Magnetic Resonance Imaging	2	second	UO	UO:0000010	3.0x3.0x4.0	millimeter	UO	UO:0000016	bold	sub-10316_task-bart	sub-10316/func/sub-10316_task-bart_bold.nii.gz	OpenfMRI	ds000030	https://openfmri.org/dataset/ds000030	bart	http://www.cognitiveatlas.org/term/id/	trm_4d559bcd67c18
10316	Magnetic Resonance Imaging	2	second	UO	UO:0000010	3.0x3.0x4.0	millimeter	UO	UO:0000016	bold	sub-10316_task-bht	sub-10316/func/sub-10316_task-bht_bold.nii.gz	OpenfMRI	ds000030	https://openfmri.org/dataset/ds000030	bht	http://www.cognitiveatlas.org/term/id/	trm_4c898a680e424
10316	Magnetic Resonance Imaging	2	second	UO	UO:0000010	3.0x3.0x4.0	millimeter	UO	UO:0000016	bold	sub-10316_task-rest	sub-10316/func/sub-10316_task-rest_bold.nii.gz	OpenfMRI	ds000030	https://openfmri.org/dataset/ds000030	rest	http://www.cognitiveatlas.org/term/id/	trm_4c8a834779883
10316	Magnetic Resonance Imaging	2	second	UO	UO:0000010	3.0x3.0x4.0	millimeter	UO	UO:0000016	bold	sub-10316_task-scap	sub-10316/func/sub-10316_task-scap_bold.nii.gz	OpenfMRI	ds000030	https://openfmri.org/dataset/ds000030	scap	http://www.cognitiveatlas.org/term/id/	trm_4f2453b806fe1
10316	Magnetic Resonance Imaging	2	second	UO	UO:0000010	3.0x3.0x4.0	millimeter	UO	UO:0000016	bold	sub-10316_task-stopsignal	sub-10316/func/sub-10316_task-stopsignal_bold.nii.gz	OpenfMRI	ds000030	https://openfmri.org/dataset/ds000030	stopsignal	http://www.cognitiveatlas.org/task/	tsk_4a57abb949e1a
10316	Magnetic Resonance Imaging	2	second	UO	UO:0000010	3.0x3.0x4.0	millimeter	UO	UO:0000016	bold	sub-10316_task-taskswitch	sub-10316/func/sub-10316_task-taskswitch_bold.nii.gz	OpenfMRI	ds000030	https://openfmri.org/dataset/ds000030	taskswitch	http://www.cognitiveatlas.org/task/	tsk_4a57abb949e8a
10321	Magnetic Resonance Imaging	2	second	UO	UO:0000010	3.0x3.0x4.0	millimeter	UO	UO:0000016	bold	sub-10321_task-bart	sub-10321/func/sub-10321_task-bart_bold.nii.gz	OpenfMRI	ds000030	https://openfmri.org/dataset/ds000030	bart	http://www.cognitiveatlas.org/term/id/	trm_4d559bcd67c18
10321	Magnetic Resonance Imaging	2	second	UO	UO:0000010	3.0x3.0x4.0	millimeter	UO	UO:0000016	bold	sub-10321_task-bht	sub-10321/func/sub-10321_task-bht_bold.nii.gz	OpenfMRI	ds000030	https://openfmri.org/dataset/ds000030	bht	http://www.cognitiveatlas.org/term/id/	trm_4c898a680e424
10321	Magnetic Resonance Imaging	2	second	UO	UO:0000010	3.0x3.0x4.0	millimeter	UO	UO:0000016	bold	sub-10321_task-rest	sub-10321/func/sub-10321_task-rest_bold.nii.gz	OpenfMRI	ds000030	https://openfmri.org/dataset/ds000030	rest	http://www.cognitiveatlas.org/term/id/	trm_4c8a834779883
10321	Magnetic Resonance Imaging	2	second	UO	UO:0000010	3.0x3.0x4.0	millimeter	UO	UO:0000016	bold	sub-10321_task-scap	sub-10321/func/sub-10321_task-scap_bold.nii.gz	OpenfMRI	ds000030	https://openfmri.org/dataset/ds000030	scap	http://www.cognitiveatlas.org/term/id/	trm_4f2453b806fe1
10321	Magnetic Resonance Imaging	2	second	UO	UO:0000010	3.0x3.0x4.0	millimeter	UO	UO:0000016	bold	sub-10321_task-stopsignal	sub-10321/func/sub-10321_task-stopsignal_bold.nii.gz	OpenfMRI	ds000030	https://openfmri.org/dataset/ds000030	stopsignal	http://www.cognitiveatlas.org/task/	tsk_4a57abb949e1a
10325	Magnetic Resonance Imaging	2	second	UO	UO:0000010	3.0x3.0x4.0	millimeter	UO	UO:0000016	bold	sub-10325_task-bart	sub-10325/func/sub-10325_task-bart_bold.nii.gz	OpenfMRI	ds000030	https://openfmri.org/dataset/ds000030	bart	http://www.cognitiveatlas.org/term/id/	trm_4d559bcd67c18
10325	Magnetic Resonance Imaging	2	second	UO	UO:0000010	3.0x3.0x4.0	millimeter	UO	UO:0000016	bold	sub-10325_task-bht	sub-10325/func/sub-10325_task-bht_bold.nii.gz	OpenfMRI	ds000030	https://openfmri.org/dataset/ds000030	bht	http://www.cognitiveatlas.org/term/id/	trm_4c898a680e424
10325	Magnetic Resonance Imaging	2	second	UO	UO:0000010	3.0x3.0x4.0	millimeter	UO	UO:0000016	bold	sub-10325_task-rest	sub-10325/func/sub-10325_task-rest_bold.nii.gz	OpenfMRI	ds000030	https://openfmri.org/dataset/ds000030	rest	http://www.cognitiveatlas.org/term/id/	trm_4c8a834779883
10325	Magnetic Resonance Imaging	2	second	UO	UO:0000010	3.0x3.0x4.0	millimeter	UO	UO:0000016	bold	sub-10325_task-scap	sub-10325/func/sub-10325_task-scap_bold.nii.gz	OpenfMRI	ds000030	https://openfmri.org/dataset/ds000030	scap	http://www.cognitiveatlas.org/term/id/	trm_4f2453b806fe1
10325	Magnetic Resonance Imaging	2	second	UO	UO:0000010	3.0x3.0x4.0	millimeter	UO	UO:0000016	bold	sub-10325_task-stopsignal	sub-10325/func/sub-10325_task-stopsignal_bold.nii.gz	OpenfMRI	ds000030	https://openfmri.org/dataset/ds000030	stopsignal	http://www.cognitiveatlas.org/task/	tsk_4a57abb949e1a
10325	Magnetic Resonance Imaging	2	second	UO	UO:0000010	3.0x3.0x4.0	millimeter	UO	UO:0000016	bold	sub-10325_task-taskswitch	sub-10325/func/sub-10325_task-taskswitch_bold.nii.gz	OpenfMRI	ds000030	https://openfmri.org/dataset/ds000030	taskswitch	http://www.cognitiveatlas.org/task/	tsk_4a57abb949e8a
10329	Magnetic Resonance Imaging	2	second	UO	UO:0000010	3.0x3.0x4.0	millimeter	UO	UO:0000016	bold	sub-10329_task-bart	sub-10329/func/sub-10329_task-bart_bold.nii.gz	OpenfMRI	ds000030	https://openfmri.org/dataset/ds000030	bart	http://www.cognitiveatlas.org/term/id/	trm_4d559bcd67c18
10329	Magnetic Resonance Imaging	2	second	UO	UO:0000010	3.0x3.0x4.0	millimeter	UO	UO:0000016	bold	sub-10329_task-bht	sub-10329/func/sub-10329_task-bht_bold.nii.gz	OpenfMRI	ds000030	https://openfmri.org/dataset/ds000030	bht	http://www.cognitiveatlas.org/term/id/	trm_4c898a680e424
10329	Magnetic Resonance Imaging	2	second	UO	UO:0000010	3.0x3.0x4.0	millimeter	UO	UO:0000016	bold	sub-10329_task-rest	sub-10329/func/sub-10329_task-rest_bold.nii.gz	OpenfMRI	ds000030	https://openfmri.org/dataset/ds000030	rest	http://www.cognitiveatlas.org/term/id/	trm_4c8a834779883
10329	Magnetic Resonance Imaging	2	second	UO	UO:0000010	3.0x3.0x4.0	millimeter	UO	UO:0000016	bold	sub-10329_task-scap	sub-10329/func/sub-10329_task-scap_bold.nii.gz	OpenfMRI	ds000030	https://openfmri.org/dataset/ds000030	scap	http://www.cognitiveatlas.org/term/id/	trm_4f2453b806fe1
10329	Magnetic Resonance Imaging	2	second	UO	UO:0000010	3.0x3.0x4.0	millimeter	UO	UO:0000016	bold	sub-10329_task-stopsignal	sub-10329/func/sub-10329_task-stopsignal_bold.nii.gz	OpenfMRI	ds000030	https://openfmri.org/dataset/ds000030	stopsignal	http://www.cognitiveatlas.org/task/	tsk_4a57abb949e1a
10329	Magnetic Resonance Imaging	2	second	UO	UO:0000010	3.0x3.0x4.0	millimeter	UO	UO:0000016	bold	sub-10329_task-taskswitch	sub-10329/func/sub-10329_task-taskswitch_bold.nii.gz	OpenfMRI	ds000030	https://openfmri.org/dataset/ds000030	taskswitch	http://www.cognitiveatlas.org/task/	tsk_4a57abb949e8a
10339	Magnetic Resonance Imaging	2	second	UO	UO:0000010	3.0x3.0x4.0	millimeter	UO	UO:0000016	bold	sub-10339_task-bart	sub-10339/func/sub-10339_task-bart_bold.nii.gz	OpenfMRI	ds000030	https://openfmri.org/dataset/ds000030	bart	http://www.cognitiveatlas.org/term/id/	trm_4d559bcd67c18
10339	Magnetic Resonance Imaging	2	second	UO	UO:0000010	3.0x3.0x4.0	millimeter	UO	UO:0000016	bold	sub-10339_task-bht	sub-10339/func/sub-10339_task-bht_bold.nii.gz	OpenfMRI	ds000030	https://openfmri.org/dataset/ds000030	bht	http://www.cognitiveatlas.org/term/id/	trm_4c898a680e424
10339	Magnetic Resonance Imaging	2	second	UO	UO:0000010	3.0x3.0x4.0	millimeter	UO	UO:0000016	bold	sub-10339_task-rest	sub-10339/func/sub-10339_task-rest_bold.nii.gz	OpenfMRI	ds000030	https://openfmri.org/dataset/ds000030	rest	http://www.cognitiveatlas.org/term/id/	trm_4c8a834779883
10339	Magnetic Resonance Imaging	2	second	UO	UO:0000010	3.0x3.0x4.0	millimeter	UO	UO:0000016	bold	sub-10339_task-scap	sub-10339/func/sub-10339_task-scap_bold.nii.gz	OpenfMRI	ds000030	https://openfmri.org/dataset/ds000030	scap	http://www.cognitiveatlas.org/term/id/	trm_4f2453b806fe1
10339	Magnetic Resonance Imaging	2	second	UO	UO:0000010	3.0x3.0x4.0	millimeter	UO	UO:0000016	bold	sub-10339_task-stopsignal	sub-10339/func/sub-10339_task-stopsignal_bold.nii.gz	OpenfMRI	ds000030	https://openfmri.org/dataset/ds000030	stopsignal	http://www.cognitiveatlas.org/task/	tsk_4a57abb949e1a
10339	Magnetic Resonance Imaging	2	second	UO	UO:0000010	3.0x3.0x4.0	millimeter	UO	UO:0000016	bold	sub-10339_task-taskswitch	sub-10339/func/sub-10339_task-taskswitch_bold.nii.gz	OpenfMRI	ds000030	https://openfmri.org/dataset/ds000030	taskswitch	http://www.cognitiveatlas.org/task/	tsk_4a57abb949e8a
10340	Magnetic Resonance Imaging	2	second	UO	UO:0000010	3.0x3.0x4.0	millimeter	UO	UO:0000016	bold	sub-10340_task-bart	sub-10340/func/sub-10340_task-bart_bold.nii.gz	OpenfMRI	ds000030	https://openfmri.org/dataset/ds000030	bart	http://www.cognitiveatlas.org/term/id/	trm_4d559bcd67c18
10340	Magnetic Resonance Imaging	2	second	UO	UO:0000010	3.0x3.0x4.0	millimeter	UO	UO:0000016	bold	sub-10340_task-bht	sub-10340/func/sub-10340_task-bht_bold.nii.gz	OpenfMRI	ds000030	https://openfmri.org/dataset/ds000030	bht	http://www.cognitiveatlas.org/term/id/	trm_4c898a680e424
10340	Magnetic Resonance Imaging	2	second	UO	UO:0000010	3.0x3.0x4.0	millimeter	UO	UO:0000016	bold	sub-10340_task-rest	sub-10340/func/sub-10340_task-rest_bold.nii.gz	OpenfMRI	ds000030	https://openfmri.org/dataset/ds000030	rest	http://www.cognitiveatlas.org/term/id/	trm_4c8a834779883
10340	Magnetic Resonance Imaging	2	second	UO	UO:0000010	3.0x3.0x4.0	millimeter	UO	UO:0000016	bold	sub-10340_task-scap	sub-10340/func/sub-10340_task-scap_bold.nii.gz	OpenfMRI	ds000030	https://openfmri.org/dataset/ds000030	scap	http://www.cognitiveatlas.org/term/id/	trm_4f2453b806fe1
10340	Magnetic Resonance Imaging	2	second	UO	UO:0000010	3.0x3.0x4.0	millimeter	UO	UO:0000016	bold	sub-10340_task-stopsignal	sub-10340/func/sub-10340_task-stopsignal_bold.nii.gz	OpenfMRI	ds000030	https://openfmri.org/dataset/ds000030	stopsignal	http://www.cognitiveatlas.org/task/	tsk_4a57abb949e1a
10340	Magnetic Resonance Imaging	2	second	UO	UO:0000010	3.0x3.0x4.0	millimeter	UO	UO:0000016	bold	sub-10340_task-taskswitch	sub-10340/func/sub-10340_task-taskswitch_bold.nii.gz	OpenfMRI	ds000030	https://openfmri.org/dataset/ds000030	taskswitch	http://www.cognitiveatlas.org/task/	tsk_4a57abb949e8a
10345	Magnetic Resonance Imaging	2	second	UO	UO:0000010	3.0x3.0x4.0	millimeter	UO	UO:0000016	bold	sub-10345_task-bht	sub-10345/func/sub-10345_task-bht_bold.nii.gz	OpenfMRI	ds000030	https://openfmri.org/dataset/ds000030	bht	http://www.cognitiveatlas.org/term/id/	trm_4c898a680e424
10345	Magnetic Resonance Imaging	2	second	UO	UO:0000010	3.0x3.0x4.0	millimeter	UO	UO:0000016	bold	sub-10345_task-rest	sub-10345/func/sub-10345_task-rest_bold.nii.gz	OpenfMRI	ds000030	https://openfmri.org/dataset/ds000030	rest	http://www.cognitiveatlas.org/term/id/	trm_4c8a834779883
10345	Magnetic Resonance Imaging	2	second	UO	UO:0000010	3.0x3.0x4.0	millimeter	UO	UO:0000016	bold	sub-10345_task-scap	sub-10345/func/sub-10345_task-scap_bold.nii.gz	OpenfMRI	ds000030	https://openfmri.org/dataset/ds000030	scap	http://www.cognitiveatlas.org/term/id/	trm_4f2453b806fe1
10345	Magnetic Resonance Imaging	2	second	UO	UO:0000010	3.0x3.0x4.0	millimeter	UO	UO:0000016	bold	sub-10345_task-stopsignal	sub-10345/func/sub-10345_task-stopsignal_bold.nii.gz	OpenfMRI	ds000030	https://openfmri.org/dataset/ds000030	stopsignal	http://www.cognitiveatlas.org/task/	tsk_4a57abb949e1a
10345	Magnetic Resonance Imaging	2	second	UO	UO:0000010	3.0x3.0x4.0	millimeter	UO	UO:0000016	bold	sub-10345_task-taskswitch	sub-10345/func/sub-10345_task-taskswitch_bold.nii.gz	OpenfMRI	ds000030	https://openfmri.org/dataset/ds000030	taskswitch	http://www.cognitiveatlas.org/task/	tsk_4a57abb949e8a
10347	Magnetic Resonance Imaging	2	second	UO	UO:0000010	3.0x3.0x4.0	millimeter	UO	UO:0000016	bold	sub-10347_task-bart	sub-10347/func/sub-10347_task-bart_bold.nii.gz	OpenfMRI	ds000030	https://openfmri.org/dataset/ds000030	bart	http://www.cognitiveatlas.org/term/id/	trm_4d559bcd67c18
10347	Magnetic Resonance Imaging	2	second	UO	UO:0000010	3.0x3.0x4.0	millimeter	UO	UO:0000016	bold	sub-10347_task-bht	sub-10347/func/sub-10347_task-bht_bold.nii.gz	OpenfMRI	ds000030	https://openfmri.org/dataset/ds000030	bht	http://www.cognitiveatlas.org/term/id/	trm_4c898a680e424
10347	Magnetic Resonance Imaging	2	second	UO	UO:0000010	3.0x3.0x4.0	millimeter	UO	UO:0000016	bold	sub-10347_task-rest	sub-10347/func/sub-10347_task-rest_bold.nii.gz	OpenfMRI	ds000030	https://openfmri.org/dataset/ds000030	rest	http://www.cognitiveatlas.org/term/id/	trm_4c8a834779883
10347	Magnetic Resonance Imaging	2	second	UO	UO:0000010	3.0x3.0x4.0	millimeter	UO	UO:0000016	bold	sub-10347_task-scap	sub-10347/func/sub-10347_task-scap_bold.nii.gz	OpenfMRI	ds000030	https://openfmri.org/dataset/ds000030	scap	http://www.cognitiveatlas.org/term/id/	trm_4f2453b806fe1
10347	Magnetic Resonance Imaging	2	second	UO	UO:0000010	3.0x3.0x4.0	millimeter	UO	UO:0000016	bold	sub-10347_task-stopsignal	sub-10347/func/sub-10347_task-stopsignal_bold.nii.gz	OpenfMRI	ds000030	https://openfmri.org/dataset/ds000030	stopsignal	http://www.cognitiveatlas.org/task/	tsk_4a57abb949e1a
10347	Magnetic Resonance Imaging	2	second	UO	UO:0000010	3.0x3.0x4.0	millimeter	UO	UO:0000016	bold	sub-10347_task-taskswitch	sub-10347/func/sub-10347_task-taskswitch_bold.nii.gz	OpenfMRI	ds000030	https://openfmri.org/dataset/ds000030	taskswitch	http://www.cognitiveatlas.org/task/	tsk_4a57abb949e8a
10356	Magnetic Resonance Imaging	2	second	UO	UO:0000010	3.0x3.0x4.0	millimeter	UO	UO:0000016	bold	sub-10356_task-bart	sub-10356/func/sub-10356_task-bart_bold.nii.gz	OpenfMRI	ds000030	https://openfmri.org/dataset/ds000030	bart	http://www.cognitiveatlas.org/term/id/	trm_4d559bcd67c18
10356	Magnetic Resonance Imaging	2	second	UO	UO:0000010	3.0x3.0x4.0	millimeter	UO	UO:0000016	bold	sub-10356_task-bht	sub-10356/func/sub-10356_task-bht_bold.nii.gz	OpenfMRI	ds000030	https://openfmri.org/dataset/ds000030	bht	http://www.cognitiveatlas.org/term/id/	trm_4c898a680e424
10356	Magnetic Resonance Imaging	2	second	UO	UO:0000010	3.0x3.0x4.0	millimeter	UO	UO:0000016	bold	sub-10356_task-rest	sub-10356/func/sub-10356_task-rest_bold.nii.gz	OpenfMRI	ds000030	https://openfmri.org/dataset/ds000030	rest	http://www.cognitiveatlas.org/term/id/	trm_4c8a834779883
10356	Magnetic Resonance Imaging	2	second	UO	UO:0000010	3.0x3.0x4.0	millimeter	UO	UO:0000016	bold	sub-10356_task-scap	sub-10356/func/sub-10356_task-scap_bold.nii.gz	OpenfMRI	ds000030	https://openfmri.org/dataset/ds000030	scap	http://www.cognitiveatlas.org/term/id/	trm_4f2453b806fe1
10356	Magnetic Resonance Imaging	2	second	UO	UO:0000010	3.0x3.0x4.0	millimeter	UO	UO:0000016	bold	sub-10356_task-stopsignal	sub-10356/func/sub-10356_task-stopsignal_bold.nii.gz	OpenfMRI	ds000030	https://openfmri.org/dataset/ds000030	stopsignal	http://www.cognitiveatlas.org/task/	tsk_4a57abb949e1a
10356	Magnetic Resonance Imaging	2	second	UO	UO:0000010	3.0x3.0x4.0	millimeter	UO	UO:0000016	bold	sub-10356_task-taskswitch	sub-10356/func/sub-10356_task-taskswitch_bold.nii.gz	OpenfMRI	ds000030	https://openfmri.org/dataset/ds000030	taskswitch	http://www.cognitiveatlas.org/task/	tsk_4a57abb949e8a
10361	Magnetic Resonance Imaging	2	second	UO	UO:0000010	3.0x3.0x4.0	millimeter	UO	UO:0000016	bold	sub-10361_task-bart	sub-10361/func/sub-10361_task-bart_bold.nii.gz	OpenfMRI	ds000030	https://openfmri.org/dataset/ds000030	bart	http://www.cognitiveatlas.org/term/id/	trm_4d559bcd67c18
10361	Magnetic Resonance Imaging	2	second	UO	UO:0000010	3.0x3.0x4.0	millimeter	UO	UO:0000016	bold	sub-10361_task-bht	sub-10361/func/sub-10361_task-bht_bold.nii.gz	OpenfMRI	ds000030	https://openfmri.org/dataset/ds000030	bht	http://www.cognitiveatlas.org/term/id/	trm_4c898a680e424
10361	Magnetic Resonance Imaging	2	second	UO	UO:0000010	3.0x3.0x4.0	millimeter	UO	UO:0000016	bold	sub-10361_task-rest	sub-10361/func/sub-10361_task-rest_bold.nii.gz	OpenfMRI	ds000030	https://openfmri.org/dataset/ds000030	rest	http://www.cognitiveatlas.org/term/id/	trm_4c8a834779883
10361	Magnetic Resonance Imaging	2	second	UO	UO:0000010	3.0x3.0x4.0	millimeter	UO	UO:0000016	bold	sub-10361_task-scap	sub-10361/func/sub-10361_task-scap_bold.nii.gz	OpenfMRI	ds000030	https://openfmri.org/dataset/ds000030	scap	http://www.cognitiveatlas.org/term/id/	trm_4f2453b806fe1
10361	Magnetic Resonance Imaging	2	second	UO	UO:0000010	3.0x3.0x4.0	millimeter	UO	UO:0000016	bold	sub-10361_task-stopsignal	sub-10361/func/sub-10361_task-stopsignal_bold.nii.gz	OpenfMRI	ds000030	https://openfmri.org/dataset/ds000030	stopsignal	http://www.cognitiveatlas.org/task/	tsk_4a57abb949e1a
10361	Magnetic Resonance Imaging	2	second	UO	UO:0000010	3.0x3.0x4.0	millimeter	UO	UO:0000016	bold	sub-10361_task-taskswitch	sub-10361/func/sub-10361_task-taskswitch_bold.nii.gz	OpenfMRI	ds000030	https://openfmri.org/dataset/ds000030	taskswitch	http://www.cognitiveatlas.org/task/	tsk_4a57abb949e8a
10365	Magnetic Resonance Imaging	2	second	UO	UO:0000010	3.0x3.0x4.0	millimeter	UO	UO:0000016	bold	sub-10365_task-bart	sub-10365/func/sub-10365_task-bart_bold.nii.gz	OpenfMRI	ds000030	https://openfmri.org/dataset/ds000030	bart	http://www.cognitiveatlas.org/term/id/	trm_4d559bcd67c18
10365	Magnetic Resonance Imaging	2	second	UO	UO:0000010	3.0x3.0x4.0	millimeter	UO	UO:0000016	bold	sub-10365_task-bht	sub-10365/func/sub-10365_task-bht_bold.nii.gz	OpenfMRI	ds000030	https://openfmri.org/dataset/ds000030	bht	http://www.cognitiveatlas.org/term/id/	trm_4c898a680e424
10365	Magnetic Resonance Imaging	2	second	UO	UO:0000010	3.0x3.0x4.0	millimeter	UO	UO:0000016	bold	sub-10365_task-rest	sub-10365/func/sub-10365_task-rest_bold.nii.gz	OpenfMRI	ds000030	https://openfmri.org/dataset/ds000030	rest	http://www.cognitiveatlas.org/term/id/	trm_4c8a834779883
10365	Magnetic Resonance Imaging	2	second	UO	UO:0000010	3.0x3.0x4.0	millimeter	UO	UO:0000016	bold	sub-10365_task-scap	sub-10365/func/sub-10365_task-scap_bold.nii.gz	OpenfMRI	ds000030	https://openfmri.org/dataset/ds000030	scap	http://www.cognitiveatlas.org/term/id/	trm_4f2453b806fe1
10365	Magnetic Resonance Imaging	2	second	UO	UO:0000010	3.0x3.0x4.0	millimeter	UO	UO:0000016	bold	sub-10365_task-stopsignal	sub-10365/func/sub-10365_task-stopsignal_bold.nii.gz	OpenfMRI	ds000030	https://openfmri.org/dataset/ds000030	stopsignal	http://www.cognitiveatlas.org/task/	tsk_4a57abb949e1a
10365	Magnetic Resonance Imaging	2	second	UO	UO:0000010	3.0x3.0x4.0	millimeter	UO	UO:0000016	bold	sub-10365_task-taskswitch	sub-10365/func/sub-10365_task-taskswitch_bold.nii.gz	OpenfMRI	ds000030	https://openfmri.org/dataset/ds000030	taskswitch	http://www.cognitiveatlas.org/task/	tsk_4a57abb949e8a
10376	Magnetic Resonance Imaging	2	second	UO	UO:0000010	3.0x3.0x4.0	millimeter	UO	UO:0000016	bold	sub-10376_task-bart	sub-10376/func/sub-10376_task-bart_bold.nii.gz	OpenfMRI	ds000030	https://openfmri.org/dataset/ds000030	bart	http://www.cognitiveatlas.org/term/id/	trm_4d559bcd67c18
10376	Magnetic Resonance Imaging	2	second	UO	UO:0000010	3.0x3.0x4.0	millimeter	UO	UO:0000016	bold	sub-10376_task-bht	sub-10376/func/sub-10376_task-bht_bold.nii.gz	OpenfMRI	ds000030	https://openfmri.org/dataset/ds000030	bht	http://www.cognitiveatlas.org/term/id/	trm_4c898a680e424
10376	Magnetic Resonance Imaging	2	second	UO	UO:0000010	3.0x3.0x4.0	millimeter	UO	UO:0000016	bold	sub-10376_task-rest	sub-10376/func/sub-10376_task-rest_bold.nii.gz	OpenfMRI	ds000030	https://openfmri.org/dataset/ds000030	rest	http://www.cognitiveatlas.org/term/id/	trm_4c8a834779883
10376	Magnetic Resonance Imaging	2	second	UO	UO:0000010	3.0x3.0x4.0	millimeter	UO	UO:0000016	bold	sub-10376_task-scap	sub-10376/func/sub-10376_task-scap_bold.nii.gz	OpenfMRI	ds000030	https://openfmri.org/dataset/ds000030	scap	http://www.cognitiveatlas.org/term/id/	trm_4f2453b806fe1
10376	Magnetic Resonance Imaging	2	second	UO	UO:0000010	3.0x3.0x4.0	millimeter	UO	UO:0000016	bold	sub-10376_task-stopsignal	sub-10376/func/sub-10376_task-stopsignal_bold.nii.gz	OpenfMRI	ds000030	https://openfmri.org/dataset/ds000030	stopsignal	http://www.cognitiveatlas.org/task/	tsk_4a57abb949e1a
10376	Magnetic Resonance Imaging	2	second	UO	UO:0000010	3.0x3.0x4.0	millimeter	UO	UO:0000016	bold	sub-10376_task-taskswitch	sub-10376/func/sub-10376_task-taskswitch_bold.nii.gz	OpenfMRI	ds000030	https://openfmri.org/dataset/ds000030	taskswitch	http://www.cognitiveatlas.org/task/	tsk_4a57abb949e8a
10377	Magnetic Resonance Imaging	2	second	UO	UO:0000010	3.0x3.0x4.0	millimeter	UO	UO:0000016	bold	sub-10377_task-bart	sub-10377/func/sub-10377_task-bart_bold.nii.gz	OpenfMRI	ds000030	https://openfmri.org/dataset/ds000030	bart	http://www.cognitiveatlas.org/term/id/	trm_4d559bcd67c18
10377	Magnetic Resonance Imaging	2	second	UO	UO:0000010	3.0x3.0x4.0	millimeter	UO	UO:0000016	bold	sub-10377_task-bht	sub-10377/func/sub-10377_task-bht_bold.nii.gz	OpenfMRI	ds000030	https://openfmri.org/dataset/ds000030	bht	http://www.cognitiveatlas.org/term/id/	trm_4c898a680e424
10377	Magnetic Resonance Imaging	2	second	UO	UO:0000010	3.0x3.0x4.0	millimeter	UO	UO:0000016	bold	sub-10377_task-rest	sub-10377/func/sub-10377_task-rest_bold.nii.gz	OpenfMRI	ds000030	https://openfmri.org/dataset/ds000030	rest	http://www.cognitiveatlas.org/term/id/	trm_4c8a834779883
10377	Magnetic Resonance Imaging	2	second	UO	UO:0000010	3.0x3.0x4.0	millimeter	UO	UO:0000016	bold	sub-10377_task-scap	sub-10377/func/sub-10377_task-scap_bold.nii.gz	OpenfMRI	ds000030	https://openfmri.org/dataset/ds000030	scap	http://www.cognitiveatlas.org/term/id/	trm_4f2453b806fe1
10377	Magnetic Resonance Imaging	2	second	UO	UO:0000010	3.0x3.0x4.0	millimeter	UO	UO:0000016	bold	sub-10377_task-stopsignal	sub-10377/func/sub-10377_task-stopsignal_bold.nii.gz	OpenfMRI	ds000030	https://openfmri.org/dataset/ds000030	stopsignal	http://www.cognitiveatlas.org/task/	tsk_4a57abb949e1a
10377	Magnetic Resonance Imaging	2	second	UO	UO:0000010	3.0x3.0x4.0	millimeter	UO	UO:0000016	bold	sub-10377_task-taskswitch	sub-10377/func/sub-10377_task-taskswitch_bold.nii.gz	OpenfMRI	ds000030	https://openfmri.org/dataset/ds000030	taskswitch	http://www.cognitiveatlas.org/task/	tsk_4a57abb949e8a
10388	Magnetic Resonance Imaging	2	second	UO	UO:0000010	3.0x3.0x4.0	millimeter	UO	UO:0000016	bold	sub-10388_task-bart	sub-10388/func/sub-10388_task-bart_bold.nii.gz	OpenfMRI	ds000030	https://openfmri.org/dataset/ds000030	bart	http://www.cognitiveatlas.org/term/id/	trm_4d559bcd67c18
10388	Magnetic Resonance Imaging	2	second	UO	UO:0000010	3.0x3.0x4.0	millimeter	UO	UO:0000016	bold	sub-10388_task-bht	sub-10388/func/sub-10388_task-bht_bold.nii.gz	OpenfMRI	ds000030	https://openfmri.org/dataset/ds000030	bht	http://www.cognitiveatlas.org/term/id/	trm_4c898a680e424
10388	Magnetic Resonance Imaging	2	second	UO	UO:0000010	3.0x3.0x4.0	millimeter	UO	UO:0000016	bold	sub-10388_task-rest	sub-10388/func/sub-10388_task-rest_bold.nii.gz	OpenfMRI	ds000030	https://openfmri.org/dataset/ds000030	rest	http://www.cognitiveatlas.org/term/id/	trm_4c8a834779883
10388	Magnetic Resonance Imaging	2	second	UO	UO:0000010	3.0x3.0x4.0	millimeter	UO	UO:0000016	bold	sub-10388_task-scap	sub-10388/func/sub-10388_task-scap_bold.nii.gz	OpenfMRI	ds000030	https://openfmri.org/dataset/ds000030	scap	http://www.cognitiveatlas.org/term/id/	trm_4f2453b806fe1
10388	Magnetic Resonance Imaging	2	second	UO	UO:0000010	3.0x3.0x4.0	millimeter	UO	UO:0000016	bold	sub-10388_task-stopsignal	sub-10388/func/sub-10388_task-stopsignal_bold.nii.gz	OpenfMRI	ds000030	https://openfmri.org/dataset/ds000030	stopsignal	http://www.cognitiveatlas.org/task/	tsk_4a57abb949e1a
10388	Magnetic Resonance Imaging	2	second	UO	UO:0000010	3.0x3.0x4.0	millimeter	UO	UO:0000016	bold	sub-10388_task-taskswitch	sub-10388/func/sub-10388_task-taskswitch_bold.nii.gz	OpenfMRI	ds000030	https://openfmri.org/dataset/ds000030	taskswitch	http://www.cognitiveatlas.org/task/	tsk_4a57abb949e8a
10428	Magnetic Resonance Imaging	2	second	UO	UO:0000010	3.0x3.0x4.0	millimeter	UO	UO:0000016	bold	sub-10428_task-bht	sub-10428/func/sub-10428_task-bht_bold.nii.gz	OpenfMRI	ds000030	https://openfmri.org/dataset/ds000030	bht	http://www.cognitiveatlas.org/term/id/	trm_4c898a680e424
10428	Magnetic Resonance Imaging	2	second	UO	UO:0000010	3.0x3.0x4.0	millimeter	UO	UO:0000016	bold	sub-10428_task-rest	sub-10428/func/sub-10428_task-rest_bold.nii.gz	OpenfMRI	ds000030	https://openfmri.org/dataset/ds000030	rest	http://www.cognitiveatlas.org/term/id/	trm_4c8a834779883
10428	Magnetic Resonance Imaging	2	second	UO	UO:0000010	3.0x3.0x4.0	millimeter	UO	UO:0000016	bold	sub-10428_task-scap	sub-10428/func/sub-10428_task-scap_bold.nii.gz	OpenfMRI	ds000030	https://openfmri.org/dataset/ds000030	scap	http://www.cognitiveatlas.org/term/id/	trm_4f2453b806fe1
10428	Magnetic Resonance Imaging	2	second	UO	UO:0000010	3.0x3.0x4.0	millimeter	UO	UO:0000016	bold	sub-10428_task-stopsignal	sub-10428/func/sub-10428_task-stopsignal_bold.nii.gz	OpenfMRI	ds000030	https://openfmri.org/dataset/ds000030	stopsignal	http://www.cognitiveatlas.org/task/	tsk_4a57abb949e1a
10428	Magnetic Resonance Imaging	2	second	UO	UO:0000010	3.0x3.0x4.0	millimeter	UO	UO:0000016	bold	sub-10428_task-taskswitch	sub-10428/func/sub-10428_task-taskswitch_bold.nii.gz	OpenfMRI	ds000030	https://openfmri.org/dataset/ds000030	taskswitch	http://www.cognitiveatlas.org/task/	tsk_4a57abb949e8a
10429	Magnetic Resonance Imaging	2	second	UO	UO:0000010	3.0x3.0x4.0	millimeter	UO	UO:0000016	bold	sub-10429_task-bart	sub-10429/func/sub-10429_task-bart_bold.nii.gz	OpenfMRI	ds000030	https://openfmri.org/dataset/ds000030	bart	http://www.cognitiveatlas.org/term/id/	trm_4d559bcd67c18
10429	Magnetic Resonance Imaging	2	second	UO	UO:0000010	3.0x3.0x4.0	millimeter	UO	UO:0000016	bold	sub-10429_task-bht	sub-10429/func/sub-10429_task-bht_bold.nii.gz	OpenfMRI	ds000030	https://openfmri.org/dataset/ds000030	bht	http://www.cognitiveatlas.org/term/id/	trm_4c898a680e424
10429	Magnetic Resonance Imaging	2	second	UO	UO:0000010	3.0x3.0x4.0	millimeter	UO	UO:0000016	bold	sub-10429_task-rest	sub-10429/func/sub-10429_task-rest_bold.nii.gz	OpenfMRI	ds000030	https://openfmri.org/dataset/ds000030	rest	http://www.cognitiveatlas.org/term/id/	trm_4c8a834779883
10429	Magnetic Resonance Imaging	2	second	UO	UO:0000010	3.0x3.0x4.0	millimeter	UO	UO:0000016	bold	sub-10429_task-scap	sub-10429/func/sub-10429_task-scap_bold.nii.gz	OpenfMRI	ds000030	https://openfmri.org/dataset/ds000030	scap	http://www.cognitiveatlas.org/term/id/	trm_4f2453b806fe1
10429	Magnetic Resonance Imaging	2	second	UO	UO:0000010	3.0x3.0x4.0	millimeter	UO	UO:0000016	bold	sub-10429_task-stopsignal	sub-10429/func/sub-10429_task-stopsignal_bold.nii.gz	OpenfMRI	ds000030	https://openfmri.org/dataset/ds000030	stopsignal	http://www.cognitiveatlas.org/task/	tsk_4a57abb949e1a
10429	Magnetic Resonance Imaging	2	second	UO	UO:0000010	3.0x3.0x4.0	millimeter	UO	UO:0000016	bold	sub-10429_task-taskswitch	sub-10429/func/sub-10429_task-taskswitch_bold.nii.gz	OpenfMRI	ds000030	https://openfmri.org/dataset/ds000030	taskswitch	http://www.cognitiveatlas.org/task/	tsk_4a57abb949e8a
10438	Magnetic Resonance Imaging	2	second	UO	UO:0000010	3.0x3.0x4.0	millimeter	UO	UO:0000016	bold	sub-10438_task-bart	sub-10438/func/sub-10438_task-bart_bold.nii.gz	OpenfMRI	ds000030	https://openfmri.org/dataset/ds000030	bart	http://www.cognitiveatlas.org/term/id/	trm_4d559bcd67c18
10438	Magnetic Resonance Imaging	2	second	UO	UO:0000010	3.0x3.0x4.0	millimeter	UO	UO:0000016	bold	sub-10438_task-bht	sub-10438/func/sub-10438_task-bht_bold.nii.gz	OpenfMRI	ds000030	https://openfmri.org/dataset/ds000030	bht	http://www.cognitiveatlas.org/term/id/	trm_4c898a680e424
10438	Magnetic Resonance Imaging	2	second	UO	UO:0000010	3.0x3.0x4.0	millimeter	UO	UO:0000016	bold	sub-10438_task-rest	sub-10438/func/sub-10438_task-rest_bold.nii.gz	OpenfMRI	ds000030	https://openfmri.org/dataset/ds000030	rest	http://www.cognitiveatlas.org/term/id/	trm_4c8a834779883
10438	Magnetic Resonance Imaging	2	second	UO	UO:0000010	3.0x3.0x4.0	millimeter	UO	UO:0000016	bold	sub-10438_task-scap	sub-10438/func/sub-10438_task-scap_bold.nii.gz	OpenfMRI	ds000030	https://openfmri.org/dataset/ds000030	scap	http://www.cognitiveatlas.org/term/id/	trm_4f2453b806fe1
10438	Magnetic Resonance Imaging	2	second	UO	UO:0000010	3.0x3.0x4.0	millimeter	UO	UO:0000016	bold	sub-10438_task-stopsignal	sub-10438/func/sub-10438_task-stopsignal_bold.nii.gz	OpenfMRI	ds000030	https://openfmri.org/dataset/ds000030	stopsignal	http://www.cognitiveatlas.org/task/	tsk_4a57abb949e1a
10438	Magnetic Resonance Imaging	2	second	UO	UO:0000010	3.0x3.0x4.0	millimeter	UO	UO:0000016	bold	sub-10438_task-taskswitch	sub-10438/func/sub-10438_task-taskswitch_bold.nii.gz	OpenfMRI	ds000030	https://openfmri.org/dataset/ds000030	taskswitch	http://www.cognitiveatlas.org/task/	tsk_4a57abb949e8a
10440	Magnetic Resonance Imaging	2	second	UO	UO:0000010	3.0x3.0x4.0	millimeter	UO	UO:0000016	bold	sub-10440_task-bart	sub-10440/func/sub-10440_task-bart_bold.nii.gz	OpenfMRI	ds000030	https://openfmri.org/dataset/ds000030	bart	http://www.cognitiveatlas.org/term/id/	trm_4d559bcd67c18
10440	Magnetic Resonance Imaging	2	second	UO	UO:0000010	3.0x3.0x4.0	millimeter	UO	UO:0000016	bold	sub-10440_task-bht	sub-10440/func/sub-10440_task-bht_bold.nii.gz	OpenfMRI	ds000030	https://openfmri.org/dataset/ds000030	bht	http://www.cognitiveatlas.org/term/id/	trm_4c898a680e424
10440	Magnetic Resonance Imaging	2	second	UO	UO:0000010	3.0x3.0x4.0	millimeter	UO	UO:0000016	bold	sub-10440_task-rest	sub-10440/func/sub-10440_task-rest_bold.nii.gz	OpenfMRI	ds000030	https://openfmri.org/dataset/ds000030	rest	http://www.cognitiveatlas.org/term/id/	trm_4c8a834779883
10440	Magnetic Resonance Imaging	2	second	UO	UO:0000010	3.0x3.0x4.0	millimeter	UO	UO:0000016	bold	sub-10440_task-scap	sub-10440/func/sub-10440_task-scap_bold.nii.gz	OpenfMRI	ds000030	https://openfmri.org/dataset/ds000030	scap	http://www.cognitiveatlas.org/term/id/	trm_4f2453b806fe1
10440	Magnetic Resonance Imaging	2	second	UO	UO:0000010	3.0x3.0x4.0	millimeter	UO	UO:0000016	bold	sub-10440_task-stopsignal	sub-10440/func/sub-10440_task-stopsignal_bold.nii.gz	OpenfMRI	ds000030	https://openfmri.org/dataset/ds000030	stopsignal	http://www.cognitiveatlas.org/task/	tsk_4a57abb949e1a
10440	Magnetic Resonance Imaging	2	second	UO	UO:0000010	3.0x3.0x4.0	millimeter	UO	UO:0000016	bold	sub-10440_task-taskswitch	sub-10440/func/sub-10440_task-taskswitch_bold.nii.gz	OpenfMRI	ds000030	https://openfmri.org/dataset/ds000030	taskswitch	http://www.cognitiveatlas.org/task/	tsk_4a57abb949e8a
10448	Magnetic Resonance Imaging	2	second	UO	UO:0000010	3.0x3.0x4.0	millimeter	UO	UO:0000016	bold	sub-10448_task-bart	sub-10448/func/sub-10448_task-bart_bold.nii.gz	OpenfMRI	ds000030	https://openfmri.org/dataset/ds000030	bart	http://www.cognitiveatlas.org/term/id/	trm_4d559bcd67c18
10448	Magnetic Resonance Imaging	2	second	UO	UO:0000010	3.0x3.0x4.0	millimeter	UO	UO:0000016	bold	sub-10448_task-bht	sub-10448/func/sub-10448_task-bht_bold.nii.gz	OpenfMRI	ds000030	https://openfmri.org/dataset/ds000030	bht	http://www.cognitiveatlas.org/term/id/	trm_4c898a680e424
10448	Magnetic Resonance Imaging	2	second	UO	UO:0000010	3.0x3.0x4.0	millimeter	UO	UO:0000016	bold	sub-10448_task-rest	sub-10448/func/sub-10448_task-rest_bold.nii.gz	OpenfMRI	ds000030	https://openfmri.org/dataset/ds000030	rest	http://www.cognitiveatlas.org/term/id/	trm_4c8a834779883
10448	Magnetic Resonance Imaging	2	second	UO	UO:0000010	3.0x3.0x4.0	millimeter	UO	UO:0000016	bold	sub-10448_task-scap	sub-10448/func/sub-10448_task-scap_bold.nii.gz	OpenfMRI	ds000030	https://openfmri.org/dataset/ds000030	scap	http://www.cognitiveatlas.org/term/id/	trm_4f2453b806fe1
10448	Magnetic Resonance Imaging	2	second	UO	UO:0000010	3.0x3.0x4.0	millimeter	UO	UO:0000016	bold	sub-10448_task-stopsignal	sub-10448/func/sub-10448_task-stopsignal_bold.nii.gz	OpenfMRI	ds000030	https://openfmri.org/dataset/ds000030	stopsignal	http://www.cognitiveatlas.org/task/	tsk_4a57abb949e1a
10448	Magnetic Resonance Imaging	2	second	UO	UO:0000010	3.0x3.0x4.0	millimeter	UO	UO:0000016	bold	sub-10448_task-taskswitch	sub-10448/func/sub-10448_task-taskswitch_bold.nii.gz	OpenfMRI	ds000030	https://openfmri.org/dataset/ds000030	taskswitch	http://www.cognitiveatlas.org/task/	tsk_4a57abb949e8a
10455	Magnetic Resonance Imaging	2	second	UO	UO:0000010	3.0x3.0x4.0	millimeter	UO	UO:0000016	bold	sub-10455_task-bart	sub-10455/func/sub-10455_task-bart_bold.nii.gz	OpenfMRI	ds000030	https://openfmri.org/dataset/ds000030	bart	http://www.cognitiveatlas.org/term/id/	trm_4d559bcd67c18
10455	Magnetic Resonance Imaging	2	second	UO	UO:0000010	3.0x3.0x4.0	millimeter	UO	UO:0000016	bold	sub-10455_task-bht	sub-10455/func/sub-10455_task-bht_bold.nii.gz	OpenfMRI	ds000030	https://openfmri.org/dataset/ds000030	bht	http://www.cognitiveatlas.org/term/id/	trm_4c898a680e424
10455	Magnetic Resonance Imaging	2	second	UO	UO:0000010	3.0x3.0x4.0	millimeter	UO	UO:0000016	bold	sub-10455_task-rest	sub-10455/func/sub-10455_task-rest_bold.nii.gz	OpenfMRI	ds000030	https://openfmri.org/dataset/ds000030	rest	http://www.cognitiveatlas.org/term/id/	trm_4c8a834779883
10455	Magnetic Resonance Imaging	2	second	UO	UO:0000010	3.0x3.0x4.0	millimeter	UO	UO:0000016	bold	sub-10455_task-scap	sub-10455/func/sub-10455_task-scap_bold.nii.gz	OpenfMRI	ds000030	https://openfmri.org/dataset/ds000030	scap	http://www.cognitiveatlas.org/term/id/	trm_4f2453b806fe1
10455	Magnetic Resonance Imaging	2	second	UO	UO:0000010	3.0x3.0x4.0	millimeter	UO	UO:0000016	bold	sub-10455_task-stopsignal	sub-10455/func/sub-10455_task-stopsignal_bold.nii.gz	OpenfMRI	ds000030	https://openfmri.org/dataset/ds000030	stopsignal	http://www.cognitiveatlas.org/task/	tsk_4a57abb949e1a
10455	Magnetic Resonance Imaging	2	second	UO	UO:0000010	3.0x3.0x4.0	millimeter	UO	UO:0000016	bold	sub-10455_task-taskswitch	sub-10455/func/sub-10455_task-taskswitch_bold.nii.gz	OpenfMRI	ds000030	https://openfmri.org/dataset/ds000030	taskswitch	http://www.cognitiveatlas.org/task/	tsk_4a57abb949e8a
10460	Magnetic Resonance Imaging	2	second	UO	UO:0000010	3.0x3.0x4.0	millimeter	UO	UO:0000016	bold	sub-10460_task-bart	sub-10460/func/sub-10460_task-bart_bold.nii.gz	OpenfMRI	ds000030	https://openfmri.org/dataset/ds000030	bart	http://www.cognitiveatlas.org/term/id/	trm_4d559bcd67c18
10460	Magnetic Resonance Imaging	2	second	UO	UO:0000010	3.0x3.0x4.0	millimeter	UO	UO:0000016	bold	sub-10460_task-bht	sub-10460/func/sub-10460_task-bht_bold.nii.gz	OpenfMRI	ds000030	https://openfmri.org/dataset/ds000030	bht	http://www.cognitiveatlas.org/term/id/	trm_4c898a680e424
10460	Magnetic Resonance Imaging	2	second	UO	UO:0000010	3.0x3.0x4.0	millimeter	UO	UO:0000016	bold	sub-10460_task-rest	sub-10460/func/sub-10460_task-rest_bold.nii.gz	OpenfMRI	ds000030	https://openfmri.org/dataset/ds000030	rest	http://www.cognitiveatlas.org/term/id/	trm_4c8a834779883
10460	Magnetic Resonance Imaging	2	second	UO	UO:0000010	3.0x3.0x4.0	millimeter	UO	UO:0000016	bold	sub-10460_task-scap	sub-10460/func/sub-10460_task-scap_bold.nii.gz	OpenfMRI	ds000030	https://openfmri.org/dataset/ds000030	scap	http://www.cognitiveatlas.org/term/id/	trm_4f2453b806fe1
10460	Magnetic Resonance Imaging	2	second	UO	UO:0000010	3.0x3.0x4.0	millimeter	UO	UO:0000016	bold	sub-10460_task-stopsignal	sub-10460/func/sub-10460_task-stopsignal_bold.nii.gz	OpenfMRI	ds000030	https://openfmri.org/dataset/ds000030	stopsignal	http://www.cognitiveatlas.org/task/	tsk_4a57abb949e1a
10460	Magnetic Resonance Imaging	2	second	UO	UO:0000010	3.0x3.0x4.0	millimeter	UO	UO:0000016	bold	sub-10460_task-taskswitch	sub-10460/func/sub-10460_task-taskswitch_bold.nii.gz	OpenfMRI	ds000030	https://openfmri.org/dataset/ds000030	taskswitch	http://www.cognitiveatlas.org/task/	tsk_4a57abb949e8a
10471	Magnetic Resonance Imaging	2	second	UO	UO:0000010	3.0x3.0x4.0	millimeter	UO	UO:0000016	bold	sub-10471_task-bart	sub-10471/func/sub-10471_task-bart_bold.nii.gz	OpenfMRI	ds000030	https://openfmri.org/dataset/ds000030	bart	http://www.cognitiveatlas.org/term/id/	trm_4d559bcd67c18
10471	Magnetic Resonance Imaging	2	second	UO	UO:0000010	3.0x3.0x4.0	millimeter	UO	UO:0000016	bold	sub-10471_task-bht	sub-10471/func/sub-10471_task-bht_bold.nii.gz	OpenfMRI	ds000030	https://openfmri.org/dataset/ds000030	bht	http://www.cognitiveatlas.org/term/id/	trm_4c898a680e424
10471	Magnetic Resonance Imaging	2	second	UO	UO:0000010	3.0x3.0x4.0	millimeter	UO	UO:0000016	bold	sub-10471_task-rest	sub-10471/func/sub-10471_task-rest_bold.nii.gz	OpenfMRI	ds000030	https://openfmri.org/dataset/ds000030	rest	http://www.cognitiveatlas.org/term/id/	trm_4c8a834779883
10471	Magnetic Resonance Imaging	2	second	UO	UO:0000010	3.0x3.0x4.0	millimeter	UO	UO:0000016	bold	sub-10471_task-scap	sub-10471/func/sub-10471_task-scap_bold.nii.gz	OpenfMRI	ds000030	https://openfmri.org/dataset/ds000030	scap	http://www.cognitiveatlas.org/term/id/	trm_4f2453b806fe1
10471	Magnetic Resonance Imaging	2	second	UO	UO:0000010	3.0x3.0x4.0	millimeter	UO	UO:0000016	bold	sub-10471_task-stopsignal	sub-10471/func/sub-10471_task-stopsignal_bold.nii.gz	OpenfMRI	ds000030	https://openfmri.org/dataset/ds000030	stopsignal	http://www.cognitiveatlas.org/task/	tsk_4a57abb949e1a
10471	Magnetic Resonance Imaging	2	second	UO	UO:0000010	3.0x3.0x4.0	millimeter	UO	UO:0000016	bold	sub-10471_task-taskswitch	sub-10471/func/sub-10471_task-taskswitch_bold.nii.gz	OpenfMRI	ds000030	https://openfmri.org/dataset/ds000030	taskswitch	http://www.cognitiveatlas.org/task/	tsk_4a57abb949e8a
10478	Magnetic Resonance Imaging	2	second	UO	UO:0000010	3.0x3.0x4.0	millimeter	UO	UO:0000016	bold	sub-10478_task-bart	sub-10478/func/sub-10478_task-bart_bold.nii.gz	OpenfMRI	ds000030	https://openfmri.org/dataset/ds000030	bart	http://www.cognitiveatlas.org/term/id/	trm_4d559bcd67c18
10478	Magnetic Resonance Imaging	2	second	UO	UO:0000010	3.0x3.0x4.0	millimeter	UO	UO:0000016	bold	sub-10478_task-bht	sub-10478/func/sub-10478_task-bht_bold.nii.gz	OpenfMRI	ds000030	https://openfmri.org/dataset/ds000030	bht	http://www.cognitiveatlas.org/term/id/	trm_4c898a680e424
10478	Magnetic Resonance Imaging	2	second	UO	UO:0000010	3.0x3.0x4.0	millimeter	UO	UO:0000016	bold	sub-10478_task-rest	sub-10478/func/sub-10478_task-rest_bold.nii.gz	OpenfMRI	ds000030	https://openfmri.org/dataset/ds000030	rest	http://www.cognitiveatlas.org/term/id/	trm_4c8a834779883
10478	Magnetic Resonance Imaging	2	second	UO	UO:0000010	3.0x3.0x4.0	millimeter	UO	UO:0000016	bold	sub-10478_task-scap	sub-10478/func/sub-10478_task-scap_bold.nii.gz	OpenfMRI	ds000030	https://openfmri.org/dataset/ds000030	scap	http://www.cognitiveatlas.org/term/id/	trm_4f2453b806fe1
10478	Magnetic Resonance Imaging	2	second	UO	UO:0000010	3.0x3.0x4.0	millimeter	UO	UO:0000016	bold	sub-10478_task-stopsignal	sub-10478/func/sub-10478_task-stopsignal_bold.nii.gz	OpenfMRI	ds000030	https://openfmri.org/dataset/ds000030	stopsignal	http://www.cognitiveatlas.org/task/	tsk_4a57abb949e1a
10478	Magnetic Resonance Imaging	2	second	UO	UO:0000010	3.0x3.0x4.0	millimeter	UO	UO:0000016	bold	sub-10478_task-taskswitch	sub-10478/func/sub-10478_task-taskswitch_bold.nii.gz	OpenfMRI	ds000030	https://openfmri.org/dataset/ds000030	taskswitch	http://www.cognitiveatlas.org/task/	tsk_4a57abb949e8a
10487	Magnetic Resonance Imaging	2	second	UO	UO:0000010	3.0x3.0x4.0	millimeter	UO	UO:0000016	bold	sub-10487_task-bart	sub-10487/func/sub-10487_task-bart_bold.nii.gz	OpenfMRI	ds000030	https://openfmri.org/dataset/ds000030	bart	http://www.cognitiveatlas.org/term/id/	trm_4d559bcd67c18
10487	Magnetic Resonance Imaging	2	second	UO	UO:0000010	3.0x3.0x4.0	millimeter	UO	UO:0000016	bold	sub-10487_task-bht	sub-10487/func/sub-10487_task-bht_bold.nii.gz	OpenfMRI	ds000030	https://openfmri.org/dataset/ds000030	bht	http://www.cognitiveatlas.org/term/id/	trm_4c898a680e424
10487	Magnetic Resonance Imaging	2	second	UO	UO:0000010	3.0x3.0x4.0	millimeter	UO	UO:0000016	bold	sub-10487_task-rest	sub-10487/func/sub-10487_task-rest_bold.nii.gz	OpenfMRI	ds000030	https://openfmri.org/dataset/ds000030	rest	http://www.cognitiveatlas.org/term/id/	trm_4c8a834779883
10487	Magnetic Resonance Imaging	2	second	UO	UO:0000010	3.0x3.0x4.0	millimeter	UO	UO:0000016	bold	sub-10487_task-scap	sub-10487/func/sub-10487_task-scap_bold.nii.gz	OpenfMRI	ds000030	https://openfmri.org/dataset/ds000030	scap	http://www.cognitiveatlas.org/term/id/	trm_4f2453b806fe1
10487	Magnetic Resonance Imaging	2	second	UO	UO:0000010	3.0x3.0x4.0	millimeter	UO	UO:0000016	bold	sub-10487_task-stopsignal	sub-10487/func/sub-10487_task-stopsignal_bold.nii.gz	OpenfMRI	ds000030	https://openfmri.org/dataset/ds000030	stopsignal	http://www.cognitiveatlas.org/task/	tsk_4a57abb949e1a
10487	Magnetic Resonance Imaging	2	second	UO	UO:0000010	3.0x3.0x4.0	millimeter	UO	UO:0000016	bold	sub-10487_task-taskswitch	sub-10487/func/sub-10487_task-taskswitch_bold.nii.gz	OpenfMRI	ds000030	https://openfmri.org/dataset/ds000030	taskswitch	http://www.cognitiveatlas.org/task/	tsk_4a57abb949e8a
10492	Magnetic Resonance Imaging	2	second	UO	UO:0000010	3.0x3.0x4.0	millimeter	UO	UO:0000016	bold	sub-10492_task-bart	sub-10492/func/sub-10492_task-bart_bold.nii.gz	OpenfMRI	ds000030	https://openfmri.org/dataset/ds000030	bart	http://www.cognitiveatlas.org/term/id/	trm_4d559bcd67c18
10492	Magnetic Resonance Imaging	2	second	UO	UO:0000010	3.0x3.0x4.0	millimeter	UO	UO:0000016	bold	sub-10492_task-bht	sub-10492/func/sub-10492_task-bht_bold.nii.gz	OpenfMRI	ds000030	https://openfmri.org/dataset/ds000030	bht	http://www.cognitiveatlas.org/term/id/	trm_4c898a680e424
10492	Magnetic Resonance Imaging	2	second	UO	UO:0000010	3.0x3.0x4.0	millimeter	UO	UO:0000016	bold	sub-10492_task-rest	sub-10492/func/sub-10492_task-rest_bold.nii.gz	OpenfMRI	ds000030	https://openfmri.org/dataset/ds000030	rest	http://www.cognitiveatlas.org/term/id/	trm_4c8a834779883
10492	Magnetic Resonance Imaging	2	second	UO	UO:0000010	3.0x3.0x4.0	millimeter	UO	UO:0000016	bold	sub-10492_task-scap	sub-10492/func/sub-10492_task-scap_bold.nii.gz	OpenfMRI	ds000030	https://openfmri.org/dataset/ds000030	scap	http://www.cognitiveatlas.org/term/id/	trm_4f2453b806fe1
10492	Magnetic Resonance Imaging	2	second	UO	UO:0000010	3.0x3.0x4.0	millimeter	UO	UO:0000016	bold	sub-10492_task-stopsignal	sub-10492/func/sub-10492_task-stopsignal_bold.nii.gz	OpenfMRI	ds000030	https://openfmri.org/dataset/ds000030	stopsignal	http://www.cognitiveatlas.org/task/	tsk_4a57abb949e1a
10492	Magnetic Resonance Imaging	2	second	UO	UO:0000010	3.0x3.0x4.0	millimeter	UO	UO:0000016	bold	sub-10492_task-taskswitch	sub-10492/func/sub-10492_task-taskswitch_bold.nii.gz	OpenfMRI	ds000030	https://openfmri.org/dataset/ds000030	taskswitch	http://www.cognitiveatlas.org/task/	tsk_4a57abb949e8a
10501	Magnetic Resonance Imaging	2	second	UO	UO:0000010	3.0x3.0x4.0	millimeter	UO	UO:0000016	bold	sub-10501_task-bht	sub-10501/func/sub-10501_task-bht_bold.nii.gz	OpenfMRI	ds000030	https://openfmri.org/dataset/ds000030	bht	http://www.cognitiveatlas.org/term/id/	trm_4c898a680e424
10501	Magnetic Resonance Imaging	2	second	UO	UO:0000010	3.0x3.0x4.0	millimeter	UO	UO:0000016	bold	sub-10501_task-rest	sub-10501/func/sub-10501_task-rest_bold.nii.gz	OpenfMRI	ds000030	https://openfmri.org/dataset/ds000030	rest	http://www.cognitiveatlas.org/term/id/	trm_4c8a834779883
10501	Magnetic Resonance Imaging	2	second	UO	UO:0000010	3.0x3.0x4.0	millimeter	UO	UO:0000016	bold	sub-10501_task-scap	sub-10501/func/sub-10501_task-scap_bold.nii.gz	OpenfMRI	ds000030	https://openfmri.org/dataset/ds000030	scap	http://www.cognitiveatlas.org/term/id/	trm_4f2453b806fe1
10501	Magnetic Resonance Imaging	2	second	UO	UO:0000010	3.0x3.0x4.0	millimeter	UO	UO:0000016	bold	sub-10501_task-stopsignal	sub-10501/func/sub-10501_task-stopsignal_bold.nii.gz	OpenfMRI	ds000030	https://openfmri.org/dataset/ds000030	stopsignal	http://www.cognitiveatlas.org/task/	tsk_4a57abb949e1a
10501	Magnetic Resonance Imaging	2	second	UO	UO:0000010	3.0x3.0x4.0	millimeter	UO	UO:0000016	bold	sub-10501_task-taskswitch	sub-10501/func/sub-10501_task-taskswitch_bold.nii.gz	OpenfMRI	ds000030	https://openfmri.org/dataset/ds000030	taskswitch	http://www.cognitiveatlas.org/task/	tsk_4a57abb949e8a
10506	Magnetic Resonance Imaging	2	second	UO	UO:0000010	3.0x3.0x4.0	millimeter	UO	UO:0000016	bold	sub-10506_task-bart	sub-10506/func/sub-10506_task-bart_bold.nii.gz	OpenfMRI	ds000030	https://openfmri.org/dataset/ds000030	bart	http://www.cognitiveatlas.org/term/id/	trm_4d559bcd67c18
10506	Magnetic Resonance Imaging	2	second	UO	UO:0000010	3.0x3.0x3.99999976158	millimeter	UO	UO:0000016	bold	sub-10506_task-bht	sub-10506/func/sub-10506_task-bht_bold.nii.gz	OpenfMRI	ds000030	https://openfmri.org/dataset/ds000030	bht	http://www.cognitiveatlas.org/term/id/	trm_4c898a680e424
10506	Magnetic Resonance Imaging	2	second	UO	UO:0000010	3.0x3.0x4.0	millimeter	UO	UO:0000016	bold	sub-10506_task-pamenc	sub-10506/func/sub-10506_task-pamenc_bold.nii.gz	OpenfMRI	ds000030	https://openfmri.org/dataset/ds000030	pamenc	http://www.cognitiveatlas.org/term/id/	trm_4da88a2a63d97
10506	Magnetic Resonance Imaging	2	second	UO	UO:0000010	3.0x3.0x4.0	millimeter	UO	UO:0000016	bold	sub-10506_task-pamret	sub-10506/func/sub-10506_task-pamret_bold.nii.gz	OpenfMRI	ds000030	https://openfmri.org/dataset/ds000030	pamret	http://www.cognitiveatlas.org/term/id/	trm_4c8991e6e8597
10506	Magnetic Resonance Imaging	2	second	UO	UO:0000010	3.0x3.0x3.99999976158	millimeter	UO	UO:0000016	bold	sub-10506_task-rest	sub-10506/func/sub-10506_task-rest_bold.nii.gz	OpenfMRI	ds000030	https://openfmri.org/dataset/ds000030	rest	http://www.cognitiveatlas.org/term/id/	trm_4c8a834779883
10506	Magnetic Resonance Imaging	2	second	UO	UO:0000010	3.0x3.0x3.99999976158	millimeter	UO	UO:0000016	bold	sub-10506_task-scap	sub-10506/func/sub-10506_task-scap_bold.nii.gz	OpenfMRI	ds000030	https://openfmri.org/dataset/ds000030	scap	http://www.cognitiveatlas.org/term/id/	trm_4f2453b806fe1
10506	Magnetic Resonance Imaging	2	second	UO	UO:0000010	3.0x3.0x3.99999976158	millimeter	UO	UO:0000016	bold	sub-10506_task-stopsignal	sub-10506/func/sub-10506_task-stopsignal_bold.nii.gz	OpenfMRI	ds000030	https://openfmri.org/dataset/ds000030	stopsignal	http://www.cognitiveatlas.org/task/	tsk_4a57abb949e1a
10506	Magnetic Resonance Imaging	2	second	UO	UO:0000010	3.0x3.0x3.99999976158	millimeter	UO	UO:0000016	bold	sub-10506_task-taskswitch	sub-10506/func/sub-10506_task-taskswitch_bold.nii.gz	OpenfMRI	ds000030	https://openfmri.org/dataset/ds000030	taskswitch	http://www.cognitiveatlas.org/task/	tsk_4a57abb949e8a
10517	Magnetic Resonance Imaging	2	second	UO	UO:0000010	3.0x3.0x4.0	millimeter	UO	UO:0000016	bold	sub-10517_task-bart	sub-10517/func/sub-10517_task-bart_bold.nii.gz	OpenfMRI	ds000030	https://openfmri.org/dataset/ds000030	bart	http://www.cognitiveatlas.org/term/id/	trm_4d559bcd67c18
10517	Magnetic Resonance Imaging	2	second	UO	UO:0000010	3.0x3.0x4.0	millimeter	UO	UO:0000016	bold	sub-10517_task-bht	sub-10517/func/sub-10517_task-bht_bold.nii.gz	OpenfMRI	ds000030	https://openfmri.org/dataset/ds000030	bht	http://www.cognitiveatlas.org/term/id/	trm_4c898a680e424
10517	Magnetic Resonance Imaging	2	second	UO	UO:0000010	3.0x3.0x4.0	millimeter	UO	UO:0000016	bold	sub-10517_task-pamenc	sub-10517/func/sub-10517_task-pamenc_bold.nii.gz	OpenfMRI	ds000030	https://openfmri.org/dataset/ds000030	pamenc	http://www.cognitiveatlas.org/term/id/	trm_4da88a2a63d97
10517	Magnetic Resonance Imaging	2	second	UO	UO:0000010	3.0x3.0x4.0	millimeter	UO	UO:0000016	bold	sub-10517_task-pamret	sub-10517/func/sub-10517_task-pamret_bold.nii.gz	OpenfMRI	ds000030	https://openfmri.org/dataset/ds000030	pamret	http://www.cognitiveatlas.org/term/id/	trm_4c8991e6e8597
10517	Magnetic Resonance Imaging	2	second	UO	UO:0000010	3.0x3.0x4.0	millimeter	UO	UO:0000016	bold	sub-10517_task-rest	sub-10517/func/sub-10517_task-rest_bold.nii.gz	OpenfMRI	ds000030	https://openfmri.org/dataset/ds000030	rest	http://www.cognitiveatlas.org/term/id/	trm_4c8a834779883
10517	Magnetic Resonance Imaging	2	second	UO	UO:0000010	3.0x3.0x4.0	millimeter	UO	UO:0000016	bold	sub-10517_task-scap	sub-10517/func/sub-10517_task-scap_bold.nii.gz	OpenfMRI	ds000030	https://openfmri.org/dataset/ds000030	scap	http://www.cognitiveatlas.org/term/id/	trm_4f2453b806fe1
10517	Magnetic Resonance Imaging	2	second	UO	UO:0000010	3.0x3.0x4.0	millimeter	UO	UO:0000016	bold	sub-10517_task-stopsignal	sub-10517/func/sub-10517_task-stopsignal_bold.nii.gz	OpenfMRI	ds000030	https://openfmri.org/dataset/ds000030	stopsignal	http://www.cognitiveatlas.org/task/	tsk_4a57abb949e1a
10517	Magnetic Resonance Imaging	2	second	UO	UO:0000010	3.0x3.0x4.0	millimeter	UO	UO:0000016	bold	sub-10517_task-taskswitch	sub-10517/func/sub-10517_task-taskswitch_bold.nii.gz	OpenfMRI	ds000030	https://openfmri.org/dataset/ds000030	taskswitch	http://www.cognitiveatlas.org/task/	tsk_4a57abb949e8a
10523	Magnetic Resonance Imaging	2	second	UO	UO:0000010	3.0x3.0x4.0	millimeter	UO	UO:0000016	bold	sub-10523_task-bart	sub-10523/func/sub-10523_task-bart_bold.nii.gz	OpenfMRI	ds000030	https://openfmri.org/dataset/ds000030	bart	http://www.cognitiveatlas.org/term/id/	trm_4d559bcd67c18
10523	Magnetic Resonance Imaging	2	second	UO	UO:0000010	3.0x3.0x4.0	millimeter	UO	UO:0000016	bold	sub-10523_task-bht	sub-10523/func/sub-10523_task-bht_bold.nii.gz	OpenfMRI	ds000030	https://openfmri.org/dataset/ds000030	bht	http://www.cognitiveatlas.org/term/id/	trm_4c898a680e424
10523	Magnetic Resonance Imaging	2	second	UO	UO:0000010	3.0x3.0x4.0	millimeter	UO	UO:0000016	bold	sub-10523_task-pamenc	sub-10523/func/sub-10523_task-pamenc_bold.nii.gz	OpenfMRI	ds000030	https://openfmri.org/dataset/ds000030	pamenc	http://www.cognitiveatlas.org/term/id/	trm_4da88a2a63d97
10523	Magnetic Resonance Imaging	2	second	UO	UO:0000010	3.0x3.0x4.0	millimeter	UO	UO:0000016	bold	sub-10523_task-pamret	sub-10523/func/sub-10523_task-pamret_bold.nii.gz	OpenfMRI	ds000030	https://openfmri.org/dataset/ds000030	pamret	http://www.cognitiveatlas.org/term/id/	trm_4c8991e6e8597
10523	Magnetic Resonance Imaging	2	second	UO	UO:0000010	3.0x3.0x4.0	millimeter	UO	UO:0000016	bold	sub-10523_task-rest	sub-10523/func/sub-10523_task-rest_bold.nii.gz	OpenfMRI	ds000030	https://openfmri.org/dataset/ds000030	rest	http://www.cognitiveatlas.org/term/id/	trm_4c8a834779883
10523	Magnetic Resonance Imaging	2	second	UO	UO:0000010	3.0x3.0x4.0	millimeter	UO	UO:0000016	bold	sub-10523_task-scap	sub-10523/func/sub-10523_task-scap_bold.nii.gz	OpenfMRI	ds000030	https://openfmri.org/dataset/ds000030	scap	http://www.cognitiveatlas.org/term/id/	trm_4f2453b806fe1
10523	Magnetic Resonance Imaging	2	second	UO	UO:0000010	3.0x3.0x4.0	millimeter	UO	UO:0000016	bold	sub-10523_task-stopsignal	sub-10523/func/sub-10523_task-stopsignal_bold.nii.gz	OpenfMRI	ds000030	https://openfmri.org/dataset/ds000030	stopsignal	http://www.cognitiveatlas.org/task/	tsk_4a57abb949e1a
10523	Magnetic Resonance Imaging	2	second	UO	UO:0000010	3.0x3.0x4.0	millimeter	UO	UO:0000016	bold	sub-10523_task-taskswitch	sub-10523/func/sub-10523_task-taskswitch_bold.nii.gz	OpenfMRI	ds000030	https://openfmri.org/dataset/ds000030	taskswitch	http://www.cognitiveatlas.org/task/	tsk_4a57abb949e8a
10524	Magnetic Resonance Imaging	2	second	UO	UO:0000010	3.0x3.0x4.0	millimeter	UO	UO:0000016	bold	sub-10524_task-bart	sub-10524/func/sub-10524_task-bart_bold.nii.gz	OpenfMRI	ds000030	https://openfmri.org/dataset/ds000030	bart	http://www.cognitiveatlas.org/term/id/	trm_4d559bcd67c18
10524	Magnetic Resonance Imaging	2	second	UO	UO:0000010	3.0x3.0x4.0	millimeter	UO	UO:0000016	bold	sub-10524_task-bht	sub-10524/func/sub-10524_task-bht_bold.nii.gz	OpenfMRI	ds000030	https://openfmri.org/dataset/ds000030	bht	http://www.cognitiveatlas.org/term/id/	trm_4c898a680e424
10524	Magnetic Resonance Imaging	2	second	UO	UO:0000010	3.0x3.0x4.0	millimeter	UO	UO:0000016	bold	sub-10524_task-pamenc	sub-10524/func/sub-10524_task-pamenc_bold.nii.gz	OpenfMRI	ds000030	https://openfmri.org/dataset/ds000030	pamenc	http://www.cognitiveatlas.org/term/id/	trm_4da88a2a63d97
10524	Magnetic Resonance Imaging	2	second	UO	UO:0000010	3.0x3.0x4.0	millimeter	UO	UO:0000016	bold	sub-10524_task-pamret	sub-10524/func/sub-10524_task-pamret_bold.nii.gz	OpenfMRI	ds000030	https://openfmri.org/dataset/ds000030	pamret	http://www.cognitiveatlas.org/term/id/	trm_4c8991e6e8597
10524	Magnetic Resonance Imaging	2	second	UO	UO:0000010	3.0x3.0x4.0	millimeter	UO	UO:0000016	bold	sub-10524_task-rest	sub-10524/func/sub-10524_task-rest_bold.nii.gz	OpenfMRI	ds000030	https://openfmri.org/dataset/ds000030	rest	http://www.cognitiveatlas.org/term/id/	trm_4c8a834779883
10524	Magnetic Resonance Imaging	2	second	UO	UO:0000010	3.0x3.0x4.0	millimeter	UO	UO:0000016	bold	sub-10524_task-scap	sub-10524/func/sub-10524_task-scap_bold.nii.gz	OpenfMRI	ds000030	https://openfmri.org/dataset/ds000030	scap	http://www.cognitiveatlas.org/term/id/	trm_4f2453b806fe1
10524	Magnetic Resonance Imaging	2	second	UO	UO:0000010	3.0x3.0x4.0	millimeter	UO	UO:0000016	bold	sub-10524_task-stopsignal	sub-10524/func/sub-10524_task-stopsignal_bold.nii.gz	OpenfMRI	ds000030	https://openfmri.org/dataset/ds000030	stopsignal	http://www.cognitiveatlas.org/task/	tsk_4a57abb949e1a
10524	Magnetic Resonance Imaging	2	second	UO	UO:0000010	3.0x3.0x4.0	millimeter	UO	UO:0000016	bold	sub-10524_task-taskswitch	sub-10524/func/sub-10524_task-taskswitch_bold.nii.gz	OpenfMRI	ds000030	https://openfmri.org/dataset/ds000030	taskswitch	http://www.cognitiveatlas.org/task/	tsk_4a57abb949e8a
10525	Magnetic Resonance Imaging	2	second	UO	UO:0000010	3.0x3.0x4.0	millimeter	UO	UO:0000016	bold	sub-10525_task-bart	sub-10525/func/sub-10525_task-bart_bold.nii.gz	OpenfMRI	ds000030	https://openfmri.org/dataset/ds000030	bart	http://www.cognitiveatlas.org/term/id/	trm_4d559bcd67c18
10525	Magnetic Resonance Imaging	2	second	UO	UO:0000010	3.0x3.0x4.0	millimeter	UO	UO:0000016	bold	sub-10525_task-bht	sub-10525/func/sub-10525_task-bht_bold.nii.gz	OpenfMRI	ds000030	https://openfmri.org/dataset/ds000030	bht	http://www.cognitiveatlas.org/term/id/	trm_4c898a680e424
10525	Magnetic Resonance Imaging	2	second	UO	UO:0000010	3.0x3.0x4.0	millimeter	UO	UO:0000016	bold	sub-10525_task-pamenc	sub-10525/func/sub-10525_task-pamenc_bold.nii.gz	OpenfMRI	ds000030	https://openfmri.org/dataset/ds000030	pamenc	http://www.cognitiveatlas.org/term/id/	trm_4da88a2a63d97
10525	Magnetic Resonance Imaging	2	second	UO	UO:0000010	3.0x3.0x4.0	millimeter	UO	UO:0000016	bold	sub-10525_task-pamret	sub-10525/func/sub-10525_task-pamret_bold.nii.gz	OpenfMRI	ds000030	https://openfmri.org/dataset/ds000030	pamret	http://www.cognitiveatlas.org/term/id/	trm_4c8991e6e8597
10525	Magnetic Resonance Imaging	2	second	UO	UO:0000010	3.0x3.0x4.0	millimeter	UO	UO:0000016	bold	sub-10525_task-rest	sub-10525/func/sub-10525_task-rest_bold.nii.gz	OpenfMRI	ds000030	https://openfmri.org/dataset/ds000030	rest	http://www.cognitiveatlas.org/term/id/	trm_4c8a834779883
10525	Magnetic Resonance Imaging	2	second	UO	UO:0000010	3.0x3.0x4.0	millimeter	UO	UO:0000016	bold	sub-10525_task-scap	sub-10525/func/sub-10525_task-scap_bold.nii.gz	OpenfMRI	ds000030	https://openfmri.org/dataset/ds000030	scap	http://www.cognitiveatlas.org/term/id/	trm_4f2453b806fe1
10525	Magnetic Resonance Imaging	2	second	UO	UO:0000010	3.0x3.0x4.0	millimeter	UO	UO:0000016	bold	sub-10525_task-stopsignal	sub-10525/func/sub-10525_task-stopsignal_bold.nii.gz	OpenfMRI	ds000030	https://openfmri.org/dataset/ds000030	stopsignal	http://www.cognitiveatlas.org/task/	tsk_4a57abb949e1a
10525	Magnetic Resonance Imaging	2	second	UO	UO:0000010	3.0x3.0x4.0	millimeter	UO	UO:0000016	bold	sub-10525_task-taskswitch	sub-10525/func/sub-10525_task-taskswitch_bold.nii.gz	OpenfMRI	ds000030	https://openfmri.org/dataset/ds000030	taskswitch	http://www.cognitiveatlas.org/task/	tsk_4a57abb949e8a
10527	Magnetic Resonance Imaging	2	second	UO	UO:0000010	3.0x3.0x4.0	millimeter	UO	UO:0000016	bold	sub-10527_task-bart	sub-10527/func/sub-10527_task-bart_bold.nii.gz	OpenfMRI	ds000030	https://openfmri.org/dataset/ds000030	bart	http://www.cognitiveatlas.org/term/id/	trm_4d559bcd67c18
10527	Magnetic Resonance Imaging	2	second	UO	UO:0000010	3.0x3.0x4.0	millimeter	UO	UO:0000016	bold	sub-10527_task-bht	sub-10527/func/sub-10527_task-bht_bold.nii.gz	OpenfMRI	ds000030	https://openfmri.org/dataset/ds000030	bht	http://www.cognitiveatlas.org/term/id/	trm_4c898a680e424
10527	Magnetic Resonance Imaging	2	second	UO	UO:0000010	3.0x3.0x4.0	millimeter	UO	UO:0000016	bold	sub-10527_task-pamenc	sub-10527/func/sub-10527_task-pamenc_bold.nii.gz	OpenfMRI	ds000030	https://openfmri.org/dataset/ds000030	pamenc	http://www.cognitiveatlas.org/term/id/	trm_4da88a2a63d97
10527	Magnetic Resonance Imaging	2	second	UO	UO:0000010	3.0x3.0x4.0	millimeter	UO	UO:0000016	bold	sub-10527_task-pamret	sub-10527/func/sub-10527_task-pamret_bold.nii.gz	OpenfMRI	ds000030	https://openfmri.org/dataset/ds000030	pamret	http://www.cognitiveatlas.org/term/id/	trm_4c8991e6e8597
10527	Magnetic Resonance Imaging	2	second	UO	UO:0000010	3.0x3.0x4.0	millimeter	UO	UO:0000016	bold	sub-10527_task-rest	sub-10527/func/sub-10527_task-rest_bold.nii.gz	OpenfMRI	ds000030	https://openfmri.org/dataset/ds000030	rest	http://www.cognitiveatlas.org/term/id/	trm_4c8a834779883
10527	Magnetic Resonance Imaging	2	second	UO	UO:0000010	3.0x3.0x4.0	millimeter	UO	UO:0000016	bold	sub-10527_task-scap	sub-10527/func/sub-10527_task-scap_bold.nii.gz	OpenfMRI	ds000030	https://openfmri.org/dataset/ds000030	scap	http://www.cognitiveatlas.org/term/id/	trm_4f2453b806fe1
10527	Magnetic Resonance Imaging	2	second	UO	UO:0000010	3.0x3.0x4.0	millimeter	UO	UO:0000016	bold	sub-10527_task-stopsignal	sub-10527/func/sub-10527_task-stopsignal_bold.nii.gz	OpenfMRI	ds000030	https://openfmri.org/dataset/ds000030	stopsignal	http://www.cognitiveatlas.org/task/	tsk_4a57abb949e1a
10527	Magnetic Resonance Imaging	2	second	UO	UO:0000010	3.0x3.0x4.0	millimeter	UO	UO:0000016	bold	sub-10527_task-taskswitch	sub-10527/func/sub-10527_task-taskswitch_bold.nii.gz	OpenfMRI	ds000030	https://openfmri.org/dataset/ds000030	taskswitch	http://www.cognitiveatlas.org/task/	tsk_4a57abb949e8a
10530	Magnetic Resonance Imaging	2	second	UO	UO:0000010	3.0x3.0x4.0	millimeter	UO	UO:0000016	bold	sub-10530_task-bart	sub-10530/func/sub-10530_task-bart_bold.nii.gz	OpenfMRI	ds000030	https://openfmri.org/dataset/ds000030	bart	http://www.cognitiveatlas.org/term/id/	trm_4d559bcd67c18
10530	Magnetic Resonance Imaging	2	second	UO	UO:0000010	3.0x3.0x4.0	millimeter	UO	UO:0000016	bold	sub-10530_task-bht	sub-10530/func/sub-10530_task-bht_bold.nii.gz	OpenfMRI	ds000030	https://openfmri.org/dataset/ds000030	bht	http://www.cognitiveatlas.org/term/id/	trm_4c898a680e424
10530	Magnetic Resonance Imaging	2	second	UO	UO:0000010	3.0x3.0x4.0	millimeter	UO	UO:0000016	bold	sub-10530_task-pamenc	sub-10530/func/sub-10530_task-pamenc_bold.nii.gz	OpenfMRI	ds000030	https://openfmri.org/dataset/ds000030	pamenc	http://www.cognitiveatlas.org/term/id/	trm_4da88a2a63d97
10530	Magnetic Resonance Imaging	2	second	UO	UO:0000010	3.0x3.0x4.0	millimeter	UO	UO:0000016	bold	sub-10530_task-pamret	sub-10530/func/sub-10530_task-pamret_bold.nii.gz	OpenfMRI	ds000030	https://openfmri.org/dataset/ds000030	pamret	http://www.cognitiveatlas.org/term/id/	trm_4c8991e6e8597
10530	Magnetic Resonance Imaging	2	second	UO	UO:0000010	3.0x3.0x4.0	millimeter	UO	UO:0000016	bold	sub-10530_task-rest	sub-10530/func/sub-10530_task-rest_bold.nii.gz	OpenfMRI	ds000030	https://openfmri.org/dataset/ds000030	rest	http://www.cognitiveatlas.org/term/id/	trm_4c8a834779883
10530	Magnetic Resonance Imaging	2	second	UO	UO:0000010	3.0x3.0x4.0	millimeter	UO	UO:0000016	bold	sub-10530_task-scap	sub-10530/func/sub-10530_task-scap_bold.nii.gz	OpenfMRI	ds000030	https://openfmri.org/dataset/ds000030	scap	http://www.cognitiveatlas.org/term/id/	trm_4f2453b806fe1
10530	Magnetic Resonance Imaging	2	second	UO	UO:0000010	3.0x3.0x4.0	millimeter	UO	UO:0000016	bold	sub-10530_task-stopsignal	sub-10530/func/sub-10530_task-stopsignal_bold.nii.gz	OpenfMRI	ds000030	https://openfmri.org/dataset/ds000030	stopsignal	http://www.cognitiveatlas.org/task/	tsk_4a57abb949e1a
10530	Magnetic Resonance Imaging	2	second	UO	UO:0000010	3.0x3.0x4.0	millimeter	UO	UO:0000016	bold	sub-10530_task-taskswitch	sub-10530/func/sub-10530_task-taskswitch_bold.nii.gz	OpenfMRI	ds000030	https://openfmri.org/dataset/ds000030	taskswitch	http://www.cognitiveatlas.org/task/	tsk_4a57abb949e8a
10557	Magnetic Resonance Imaging	2	second	UO	UO:0000010	3.0x3.0x4.0	millimeter	UO	UO:0000016	bold	sub-10557_task-bart	sub-10557/func/sub-10557_task-bart_bold.nii.gz	OpenfMRI	ds000030	https://openfmri.org/dataset/ds000030	bart	http://www.cognitiveatlas.org/term/id/	trm_4d559bcd67c18
10557	Magnetic Resonance Imaging	2	second	UO	UO:0000010	3.0x3.0x4.0	millimeter	UO	UO:0000016	bold	sub-10557_task-bht	sub-10557/func/sub-10557_task-bht_bold.nii.gz	OpenfMRI	ds000030	https://openfmri.org/dataset/ds000030	bht	http://www.cognitiveatlas.org/term/id/	trm_4c898a680e424
10557	Magnetic Resonance Imaging	2	second	UO	UO:0000010	3.0x3.0x4.0	millimeter	UO	UO:0000016	bold	sub-10557_task-pamenc	sub-10557/func/sub-10557_task-pamenc_bold.nii.gz	OpenfMRI	ds000030	https://openfmri.org/dataset/ds000030	pamenc	http://www.cognitiveatlas.org/term/id/	trm_4da88a2a63d97
10557	Magnetic Resonance Imaging	2	second	UO	UO:0000010	3.0x3.0x4.0	millimeter	UO	UO:0000016	bold	sub-10557_task-pamret	sub-10557/func/sub-10557_task-pamret_bold.nii.gz	OpenfMRI	ds000030	https://openfmri.org/dataset/ds000030	pamret	http://www.cognitiveatlas.org/term/id/	trm_4c8991e6e8597
10557	Magnetic Resonance Imaging	2	second	UO	UO:0000010	3.0x3.0x4.0	millimeter	UO	UO:0000016	bold	sub-10557_task-rest	sub-10557/func/sub-10557_task-rest_bold.nii.gz	OpenfMRI	ds000030	https://openfmri.org/dataset/ds000030	rest	http://www.cognitiveatlas.org/term/id/	trm_4c8a834779883
10557	Magnetic Resonance Imaging	2	second	UO	UO:0000010	3.0x3.0x4.0	millimeter	UO	UO:0000016	bold	sub-10557_task-scap	sub-10557/func/sub-10557_task-scap_bold.nii.gz	OpenfMRI	ds000030	https://openfmri.org/dataset/ds000030	scap	http://www.cognitiveatlas.org/term/id/	trm_4f2453b806fe1
10557	Magnetic Resonance Imaging	2	second	UO	UO:0000010	3.0x3.0x4.0	millimeter	UO	UO:0000016	bold	sub-10557_task-stopsignal	sub-10557/func/sub-10557_task-stopsignal_bold.nii.gz	OpenfMRI	ds000030	https://openfmri.org/dataset/ds000030	stopsignal	http://www.cognitiveatlas.org/task/	tsk_4a57abb949e1a
10557	Magnetic Resonance Imaging	2	second	UO	UO:0000010	3.0x3.0x4.0	millimeter	UO	UO:0000016	bold	sub-10557_task-taskswitch	sub-10557/func/sub-10557_task-taskswitch_bold.nii.gz	OpenfMRI	ds000030	https://openfmri.org/dataset/ds000030	taskswitch	http://www.cognitiveatlas.org/task/	tsk_4a57abb949e8a
10565	Magnetic Resonance Imaging	2	second	UO	UO:0000010	3.0x3.0x4.0	millimeter	UO	UO:0000016	bold	sub-10565_task-bart	sub-10565/func/sub-10565_task-bart_bold.nii.gz	OpenfMRI	ds000030	https://openfmri.org/dataset/ds000030	bart	http://www.cognitiveatlas.org/term/id/	trm_4d559bcd67c18
10565	Magnetic Resonance Imaging	2	second	UO	UO:0000010	3.0x3.0x4.0	millimeter	UO	UO:0000016	bold	sub-10565_task-bht	sub-10565/func/sub-10565_task-bht_bold.nii.gz	OpenfMRI	ds000030	https://openfmri.org/dataset/ds000030	bht	http://www.cognitiveatlas.org/term/id/	trm_4c898a680e424
10565	Magnetic Resonance Imaging	2	second	UO	UO:0000010	3.0x3.0x4.0	millimeter	UO	UO:0000016	bold	sub-10565_task-pamenc	sub-10565/func/sub-10565_task-pamenc_bold.nii.gz	OpenfMRI	ds000030	https://openfmri.org/dataset/ds000030	pamenc	http://www.cognitiveatlas.org/term/id/	trm_4da88a2a63d97
10565	Magnetic Resonance Imaging	2	second	UO	UO:0000010	3.0x3.0x4.0	millimeter	UO	UO:0000016	bold	sub-10565_task-pamret	sub-10565/func/sub-10565_task-pamret_bold.nii.gz	OpenfMRI	ds000030	https://openfmri.org/dataset/ds000030	pamret	http://www.cognitiveatlas.org/term/id/	trm_4c8991e6e8597
10565	Magnetic Resonance Imaging	2	second	UO	UO:0000010	3.0x3.0x4.0	millimeter	UO	UO:0000016	bold	sub-10565_task-rest	sub-10565/func/sub-10565_task-rest_bold.nii.gz	OpenfMRI	ds000030	https://openfmri.org/dataset/ds000030	rest	http://www.cognitiveatlas.org/term/id/	trm_4c8a834779883
10565	Magnetic Resonance Imaging	2	second	UO	UO:0000010	3.0x3.0x4.0	millimeter	UO	UO:0000016	bold	sub-10565_task-scap	sub-10565/func/sub-10565_task-scap_bold.nii.gz	OpenfMRI	ds000030	https://openfmri.org/dataset/ds000030	scap	http://www.cognitiveatlas.org/term/id/	trm_4f2453b806fe1
10565	Magnetic Resonance Imaging	2	second	UO	UO:0000010	3.0x3.0x4.0	millimeter	UO	UO:0000016	bold	sub-10565_task-stopsignal	sub-10565/func/sub-10565_task-stopsignal_bold.nii.gz	OpenfMRI	ds000030	https://openfmri.org/dataset/ds000030	stopsignal	http://www.cognitiveatlas.org/task/	tsk_4a57abb949e1a
10565	Magnetic Resonance Imaging	2	second	UO	UO:0000010	3.0x3.0x4.0	millimeter	UO	UO:0000016	bold	sub-10565_task-taskswitch	sub-10565/func/sub-10565_task-taskswitch_bold.nii.gz	OpenfMRI	ds000030	https://openfmri.org/dataset/ds000030	taskswitch	http://www.cognitiveatlas.org/task/	tsk_4a57abb949e8a
10570	Magnetic Resonance Imaging	2	second	UO	UO:0000010	3.0x3.0x4.0	millimeter	UO	UO:0000016	bold	sub-10570_task-bart	sub-10570/func/sub-10570_task-bart_bold.nii.gz	OpenfMRI	ds000030	https://openfmri.org/dataset/ds000030	bart	http://www.cognitiveatlas.org/term/id/	trm_4d559bcd67c18
10570	Magnetic Resonance Imaging	2	second	UO	UO:0000010	3.0x3.0x4.0	millimeter	UO	UO:0000016	bold	sub-10570_task-bht	sub-10570/func/sub-10570_task-bht_bold.nii.gz	OpenfMRI	ds000030	https://openfmri.org/dataset/ds000030	bht	http://www.cognitiveatlas.org/term/id/	trm_4c898a680e424
10570	Magnetic Resonance Imaging	2	second	UO	UO:0000010	3.0x3.0x4.0	millimeter	UO	UO:0000016	bold	sub-10570_task-pamenc	sub-10570/func/sub-10570_task-pamenc_bold.nii.gz	OpenfMRI	ds000030	https://openfmri.org/dataset/ds000030	pamenc	http://www.cognitiveatlas.org/term/id/	trm_4da88a2a63d97
10570	Magnetic Resonance Imaging	2	second	UO	UO:0000010	3.0x3.0x4.0	millimeter	UO	UO:0000016	bold	sub-10570_task-pamret	sub-10570/func/sub-10570_task-pamret_bold.nii.gz	OpenfMRI	ds000030	https://openfmri.org/dataset/ds000030	pamret	http://www.cognitiveatlas.org/term/id/	trm_4c8991e6e8597
10570	Magnetic Resonance Imaging	2	second	UO	UO:0000010	3.0x3.0x4.0	millimeter	UO	UO:0000016	bold	sub-10570_task-rest	sub-10570/func/sub-10570_task-rest_bold.nii.gz	OpenfMRI	ds000030	https://openfmri.org/dataset/ds000030	rest	http://www.cognitiveatlas.org/term/id/	trm_4c8a834779883
10570	Magnetic Resonance Imaging	2	second	UO	UO:0000010	3.0x3.0x4.0	millimeter	UO	UO:0000016	bold	sub-10570_task-scap	sub-10570/func/sub-10570_task-scap_bold.nii.gz	OpenfMRI	ds000030	https://openfmri.org/dataset/ds000030	scap	http://www.cognitiveatlas.org/term/id/	trm_4f2453b806fe1
10570	Magnetic Resonance Imaging	2	second	UO	UO:0000010	3.0x3.0x4.0	millimeter	UO	UO:0000016	bold	sub-10570_task-stopsignal	sub-10570/func/sub-10570_task-stopsignal_bold.nii.gz	OpenfMRI	ds000030	https://openfmri.org/dataset/ds000030	stopsignal	http://www.cognitiveatlas.org/task/	tsk_4a57abb949e1a
10570	Magnetic Resonance Imaging	2	second	UO	UO:0000010	3.0x3.0x4.0	millimeter	UO	UO:0000016	bold	sub-10570_task-taskswitch	sub-10570/func/sub-10570_task-taskswitch_bold.nii.gz	OpenfMRI	ds000030	https://openfmri.org/dataset/ds000030	taskswitch	http://www.cognitiveatlas.org/task/	tsk_4a57abb949e8a
10575	Magnetic Resonance Imaging	2	second	UO	UO:0000010	3.0x3.0x4.0	millimeter	UO	UO:0000016	bold	sub-10575_task-bart	sub-10575/func/sub-10575_task-bart_bold.nii.gz	OpenfMRI	ds000030	https://openfmri.org/dataset/ds000030	bart	http://www.cognitiveatlas.org/term/id/	trm_4d559bcd67c18
10575	Magnetic Resonance Imaging	2	second	UO	UO:0000010	3.0x3.0x4.0	millimeter	UO	UO:0000016	bold	sub-10575_task-bht	sub-10575/func/sub-10575_task-bht_bold.nii.gz	OpenfMRI	ds000030	https://openfmri.org/dataset/ds000030	bht	http://www.cognitiveatlas.org/term/id/	trm_4c898a680e424
10575	Magnetic Resonance Imaging	2	second	UO	UO:0000010	3.0x3.0x4.0	millimeter	UO	UO:0000016	bold	sub-10575_task-pamenc	sub-10575/func/sub-10575_task-pamenc_bold.nii.gz	OpenfMRI	ds000030	https://openfmri.org/dataset/ds000030	pamenc	http://www.cognitiveatlas.org/term/id/	trm_4da88a2a63d97
10575	Magnetic Resonance Imaging	2	second	UO	UO:0000010	3.0x3.0x4.0	millimeter	UO	UO:0000016	bold	sub-10575_task-pamret	sub-10575/func/sub-10575_task-pamret_bold.nii.gz	OpenfMRI	ds000030	https://openfmri.org/dataset/ds000030	pamret	http://www.cognitiveatlas.org/term/id/	trm_4c8991e6e8597
10575	Magnetic Resonance Imaging	2	second	UO	UO:0000010	3.0x3.0x4.0	millimeter	UO	UO:0000016	bold	sub-10575_task-rest	sub-10575/func/sub-10575_task-rest_bold.nii.gz	OpenfMRI	ds000030	https://openfmri.org/dataset/ds000030	rest	http://www.cognitiveatlas.org/term/id/	trm_4c8a834779883
10575	Magnetic Resonance Imaging	2	second	UO	UO:0000010	3.0x3.0x4.0	millimeter	UO	UO:0000016	bold	sub-10575_task-scap	sub-10575/func/sub-10575_task-scap_bold.nii.gz	OpenfMRI	ds000030	https://openfmri.org/dataset/ds000030	scap	http://www.cognitiveatlas.org/term/id/	trm_4f2453b806fe1
10575	Magnetic Resonance Imaging	2	second	UO	UO:0000010	3.0x3.0x4.0	millimeter	UO	UO:0000016	bold	sub-10575_task-stopsignal	sub-10575/func/sub-10575_task-stopsignal_bold.nii.gz	OpenfMRI	ds000030	https://openfmri.org/dataset/ds000030	stopsignal	http://www.cognitiveatlas.org/task/	tsk_4a57abb949e1a
10575	Magnetic Resonance Imaging	2	second	UO	UO:0000010	3.0x3.0x4.0	millimeter	UO	UO:0000016	bold	sub-10575_task-taskswitch	sub-10575/func/sub-10575_task-taskswitch_bold.nii.gz	OpenfMRI	ds000030	https://openfmri.org/dataset/ds000030	taskswitch	http://www.cognitiveatlas.org/task/	tsk_4a57abb949e8a
10624	Magnetic Resonance Imaging	2	second	UO	UO:0000010	3.0x3.0x4.0	millimeter	UO	UO:0000016	bold	sub-10624_task-bart	sub-10624/func/sub-10624_task-bart_bold.nii.gz	OpenfMRI	ds000030	https://openfmri.org/dataset/ds000030	bart	http://www.cognitiveatlas.org/term/id/	trm_4d559bcd67c18
10624	Magnetic Resonance Imaging	2	second	UO	UO:0000010	3.0x3.0x4.0	millimeter	UO	UO:0000016	bold	sub-10624_task-bht	sub-10624/func/sub-10624_task-bht_bold.nii.gz	OpenfMRI	ds000030	https://openfmri.org/dataset/ds000030	bht	http://www.cognitiveatlas.org/term/id/	trm_4c898a680e424
10624	Magnetic Resonance Imaging	2	second	UO	UO:0000010	3.0x3.0x4.0	millimeter	UO	UO:0000016	bold	sub-10624_task-pamenc	sub-10624/func/sub-10624_task-pamenc_bold.nii.gz	OpenfMRI	ds000030	https://openfmri.org/dataset/ds000030	pamenc	http://www.cognitiveatlas.org/term/id/	trm_4da88a2a63d97
10624	Magnetic Resonance Imaging	2	second	UO	UO:0000010	3.0x3.0x4.0	millimeter	UO	UO:0000016	bold	sub-10624_task-pamret	sub-10624/func/sub-10624_task-pamret_bold.nii.gz	OpenfMRI	ds000030	https://openfmri.org/dataset/ds000030	pamret	http://www.cognitiveatlas.org/term/id/	trm_4c8991e6e8597
10624	Magnetic Resonance Imaging	2	second	UO	UO:0000010	3.0x3.0x4.0	millimeter	UO	UO:0000016	bold	sub-10624_task-rest	sub-10624/func/sub-10624_task-rest_bold.nii.gz	OpenfMRI	ds000030	https://openfmri.org/dataset/ds000030	rest	http://www.cognitiveatlas.org/term/id/	trm_4c8a834779883
10624	Magnetic Resonance Imaging	2	second	UO	UO:0000010	3.0x3.0x4.0	millimeter	UO	UO:0000016	bold	sub-10624_task-scap	sub-10624/func/sub-10624_task-scap_bold.nii.gz	OpenfMRI	ds000030	https://openfmri.org/dataset/ds000030	scap	http://www.cognitiveatlas.org/term/id/	trm_4f2453b806fe1
10624	Magnetic Resonance Imaging	2	second	UO	UO:0000010	3.0x3.0x4.0	millimeter	UO	UO:0000016	bold	sub-10624_task-stopsignal	sub-10624/func/sub-10624_task-stopsignal_bold.nii.gz	OpenfMRI	ds000030	https://openfmri.org/dataset/ds000030	stopsignal	http://www.cognitiveatlas.org/task/	tsk_4a57abb949e1a
10624	Magnetic Resonance Imaging	2	second	UO	UO:0000010	3.0x3.0x4.0	millimeter	UO	UO:0000016	bold	sub-10624_task-taskswitch	sub-10624/func/sub-10624_task-taskswitch_bold.nii.gz	OpenfMRI	ds000030	https://openfmri.org/dataset/ds000030	taskswitch	http://www.cognitiveatlas.org/task/	tsk_4a57abb949e8a
10629	Magnetic Resonance Imaging	2	second	UO	UO:0000010	3.0x3.0x4.0	millimeter	UO	UO:0000016	bold	sub-10629_task-bart	sub-10629/func/sub-10629_task-bart_bold.nii.gz	OpenfMRI	ds000030	https://openfmri.org/dataset/ds000030	bart	http://www.cognitiveatlas.org/term/id/	trm_4d559bcd67c18
10629	Magnetic Resonance Imaging	2	second	UO	UO:0000010	3.0x3.0x4.0	millimeter	UO	UO:0000016	bold	sub-10629_task-bht	sub-10629/func/sub-10629_task-bht_bold.nii.gz	OpenfMRI	ds000030	https://openfmri.org/dataset/ds000030	bht	http://www.cognitiveatlas.org/term/id/	trm_4c898a680e424
10629	Magnetic Resonance Imaging	2	second	UO	UO:0000010	3.0x3.0x4.0	millimeter	UO	UO:0000016	bold	sub-10629_task-pamenc	sub-10629/func/sub-10629_task-pamenc_bold.nii.gz	OpenfMRI	ds000030	https://openfmri.org/dataset/ds000030	pamenc	http://www.cognitiveatlas.org/term/id/	trm_4da88a2a63d97
10629	Magnetic Resonance Imaging	2	second	UO	UO:0000010	3.0x3.0x4.0	millimeter	UO	UO:0000016	bold	sub-10629_task-pamret	sub-10629/func/sub-10629_task-pamret_bold.nii.gz	OpenfMRI	ds000030	https://openfmri.org/dataset/ds000030	pamret	http://www.cognitiveatlas.org/term/id/	trm_4c8991e6e8597
10629	Magnetic Resonance Imaging	2	second	UO	UO:0000010	3.0x3.0x4.0	millimeter	UO	UO:0000016	bold	sub-10629_task-rest	sub-10629/func/sub-10629_task-rest_bold.nii.gz	OpenfMRI	ds000030	https://openfmri.org/dataset/ds000030	rest	http://www.cognitiveatlas.org/term/id/	trm_4c8a834779883
10629	Magnetic Resonance Imaging	2	second	UO	UO:0000010	3.0x3.0x4.0	millimeter	UO	UO:0000016	bold	sub-10629_task-scap	sub-10629/func/sub-10629_task-scap_bold.nii.gz	OpenfMRI	ds000030	https://openfmri.org/dataset/ds000030	scap	http://www.cognitiveatlas.org/term/id/	trm_4f2453b806fe1
10629	Magnetic Resonance Imaging	2	second	UO	UO:0000010	3.0x3.0x4.0	millimeter	UO	UO:0000016	bold	sub-10629_task-stopsignal	sub-10629/func/sub-10629_task-stopsignal_bold.nii.gz	OpenfMRI	ds000030	https://openfmri.org/dataset/ds000030	stopsignal	http://www.cognitiveatlas.org/task/	tsk_4a57abb949e1a
10629	Magnetic Resonance Imaging	2	second	UO	UO:0000010	3.0x3.0x4.0	millimeter	UO	UO:0000016	bold	sub-10629_task-taskswitch	sub-10629/func/sub-10629_task-taskswitch_bold.nii.gz	OpenfMRI	ds000030	https://openfmri.org/dataset/ds000030	taskswitch	http://www.cognitiveatlas.org/task/	tsk_4a57abb949e8a
10631	Magnetic Resonance Imaging	2	second	UO	UO:0000010	3.0x3.0x4.0	millimeter	UO	UO:0000016	bold	sub-10631_task-bart	sub-10631/func/sub-10631_task-bart_bold.nii.gz	OpenfMRI	ds000030	https://openfmri.org/dataset/ds000030	bart	http://www.cognitiveatlas.org/term/id/	trm_4d559bcd67c18
10631	Magnetic Resonance Imaging	2	second	UO	UO:0000010	3.0x3.0x4.0	millimeter	UO	UO:0000016	bold	sub-10631_task-bht	sub-10631/func/sub-10631_task-bht_bold.nii.gz	OpenfMRI	ds000030	https://openfmri.org/dataset/ds000030	bht	http://www.cognitiveatlas.org/term/id/	trm_4c898a680e424
10631	Magnetic Resonance Imaging	2	second	UO	UO:0000010	3.0x3.0x4.0	millimeter	UO	UO:0000016	bold	sub-10631_task-pamenc	sub-10631/func/sub-10631_task-pamenc_bold.nii.gz	OpenfMRI	ds000030	https://openfmri.org/dataset/ds000030	pamenc	http://www.cognitiveatlas.org/term/id/	trm_4da88a2a63d97
10631	Magnetic Resonance Imaging	2	second	UO	UO:0000010	3.0x3.0x4.0	millimeter	UO	UO:0000016	bold	sub-10631_task-pamret	sub-10631/func/sub-10631_task-pamret_bold.nii.gz	OpenfMRI	ds000030	https://openfmri.org/dataset/ds000030	pamret	http://www.cognitiveatlas.org/term/id/	trm_4c8991e6e8597
10631	Magnetic Resonance Imaging	2	second	UO	UO:0000010	3.0x3.0x4.0	millimeter	UO	UO:0000016	bold	sub-10631_task-rest	sub-10631/func/sub-10631_task-rest_bold.nii.gz	OpenfMRI	ds000030	https://openfmri.org/dataset/ds000030	rest	http://www.cognitiveatlas.org/term/id/	trm_4c8a834779883
10631	Magnetic Resonance Imaging	2	second	UO	UO:0000010	3.0x3.0x4.0	millimeter	UO	UO:0000016	bold	sub-10631_task-scap	sub-10631/func/sub-10631_task-scap_bold.nii.gz	OpenfMRI	ds000030	https://openfmri.org/dataset/ds000030	scap	http://www.cognitiveatlas.org/term/id/	trm_4f2453b806fe1
10631	Magnetic Resonance Imaging	2	second	UO	UO:0000010	3.0x3.0x4.0	millimeter	UO	UO:0000016	bold	sub-10631_task-stopsignal	sub-10631/func/sub-10631_task-stopsignal_bold.nii.gz	OpenfMRI	ds000030	https://openfmri.org/dataset/ds000030	stopsignal	http://www.cognitiveatlas.org/task/	tsk_4a57abb949e1a
10631	Magnetic Resonance Imaging	2	second	UO	UO:0000010	3.0x3.0x4.0	millimeter	UO	UO:0000016	bold	sub-10631_task-taskswitch	sub-10631/func/sub-10631_task-taskswitch_bold.nii.gz	OpenfMRI	ds000030	https://openfmri.org/dataset/ds000030	taskswitch	http://www.cognitiveatlas.org/task/	tsk_4a57abb949e8a
10638	Magnetic Resonance Imaging	2	second	UO	UO:0000010	3.0x3.0x4.0	millimeter	UO	UO:0000016	bold	sub-10638_task-bart	sub-10638/func/sub-10638_task-bart_bold.nii.gz	OpenfMRI	ds000030	https://openfmri.org/dataset/ds000030	bart	http://www.cognitiveatlas.org/term/id/	trm_4d559bcd67c18
10638	Magnetic Resonance Imaging	2	second	UO	UO:0000010	3.0x3.0x4.0	millimeter	UO	UO:0000016	bold	sub-10638_task-bht	sub-10638/func/sub-10638_task-bht_bold.nii.gz	OpenfMRI	ds000030	https://openfmri.org/dataset/ds000030	bht	http://www.cognitiveatlas.org/term/id/	trm_4c898a680e424
10638	Magnetic Resonance Imaging	2	second	UO	UO:0000010	3.0x3.0x4.0	millimeter	UO	UO:0000016	bold	sub-10638_task-pamenc	sub-10638/func/sub-10638_task-pamenc_bold.nii.gz	OpenfMRI	ds000030	https://openfmri.org/dataset/ds000030	pamenc	http://www.cognitiveatlas.org/term/id/	trm_4da88a2a63d97
10638	Magnetic Resonance Imaging	2	second	UO	UO:0000010	3.0x3.0x4.0	millimeter	UO	UO:0000016	bold	sub-10638_task-pamret	sub-10638/func/sub-10638_task-pamret_bold.nii.gz	OpenfMRI	ds000030	https://openfmri.org/dataset/ds000030	pamret	http://www.cognitiveatlas.org/term/id/	trm_4c8991e6e8597
10638	Magnetic Resonance Imaging	2	second	UO	UO:0000010	3.0x3.0x4.0	millimeter	UO	UO:0000016	bold	sub-10638_task-rest	sub-10638/func/sub-10638_task-rest_bold.nii.gz	OpenfMRI	ds000030	https://openfmri.org/dataset/ds000030	rest	http://www.cognitiveatlas.org/term/id/	trm_4c8a834779883
10638	Magnetic Resonance Imaging	2	second	UO	UO:0000010	3.0x3.0x4.0	millimeter	UO	UO:0000016	bold	sub-10638_task-scap	sub-10638/func/sub-10638_task-scap_bold.nii.gz	OpenfMRI	ds000030	https://openfmri.org/dataset/ds000030	scap	http://www.cognitiveatlas.org/term/id/	trm_4f2453b806fe1
10638	Magnetic Resonance Imaging	2	second	UO	UO:0000010	3.0x3.0x4.0	millimeter	UO	UO:0000016	bold	sub-10638_task-stopsignal	sub-10638/func/sub-10638_task-stopsignal_bold.nii.gz	OpenfMRI	ds000030	https://openfmri.org/dataset/ds000030	stopsignal	http://www.cognitiveatlas.org/task/	tsk_4a57abb949e1a
10638	Magnetic Resonance Imaging	2	second	UO	UO:0000010	3.0x3.0x4.0	millimeter	UO	UO:0000016	bold	sub-10638_task-taskswitch	sub-10638/func/sub-10638_task-taskswitch_bold.nii.gz	OpenfMRI	ds000030	https://openfmri.org/dataset/ds000030	taskswitch	http://www.cognitiveatlas.org/task/	tsk_4a57abb949e8a
10668	Magnetic Resonance Imaging	2	second	UO	UO:0000010	3.0x3.0x4.0	millimeter	UO	UO:0000016	bold	sub-10668_task-bart	sub-10668/func/sub-10668_task-bart_bold.nii.gz	OpenfMRI	ds000030	https://openfmri.org/dataset/ds000030	bart	http://www.cognitiveatlas.org/term/id/	trm_4d559bcd67c18
10668	Magnetic Resonance Imaging	2	second	UO	UO:0000010	3.0x3.0x4.0	millimeter	UO	UO:0000016	bold	sub-10668_task-bht	sub-10668/func/sub-10668_task-bht_bold.nii.gz	OpenfMRI	ds000030	https://openfmri.org/dataset/ds000030	bht	http://www.cognitiveatlas.org/term/id/	trm_4c898a680e424
10668	Magnetic Resonance Imaging	2	second	UO	UO:0000010	3.0x3.0x4.0	millimeter	UO	UO:0000016	bold	sub-10668_task-pamenc	sub-10668/func/sub-10668_task-pamenc_bold.nii.gz	OpenfMRI	ds000030	https://openfmri.org/dataset/ds000030	pamenc	http://www.cognitiveatlas.org/term/id/	trm_4da88a2a63d97
10668	Magnetic Resonance Imaging	2	second	UO	UO:0000010	3.0x3.0x4.0	millimeter	UO	UO:0000016	bold	sub-10668_task-pamret	sub-10668/func/sub-10668_task-pamret_bold.nii.gz	OpenfMRI	ds000030	https://openfmri.org/dataset/ds000030	pamret	http://www.cognitiveatlas.org/term/id/	trm_4c8991e6e8597
10668	Magnetic Resonance Imaging	2	second	UO	UO:0000010	3.0x3.0x4.0	millimeter	UO	UO:0000016	bold	sub-10668_task-rest	sub-10668/func/sub-10668_task-rest_bold.nii.gz	OpenfMRI	ds000030	https://openfmri.org/dataset/ds000030	rest	http://www.cognitiveatlas.org/term/id/	trm_4c8a834779883
10668	Magnetic Resonance Imaging	2	second	UO	UO:0000010	3.0x3.0x4.0	millimeter	UO	UO:0000016	bold	sub-10668_task-scap	sub-10668/func/sub-10668_task-scap_bold.nii.gz	OpenfMRI	ds000030	https://openfmri.org/dataset/ds000030	scap	http://www.cognitiveatlas.org/term/id/	trm_4f2453b806fe1
10668	Magnetic Resonance Imaging	2	second	UO	UO:0000010	3.0x3.0x4.0	millimeter	UO	UO:0000016	bold	sub-10668_task-stopsignal	sub-10668/func/sub-10668_task-stopsignal_bold.nii.gz	OpenfMRI	ds000030	https://openfmri.org/dataset/ds000030	stopsignal	http://www.cognitiveatlas.org/task/	tsk_4a57abb949e1a
10668	Magnetic Resonance Imaging	2	second	UO	UO:0000010	3.0x3.0x4.0	millimeter	UO	UO:0000016	bold	sub-10668_task-taskswitch	sub-10668/func/sub-10668_task-taskswitch_bold.nii.gz	OpenfMRI	ds000030	https://openfmri.org/dataset/ds000030	taskswitch	http://www.cognitiveatlas.org/task/	tsk_4a57abb949e8a
10672	Magnetic Resonance Imaging	2	second	UO	UO:0000010	3.0x3.0x4.0	millimeter	UO	UO:0000016	bold	sub-10672_task-bart	sub-10672/func/sub-10672_task-bart_bold.nii.gz	OpenfMRI	ds000030	https://openfmri.org/dataset/ds000030	bart	http://www.cognitiveatlas.org/term/id/	trm_4d559bcd67c18
10672	Magnetic Resonance Imaging	2	second	UO	UO:0000010	3.0x3.0x4.0	millimeter	UO	UO:0000016	bold	sub-10672_task-bht	sub-10672/func/sub-10672_task-bht_bold.nii.gz	OpenfMRI	ds000030	https://openfmri.org/dataset/ds000030	bht	http://www.cognitiveatlas.org/term/id/	trm_4c898a680e424
10672	Magnetic Resonance Imaging	2	second	UO	UO:0000010	3.0x3.0x4.0	millimeter	UO	UO:0000016	bold	sub-10672_task-pamenc	sub-10672/func/sub-10672_task-pamenc_bold.nii.gz	OpenfMRI	ds000030	https://openfmri.org/dataset/ds000030	pamenc	http://www.cognitiveatlas.org/term/id/	trm_4da88a2a63d97
10672	Magnetic Resonance Imaging	2	second	UO	UO:0000010	3.0x3.0x4.0	millimeter	UO	UO:0000016	bold	sub-10672_task-pamret	sub-10672/func/sub-10672_task-pamret_bold.nii.gz	OpenfMRI	ds000030	https://openfmri.org/dataset/ds000030	pamret	http://www.cognitiveatlas.org/term/id/	trm_4c8991e6e8597
10672	Magnetic Resonance Imaging	2	second	UO	UO:0000010	3.0x3.0x4.0	millimeter	UO	UO:0000016	bold	sub-10672_task-rest	sub-10672/func/sub-10672_task-rest_bold.nii.gz	OpenfMRI	ds000030	https://openfmri.org/dataset/ds000030	rest	http://www.cognitiveatlas.org/term/id/	trm_4c8a834779883
10672	Magnetic Resonance Imaging	2	second	UO	UO:0000010	3.0x3.0x4.0	millimeter	UO	UO:0000016	bold	sub-10672_task-scap	sub-10672/func/sub-10672_task-scap_bold.nii.gz	OpenfMRI	ds000030	https://openfmri.org/dataset/ds000030	scap	http://www.cognitiveatlas.org/term/id/	trm_4f2453b806fe1
10672	Magnetic Resonance Imaging	2	second	UO	UO:0000010	3.0x3.0x4.0	millimeter	UO	UO:0000016	bold	sub-10672_task-stopsignal	sub-10672/func/sub-10672_task-stopsignal_bold.nii.gz	OpenfMRI	ds000030	https://openfmri.org/dataset/ds000030	stopsignal	http://www.cognitiveatlas.org/task/	tsk_4a57abb949e1a
10672	Magnetic Resonance Imaging	2	second	UO	UO:0000010	3.0x3.0x4.0	millimeter	UO	UO:0000016	bold	sub-10672_task-taskswitch	sub-10672/func/sub-10672_task-taskswitch_bold.nii.gz	OpenfMRI	ds000030	https://openfmri.org/dataset/ds000030	taskswitch	http://www.cognitiveatlas.org/task/	tsk_4a57abb949e8a
10674	Magnetic Resonance Imaging	2	second	UO	UO:0000010	3.0x3.0x4.0	millimeter	UO	UO:0000016	bold	sub-10674_task-bart	sub-10674/func/sub-10674_task-bart_bold.nii.gz	OpenfMRI	ds000030	https://openfmri.org/dataset/ds000030	bart	http://www.cognitiveatlas.org/term/id/	trm_4d559bcd67c18
10674	Magnetic Resonance Imaging	2	second	UO	UO:0000010	3.0x3.0x4.0	millimeter	UO	UO:0000016	bold	sub-10674_task-bht	sub-10674/func/sub-10674_task-bht_bold.nii.gz	OpenfMRI	ds000030	https://openfmri.org/dataset/ds000030	bht	http://www.cognitiveatlas.org/term/id/	trm_4c898a680e424
10674	Magnetic Resonance Imaging	2	second	UO	UO:0000010	3.0x3.0x4.0	millimeter	UO	UO:0000016	bold	sub-10674_task-pamenc	sub-10674/func/sub-10674_task-pamenc_bold.nii.gz	OpenfMRI	ds000030	https://openfmri.org/dataset/ds000030	pamenc	http://www.cognitiveatlas.org/term/id/	trm_4da88a2a63d97
10674	Magnetic Resonance Imaging	2	second	UO	UO:0000010	3.0x3.0x4.0	millimeter	UO	UO:0000016	bold	sub-10674_task-pamret	sub-10674/func/sub-10674_task-pamret_bold.nii.gz	OpenfMRI	ds000030	https://openfmri.org/dataset/ds000030	pamret	http://www.cognitiveatlas.org/term/id/	trm_4c8991e6e8597
10674	Magnetic Resonance Imaging	2	second	UO	UO:0000010	3.0x3.0x4.0	millimeter	UO	UO:0000016	bold	sub-10674_task-rest	sub-10674/func/sub-10674_task-rest_bold.nii.gz	OpenfMRI	ds000030	https://openfmri.org/dataset/ds000030	rest	http://www.cognitiveatlas.org/term/id/	trm_4c8a834779883
10674	Magnetic Resonance Imaging	2	second	UO	UO:0000010	3.0x3.0x4.0	millimeter	UO	UO:0000016	bold	sub-10674_task-scap	sub-10674/func/sub-10674_task-scap_bold.nii.gz	OpenfMRI	ds000030	https://openfmri.org/dataset/ds000030	scap	http://www.cognitiveatlas.org/term/id/	trm_4f2453b806fe1
10674	Magnetic Resonance Imaging	2	second	UO	UO:0000010	3.0x3.0x4.0	millimeter	UO	UO:0000016	bold	sub-10674_task-stopsignal	sub-10674/func/sub-10674_task-stopsignal_bold.nii.gz	OpenfMRI	ds000030	https://openfmri.org/dataset/ds000030	stopsignal	http://www.cognitiveatlas.org/task/	tsk_4a57abb949e1a
10674	Magnetic Resonance Imaging	2	second	UO	UO:0000010	3.0x3.0x4.0	millimeter	UO	UO:0000016	bold	sub-10674_task-taskswitch	sub-10674/func/sub-10674_task-taskswitch_bold.nii.gz	OpenfMRI	ds000030	https://openfmri.org/dataset/ds000030	taskswitch	http://www.cognitiveatlas.org/task/	tsk_4a57abb949e8a
10678	Magnetic Resonance Imaging	2	second	UO	UO:0000010	3.0x3.0x4.0	millimeter	UO	UO:0000016	bold	sub-10678_task-bart	sub-10678/func/sub-10678_task-bart_bold.nii.gz	OpenfMRI	ds000030	https://openfmri.org/dataset/ds000030	bart	http://www.cognitiveatlas.org/term/id/	trm_4d559bcd67c18
10678	Magnetic Resonance Imaging	2	second	UO	UO:0000010	3.0x3.0x4.0	millimeter	UO	UO:0000016	bold	sub-10678_task-bht	sub-10678/func/sub-10678_task-bht_bold.nii.gz	OpenfMRI	ds000030	https://openfmri.org/dataset/ds000030	bht	http://www.cognitiveatlas.org/term/id/	trm_4c898a680e424
10678	Magnetic Resonance Imaging	2	second	UO	UO:0000010	3.0x3.0x4.0	millimeter	UO	UO:0000016	bold	sub-10678_task-pamenc	sub-10678/func/sub-10678_task-pamenc_bold.nii.gz	OpenfMRI	ds000030	https://openfmri.org/dataset/ds000030	pamenc	http://www.cognitiveatlas.org/term/id/	trm_4da88a2a63d97
10678	Magnetic Resonance Imaging	2	second	UO	UO:0000010	3.0x3.0x4.0	millimeter	UO	UO:0000016	bold	sub-10678_task-pamret	sub-10678/func/sub-10678_task-pamret_bold.nii.gz	OpenfMRI	ds000030	https://openfmri.org/dataset/ds000030	pamret	http://www.cognitiveatlas.org/term/id/	trm_4c8991e6e8597
10678	Magnetic Resonance Imaging	2	second	UO	UO:0000010	3.0x3.0x4.0	millimeter	UO	UO:0000016	bold	sub-10678_task-rest	sub-10678/func/sub-10678_task-rest_bold.nii.gz	OpenfMRI	ds000030	https://openfmri.org/dataset/ds000030	rest	http://www.cognitiveatlas.org/term/id/	trm_4c8a834779883
10678	Magnetic Resonance Imaging	2	second	UO	UO:0000010	3.0x3.0x4.0	millimeter	UO	UO:0000016	bold	sub-10678_task-scap	sub-10678/func/sub-10678_task-scap_bold.nii.gz	OpenfMRI	ds000030	https://openfmri.org/dataset/ds000030	scap	http://www.cognitiveatlas.org/term/id/	trm_4f2453b806fe1
10678	Magnetic Resonance Imaging	2	second	UO	UO:0000010	3.0x3.0x4.0	millimeter	UO	UO:0000016	bold	sub-10678_task-stopsignal	sub-10678/func/sub-10678_task-stopsignal_bold.nii.gz	OpenfMRI	ds000030	https://openfmri.org/dataset/ds000030	stopsignal	http://www.cognitiveatlas.org/task/	tsk_4a57abb949e1a
10678	Magnetic Resonance Imaging	2	second	UO	UO:0000010	3.0x3.0x4.0	millimeter	UO	UO:0000016	bold	sub-10678_task-taskswitch	sub-10678/func/sub-10678_task-taskswitch_bold.nii.gz	OpenfMRI	ds000030	https://openfmri.org/dataset/ds000030	taskswitch	http://www.cognitiveatlas.org/task/	tsk_4a57abb949e8a
10680	Magnetic Resonance Imaging	2	second	UO	UO:0000010	3.0x3.0x4.0	millimeter	UO	UO:0000016	bold	sub-10680_task-bart	sub-10680/func/sub-10680_task-bart_bold.nii.gz	OpenfMRI	ds000030	https://openfmri.org/dataset/ds000030	bart	http://www.cognitiveatlas.org/term/id/	trm_4d559bcd67c18
10680	Magnetic Resonance Imaging	2	second	UO	UO:0000010	3.0x3.0x4.0	millimeter	UO	UO:0000016	bold	sub-10680_task-bht	sub-10680/func/sub-10680_task-bht_bold.nii.gz	OpenfMRI	ds000030	https://openfmri.org/dataset/ds000030	bht	http://www.cognitiveatlas.org/term/id/	trm_4c898a680e424
10680	Magnetic Resonance Imaging	2	second	UO	UO:0000010	3.0x3.0x4.0	millimeter	UO	UO:0000016	bold	sub-10680_task-pamenc	sub-10680/func/sub-10680_task-pamenc_bold.nii.gz	OpenfMRI	ds000030	https://openfmri.org/dataset/ds000030	pamenc	http://www.cognitiveatlas.org/term/id/	trm_4da88a2a63d97
10680	Magnetic Resonance Imaging	2	second	UO	UO:0000010	3.0x3.0x4.0	millimeter	UO	UO:0000016	bold	sub-10680_task-pamret	sub-10680/func/sub-10680_task-pamret_bold.nii.gz	OpenfMRI	ds000030	https://openfmri.org/dataset/ds000030	pamret	http://www.cognitiveatlas.org/term/id/	trm_4c8991e6e8597
10680	Magnetic Resonance Imaging	2	second	UO	UO:0000010	3.0x3.0x4.0	millimeter	UO	UO:0000016	bold	sub-10680_task-rest	sub-10680/func/sub-10680_task-rest_bold.nii.gz	OpenfMRI	ds000030	https://openfmri.org/dataset/ds000030	rest	http://www.cognitiveatlas.org/term/id/	trm_4c8a834779883
10680	Magnetic Resonance Imaging	2	second	UO	UO:0000010	3.0x3.0x4.0	millimeter	UO	UO:0000016	bold	sub-10680_task-scap	sub-10680/func/sub-10680_task-scap_bold.nii.gz	OpenfMRI	ds000030	https://openfmri.org/dataset/ds000030	scap	http://www.cognitiveatlas.org/term/id/	trm_4f2453b806fe1
10680	Magnetic Resonance Imaging	2	second	UO	UO:0000010	3.0x3.0x4.0	millimeter	UO	UO:0000016	bold	sub-10680_task-stopsignal	sub-10680/func/sub-10680_task-stopsignal_bold.nii.gz	OpenfMRI	ds000030	https://openfmri.org/dataset/ds000030	stopsignal	http://www.cognitiveatlas.org/task/	tsk_4a57abb949e1a
10680	Magnetic Resonance Imaging	2	second	UO	UO:0000010	3.0x3.0x4.0	millimeter	UO	UO:0000016	bold	sub-10680_task-taskswitch	sub-10680/func/sub-10680_task-taskswitch_bold.nii.gz	OpenfMRI	ds000030	https://openfmri.org/dataset/ds000030	taskswitch	http://www.cognitiveatlas.org/task/	tsk_4a57abb949e8a
10686	Magnetic Resonance Imaging	2	second	UO	UO:0000010	3.0x3.0x4.0	millimeter	UO	UO:0000016	bold	sub-10686_task-bart	sub-10686/func/sub-10686_task-bart_bold.nii.gz	OpenfMRI	ds000030	https://openfmri.org/dataset/ds000030	bart	http://www.cognitiveatlas.org/term/id/	trm_4d559bcd67c18
10686	Magnetic Resonance Imaging	2	second	UO	UO:0000010	3.0x3.0x4.0	millimeter	UO	UO:0000016	bold	sub-10686_task-bht	sub-10686/func/sub-10686_task-bht_bold.nii.gz	OpenfMRI	ds000030	https://openfmri.org/dataset/ds000030	bht	http://www.cognitiveatlas.org/term/id/	trm_4c898a680e424
10686	Magnetic Resonance Imaging	2	second	UO	UO:0000010	3.0x3.0x4.0	millimeter	UO	UO:0000016	bold	sub-10686_task-pamenc	sub-10686/func/sub-10686_task-pamenc_bold.nii.gz	OpenfMRI	ds000030	https://openfmri.org/dataset/ds000030	pamenc	http://www.cognitiveatlas.org/term/id/	trm_4da88a2a63d97
10686	Magnetic Resonance Imaging	2	second	UO	UO:0000010	3.0x3.0x4.0	millimeter	UO	UO:0000016	bold	sub-10686_task-pamret	sub-10686/func/sub-10686_task-pamret_bold.nii.gz	OpenfMRI	ds000030	https://openfmri.org/dataset/ds000030	pamret	http://www.cognitiveatlas.org/term/id/	trm_4c8991e6e8597
10686	Magnetic Resonance Imaging	2	second	UO	UO:0000010	3.0x3.0x4.0	millimeter	UO	UO:0000016	bold	sub-10686_task-rest	sub-10686/func/sub-10686_task-rest_bold.nii.gz	OpenfMRI	ds000030	https://openfmri.org/dataset/ds000030	rest	http://www.cognitiveatlas.org/term/id/	trm_4c8a834779883
10686	Magnetic Resonance Imaging	2	second	UO	UO:0000010	3.0x3.0x4.0	millimeter	UO	UO:0000016	bold	sub-10686_task-scap	sub-10686/func/sub-10686_task-scap_bold.nii.gz	OpenfMRI	ds000030	https://openfmri.org/dataset/ds000030	scap	http://www.cognitiveatlas.org/term/id/	trm_4f2453b806fe1
10686	Magnetic Resonance Imaging	2	second	UO	UO:0000010	3.0x3.0x4.0	millimeter	UO	UO:0000016	bold	sub-10686_task-stopsignal	sub-10686/func/sub-10686_task-stopsignal_bold.nii.gz	OpenfMRI	ds000030	https://openfmri.org/dataset/ds000030	stopsignal	http://www.cognitiveatlas.org/task/	tsk_4a57abb949e1a
10686	Magnetic Resonance Imaging	2	second	UO	UO:0000010	3.0x3.0x4.0	millimeter	UO	UO:0000016	bold	sub-10686_task-taskswitch	sub-10686/func/sub-10686_task-taskswitch_bold.nii.gz	OpenfMRI	ds000030	https://openfmri.org/dataset/ds000030	taskswitch	http://www.cognitiveatlas.org/task/	tsk_4a57abb949e8a
10692	Magnetic Resonance Imaging	2	second	UO	UO:0000010	3.0x3.0x4.0	millimeter	UO	UO:0000016	bold	sub-10692_task-bart	sub-10692/func/sub-10692_task-bart_bold.nii.gz	OpenfMRI	ds000030	https://openfmri.org/dataset/ds000030	bart	http://www.cognitiveatlas.org/term/id/	trm_4d559bcd67c18
10692	Magnetic Resonance Imaging	2	second	UO	UO:0000010	3.0x3.0x4.0	millimeter	UO	UO:0000016	bold	sub-10692_task-bht	sub-10692/func/sub-10692_task-bht_bold.nii.gz	OpenfMRI	ds000030	https://openfmri.org/dataset/ds000030	bht	http://www.cognitiveatlas.org/term/id/	trm_4c898a680e424
10692	Magnetic Resonance Imaging	2	second	UO	UO:0000010	3.0x3.0x4.0	millimeter	UO	UO:0000016	bold	sub-10692_task-pamenc	sub-10692/func/sub-10692_task-pamenc_bold.nii.gz	OpenfMRI	ds000030	https://openfmri.org/dataset/ds000030	pamenc	http://www.cognitiveatlas.org/term/id/	trm_4da88a2a63d97
10692	Magnetic Resonance Imaging	2	second	UO	UO:0000010	3.0x3.0x4.0	millimeter	UO	UO:0000016	bold	sub-10692_task-pamret	sub-10692/func/sub-10692_task-pamret_bold.nii.gz	OpenfMRI	ds000030	https://openfmri.org/dataset/ds000030	pamret	http://www.cognitiveatlas.org/term/id/	trm_4c8991e6e8597
10692	Magnetic Resonance Imaging	2	second	UO	UO:0000010	3.0x3.0x4.0	millimeter	UO	UO:0000016	bold	sub-10692_task-rest	sub-10692/func/sub-10692_task-rest_bold.nii.gz	OpenfMRI	ds000030	https://openfmri.org/dataset/ds000030	rest	http://www.cognitiveatlas.org/term/id/	trm_4c8a834779883
10692	Magnetic Resonance Imaging	2	second	UO	UO:0000010	3.0x3.0x4.0	millimeter	UO	UO:0000016	bold	sub-10692_task-scap	sub-10692/func/sub-10692_task-scap_bold.nii.gz	OpenfMRI	ds000030	https://openfmri.org/dataset/ds000030	scap	http://www.cognitiveatlas.org/term/id/	trm_4f2453b806fe1
10692	Magnetic Resonance Imaging	2	second	UO	UO:0000010	3.0x3.0x4.0	millimeter	UO	UO:0000016	bold	sub-10692_task-stopsignal	sub-10692/func/sub-10692_task-stopsignal_bold.nii.gz	OpenfMRI	ds000030	https://openfmri.org/dataset/ds000030	stopsignal	http://www.cognitiveatlas.org/task/	tsk_4a57abb949e1a
10692	Magnetic Resonance Imaging	2	second	UO	UO:0000010	3.0x3.0x4.0	millimeter	UO	UO:0000016	bold	sub-10692_task-taskswitch	sub-10692/func/sub-10692_task-taskswitch_bold.nii.gz	OpenfMRI	ds000030	https://openfmri.org/dataset/ds000030	taskswitch	http://www.cognitiveatlas.org/task/	tsk_4a57abb949e8a
10696	Magnetic Resonance Imaging	2	second	UO	UO:0000010	3.0x3.0x4.0	millimeter	UO	UO:0000016	bold	sub-10696_task-bart	sub-10696/func/sub-10696_task-bart_bold.nii.gz	OpenfMRI	ds000030	https://openfmri.org/dataset/ds000030	bart	http://www.cognitiveatlas.org/term/id/	trm_4d559bcd67c18
10696	Magnetic Resonance Imaging	2	second	UO	UO:0000010	3.0x3.0x4.0	millimeter	UO	UO:0000016	bold	sub-10696_task-bht	sub-10696/func/sub-10696_task-bht_bold.nii.gz	OpenfMRI	ds000030	https://openfmri.org/dataset/ds000030	bht	http://www.cognitiveatlas.org/term/id/	trm_4c898a680e424
10696	Magnetic Resonance Imaging	2	second	UO	UO:0000010	3.0x3.0x4.0	millimeter	UO	UO:0000016	bold	sub-10696_task-pamenc	sub-10696/func/sub-10696_task-pamenc_bold.nii.gz	OpenfMRI	ds000030	https://openfmri.org/dataset/ds000030	pamenc	http://www.cognitiveatlas.org/term/id/	trm_4da88a2a63d97
10696	Magnetic Resonance Imaging	2	second	UO	UO:0000010	3.0x3.0x4.0	millimeter	UO	UO:0000016	bold	sub-10696_task-pamret	sub-10696/func/sub-10696_task-pamret_bold.nii.gz	OpenfMRI	ds000030	https://openfmri.org/dataset/ds000030	pamret	http://www.cognitiveatlas.org/term/id/	trm_4c8991e6e8597
10696	Magnetic Resonance Imaging	2	second	UO	UO:0000010	3.0x3.0x4.0	millimeter	UO	UO:0000016	bold	sub-10696_task-rest	sub-10696/func/sub-10696_task-rest_bold.nii.gz	OpenfMRI	ds000030	https://openfmri.org/dataset/ds000030	rest	http://www.cognitiveatlas.org/term/id/	trm_4c8a834779883
10696	Magnetic Resonance Imaging	2	second	UO	UO:0000010	3.0x3.0x4.0	millimeter	UO	UO:0000016	bold	sub-10696_task-scap	sub-10696/func/sub-10696_task-scap_bold.nii.gz	OpenfMRI	ds000030	https://openfmri.org/dataset/ds000030	scap	http://www.cognitiveatlas.org/term/id/	trm_4f2453b806fe1
10696	Magnetic Resonance Imaging	2	second	UO	UO:0000010	3.0x3.0x4.0	millimeter	UO	UO:0000016	bold	sub-10696_task-taskswitch	sub-10696/func/sub-10696_task-taskswitch_bold.nii.gz	OpenfMRI	ds000030	https://openfmri.org/dataset/ds000030	taskswitch	http://www.cognitiveatlas.org/task/	tsk_4a57abb949e8a
10697	Magnetic Resonance Imaging	2	second	UO	UO:0000010	3.0x3.0x4.0	millimeter	UO	UO:0000016	bold	sub-10697_task-bart	sub-10697/func/sub-10697_task-bart_bold.nii.gz	OpenfMRI	ds000030	https://openfmri.org/dataset/ds000030	bart	http://www.cognitiveatlas.org/term/id/	trm_4d559bcd67c18
10697	Magnetic Resonance Imaging	2	second	UO	UO:0000010	3.0x3.0x4.0	millimeter	UO	UO:0000016	bold	sub-10697_task-bht	sub-10697/func/sub-10697_task-bht_bold.nii.gz	OpenfMRI	ds000030	https://openfmri.org/dataset/ds000030	bht	http://www.cognitiveatlas.org/term/id/	trm_4c898a680e424
10697	Magnetic Resonance Imaging	2	second	UO	UO:0000010	3.0x3.0x4.0	millimeter	UO	UO:0000016	bold	sub-10697_task-pamenc	sub-10697/func/sub-10697_task-pamenc_bold.nii.gz	OpenfMRI	ds000030	https://openfmri.org/dataset/ds000030	pamenc	http://www.cognitiveatlas.org/term/id/	trm_4da88a2a63d97
10697	Magnetic Resonance Imaging	2	second	UO	UO:0000010	3.0x3.0x4.0	millimeter	UO	UO:0000016	bold	sub-10697_task-pamret	sub-10697/func/sub-10697_task-pamret_bold.nii.gz	OpenfMRI	ds000030	https://openfmri.org/dataset/ds000030	pamret	http://www.cognitiveatlas.org/term/id/	trm_4c8991e6e8597
10697	Magnetic Resonance Imaging	2	second	UO	UO:0000010	3.0x3.0x4.0	millimeter	UO	UO:0000016	bold	sub-10697_task-rest	sub-10697/func/sub-10697_task-rest_bold.nii.gz	OpenfMRI	ds000030	https://openfmri.org/dataset/ds000030	rest	http://www.cognitiveatlas.org/term/id/	trm_4c8a834779883
10697	Magnetic Resonance Imaging	2	second	UO	UO:0000010	3.0x3.0x4.0	millimeter	UO	UO:0000016	bold	sub-10697_task-scap	sub-10697/func/sub-10697_task-scap_bold.nii.gz	OpenfMRI	ds000030	https://openfmri.org/dataset/ds000030	scap	http://www.cognitiveatlas.org/term/id/	trm_4f2453b806fe1
10697	Magnetic Resonance Imaging	2	second	UO	UO:0000010	3.0x3.0x4.0	millimeter	UO	UO:0000016	bold	sub-10697_task-stopsignal	sub-10697/func/sub-10697_task-stopsignal_bold.nii.gz	OpenfMRI	ds000030	https://openfmri.org/dataset/ds000030	stopsignal	http://www.cognitiveatlas.org/task/	tsk_4a57abb949e1a
10697	Magnetic Resonance Imaging	2	second	UO	UO:0000010	3.0x3.0x4.0	millimeter	UO	UO:0000016	bold	sub-10697_task-taskswitch	sub-10697/func/sub-10697_task-taskswitch_bold.nii.gz	OpenfMRI	ds000030	https://openfmri.org/dataset/ds000030	taskswitch	http://www.cognitiveatlas.org/task/	tsk_4a57abb949e8a
10704	Magnetic Resonance Imaging	2	second	UO	UO:0000010	3.0x3.0x4.0	millimeter	UO	UO:0000016	bold	sub-10704_task-bart	sub-10704/func/sub-10704_task-bart_bold.nii.gz	OpenfMRI	ds000030	https://openfmri.org/dataset/ds000030	bart	http://www.cognitiveatlas.org/term/id/	trm_4d559bcd67c18
10704	Magnetic Resonance Imaging	2	second	UO	UO:0000010	3.0x3.0x4.0	millimeter	UO	UO:0000016	bold	sub-10704_task-bht	sub-10704/func/sub-10704_task-bht_bold.nii.gz	OpenfMRI	ds000030	https://openfmri.org/dataset/ds000030	bht	http://www.cognitiveatlas.org/term/id/	trm_4c898a680e424
10704	Magnetic Resonance Imaging	2	second	UO	UO:0000010	3.0x3.0x4.0	millimeter	UO	UO:0000016	bold	sub-10704_task-pamenc	sub-10704/func/sub-10704_task-pamenc_bold.nii.gz	OpenfMRI	ds000030	https://openfmri.org/dataset/ds000030	pamenc	http://www.cognitiveatlas.org/term/id/	trm_4da88a2a63d97
10704	Magnetic Resonance Imaging	2	second	UO	UO:0000010	3.0x3.0x4.0	millimeter	UO	UO:0000016	bold	sub-10704_task-pamret	sub-10704/func/sub-10704_task-pamret_bold.nii.gz	OpenfMRI	ds000030	https://openfmri.org/dataset/ds000030	pamret	http://www.cognitiveatlas.org/term/id/	trm_4c8991e6e8597
10704	Magnetic Resonance Imaging	2	second	UO	UO:0000010	3.0x3.0x4.0	millimeter	UO	UO:0000016	bold	sub-10704_task-rest	sub-10704/func/sub-10704_task-rest_bold.nii.gz	OpenfMRI	ds000030	https://openfmri.org/dataset/ds000030	rest	http://www.cognitiveatlas.org/term/id/	trm_4c8a834779883
10704	Magnetic Resonance Imaging	2	second	UO	UO:0000010	3.0x3.0x4.0	millimeter	UO	UO:0000016	bold	sub-10704_task-scap	sub-10704/func/sub-10704_task-scap_bold.nii.gz	OpenfMRI	ds000030	https://openfmri.org/dataset/ds000030	scap	http://www.cognitiveatlas.org/term/id/	trm_4f2453b806fe1
10704	Magnetic Resonance Imaging	2	second	UO	UO:0000010	3.0x3.0x4.0	millimeter	UO	UO:0000016	bold	sub-10704_task-stopsignal	sub-10704/func/sub-10704_task-stopsignal_bold.nii.gz	OpenfMRI	ds000030	https://openfmri.org/dataset/ds000030	stopsignal	http://www.cognitiveatlas.org/task/	tsk_4a57abb949e1a
10704	Magnetic Resonance Imaging	2	second	UO	UO:0000010	3.0x3.0x4.0	millimeter	UO	UO:0000016	bold	sub-10704_task-taskswitch	sub-10704/func/sub-10704_task-taskswitch_bold.nii.gz	OpenfMRI	ds000030	https://openfmri.org/dataset/ds000030	taskswitch	http://www.cognitiveatlas.org/task/	tsk_4a57abb949e8a
10707	Magnetic Resonance Imaging	2	second	UO	UO:0000010	3.0x3.0x4.0	millimeter	UO	UO:0000016	bold	sub-10707_task-bart	sub-10707/func/sub-10707_task-bart_bold.nii.gz	OpenfMRI	ds000030	https://openfmri.org/dataset/ds000030	bart	http://www.cognitiveatlas.org/term/id/	trm_4d559bcd67c18
10707	Magnetic Resonance Imaging	2	second	UO	UO:0000010	3.0x3.0x4.0	millimeter	UO	UO:0000016	bold	sub-10707_task-bht	sub-10707/func/sub-10707_task-bht_bold.nii.gz	OpenfMRI	ds000030	https://openfmri.org/dataset/ds000030	bht	http://www.cognitiveatlas.org/term/id/	trm_4c898a680e424
10707	Magnetic Resonance Imaging	2	second	UO	UO:0000010	3.0x3.0x4.0	millimeter	UO	UO:0000016	bold	sub-10707_task-pamenc	sub-10707/func/sub-10707_task-pamenc_bold.nii.gz	OpenfMRI	ds000030	https://openfmri.org/dataset/ds000030	pamenc	http://www.cognitiveatlas.org/term/id/	trm_4da88a2a63d97
10707	Magnetic Resonance Imaging	2	second	UO	UO:0000010	3.0x3.0x4.0	millimeter	UO	UO:0000016	bold	sub-10707_task-pamret	sub-10707/func/sub-10707_task-pamret_bold.nii.gz	OpenfMRI	ds000030	https://openfmri.org/dataset/ds000030	pamret	http://www.cognitiveatlas.org/term/id/	trm_4c8991e6e8597
10707	Magnetic Resonance Imaging	2	second	UO	UO:0000010	3.0x3.0x4.0	millimeter	UO	UO:0000016	bold	sub-10707_task-rest	sub-10707/func/sub-10707_task-rest_bold.nii.gz	OpenfMRI	ds000030	https://openfmri.org/dataset/ds000030	rest	http://www.cognitiveatlas.org/term/id/	trm_4c8a834779883
10707	Magnetic Resonance Imaging	2	second	UO	UO:0000010	3.0x3.0x4.0	millimeter	UO	UO:0000016	bold	sub-10707_task-scap	sub-10707/func/sub-10707_task-scap_bold.nii.gz	OpenfMRI	ds000030	https://openfmri.org/dataset/ds000030	scap	http://www.cognitiveatlas.org/term/id/	trm_4f2453b806fe1
10707	Magnetic Resonance Imaging	2	second	UO	UO:0000010	3.0x3.0x4.0	millimeter	UO	UO:0000016	bold	sub-10707_task-stopsignal	sub-10707/func/sub-10707_task-stopsignal_bold.nii.gz	OpenfMRI	ds000030	https://openfmri.org/dataset/ds000030	stopsignal	http://www.cognitiveatlas.org/task/	tsk_4a57abb949e1a
10707	Magnetic Resonance Imaging	2	second	UO	UO:0000010	3.0x3.0x4.0	millimeter	UO	UO:0000016	bold	sub-10707_task-taskswitch	sub-10707/func/sub-10707_task-taskswitch_bold.nii.gz	OpenfMRI	ds000030	https://openfmri.org/dataset/ds000030	taskswitch	http://www.cognitiveatlas.org/task/	tsk_4a57abb949e8a
10708	Magnetic Resonance Imaging	2	second	UO	UO:0000010	3.0x3.0x4.0	millimeter	UO	UO:0000016	bold	sub-10708_task-bart	sub-10708/func/sub-10708_task-bart_bold.nii.gz	OpenfMRI	ds000030	https://openfmri.org/dataset/ds000030	bart	http://www.cognitiveatlas.org/term/id/	trm_4d559bcd67c18
10708	Magnetic Resonance Imaging	2	second	UO	UO:0000010	3.0x3.0x4.0	millimeter	UO	UO:0000016	bold	sub-10708_task-bht	sub-10708/func/sub-10708_task-bht_bold.nii.gz	OpenfMRI	ds000030	https://openfmri.org/dataset/ds000030	bht	http://www.cognitiveatlas.org/term/id/	trm_4c898a680e424
10708	Magnetic Resonance Imaging	2	second	UO	UO:0000010	3.0x3.0x4.0	millimeter	UO	UO:0000016	bold	sub-10708_task-pamenc	sub-10708/func/sub-10708_task-pamenc_bold.nii.gz	OpenfMRI	ds000030	https://openfmri.org/dataset/ds000030	pamenc	http://www.cognitiveatlas.org/term/id/	trm_4da88a2a63d97
10708	Magnetic Resonance Imaging	2	second	UO	UO:0000010	3.0x3.0x4.0	millimeter	UO	UO:0000016	bold	sub-10708_task-pamret	sub-10708/func/sub-10708_task-pamret_bold.nii.gz	OpenfMRI	ds000030	https://openfmri.org/dataset/ds000030	pamret	http://www.cognitiveatlas.org/term/id/	trm_4c8991e6e8597
10708	Magnetic Resonance Imaging	2	second	UO	UO:0000010	3.0x3.0x4.0	millimeter	UO	UO:0000016	bold	sub-10708_task-rest	sub-10708/func/sub-10708_task-rest_bold.nii.gz	OpenfMRI	ds000030	https://openfmri.org/dataset/ds000030	rest	http://www.cognitiveatlas.org/term/id/	trm_4c8a834779883
10708	Magnetic Resonance Imaging	2	second	UO	UO:0000010	3.0x3.0x4.0	millimeter	UO	UO:0000016	bold	sub-10708_task-scap	sub-10708/func/sub-10708_task-scap_bold.nii.gz	OpenfMRI	ds000030	https://openfmri.org/dataset/ds000030	scap	http://www.cognitiveatlas.org/term/id/	trm_4f2453b806fe1
10708	Magnetic Resonance Imaging	2	second	UO	UO:0000010	3.0x3.0x4.0	millimeter	UO	UO:0000016	bold	sub-10708_task-stopsignal	sub-10708/func/sub-10708_task-stopsignal_bold.nii.gz	OpenfMRI	ds000030	https://openfmri.org/dataset/ds000030	stopsignal	http://www.cognitiveatlas.org/task/	tsk_4a57abb949e1a
10708	Magnetic Resonance Imaging	2	second	UO	UO:0000010	3.0x3.0x4.0	millimeter	UO	UO:0000016	bold	sub-10708_task-taskswitch	sub-10708/func/sub-10708_task-taskswitch_bold.nii.gz	OpenfMRI	ds000030	https://openfmri.org/dataset/ds000030	taskswitch	http://www.cognitiveatlas.org/task/	tsk_4a57abb949e8a
10719	Magnetic Resonance Imaging	2	second	UO	UO:0000010	3.0x3.0x4.0	millimeter	UO	UO:0000016	bold	sub-10719_task-bart	sub-10719/func/sub-10719_task-bart_bold.nii.gz	OpenfMRI	ds000030	https://openfmri.org/dataset/ds000030	bart	http://www.cognitiveatlas.org/term/id/	trm_4d559bcd67c18
10719	Magnetic Resonance Imaging	2	second	UO	UO:0000010	3.0x3.0x4.0	millimeter	UO	UO:0000016	bold	sub-10719_task-bht	sub-10719/func/sub-10719_task-bht_bold.nii.gz	OpenfMRI	ds000030	https://openfmri.org/dataset/ds000030	bht	http://www.cognitiveatlas.org/term/id/	trm_4c898a680e424
10719	Magnetic Resonance Imaging	2	second	UO	UO:0000010	3.0x3.0x4.0	millimeter	UO	UO:0000016	bold	sub-10719_task-pamenc	sub-10719/func/sub-10719_task-pamenc_bold.nii.gz	OpenfMRI	ds000030	https://openfmri.org/dataset/ds000030	pamenc	http://www.cognitiveatlas.org/term/id/	trm_4da88a2a63d97
10719	Magnetic Resonance Imaging	2	second	UO	UO:0000010	3.0x3.0x4.0	millimeter	UO	UO:0000016	bold	sub-10719_task-pamret	sub-10719/func/sub-10719_task-pamret_bold.nii.gz	OpenfMRI	ds000030	https://openfmri.org/dataset/ds000030	pamret	http://www.cognitiveatlas.org/term/id/	trm_4c8991e6e8597
10719	Magnetic Resonance Imaging	2	second	UO	UO:0000010	3.0x3.0x4.0	millimeter	UO	UO:0000016	bold	sub-10719_task-rest	sub-10719/func/sub-10719_task-rest_bold.nii.gz	OpenfMRI	ds000030	https://openfmri.org/dataset/ds000030	rest	http://www.cognitiveatlas.org/term/id/	trm_4c8a834779883
10719	Magnetic Resonance Imaging	2	second	UO	UO:0000010	3.0x3.0x4.0	millimeter	UO	UO:0000016	bold	sub-10719_task-scap	sub-10719/func/sub-10719_task-scap_bold.nii.gz	OpenfMRI	ds000030	https://openfmri.org/dataset/ds000030	scap	http://www.cognitiveatlas.org/term/id/	trm_4f2453b806fe1
10719	Magnetic Resonance Imaging	2	second	UO	UO:0000010	3.0x3.0x4.0	millimeter	UO	UO:0000016	bold	sub-10719_task-stopsignal	sub-10719/func/sub-10719_task-stopsignal_bold.nii.gz	OpenfMRI	ds000030	https://openfmri.org/dataset/ds000030	stopsignal	http://www.cognitiveatlas.org/task/	tsk_4a57abb949e1a
10719	Magnetic Resonance Imaging	2	second	UO	UO:0000010	3.0x3.0x4.0	millimeter	UO	UO:0000016	bold	sub-10719_task-taskswitch	sub-10719/func/sub-10719_task-taskswitch_bold.nii.gz	OpenfMRI	ds000030	https://openfmri.org/dataset/ds000030	taskswitch	http://www.cognitiveatlas.org/task/	tsk_4a57abb949e8a
10724	Magnetic Resonance Imaging	2	second	UO	UO:0000010	3.0x3.0x4.0	millimeter	UO	UO:0000016	bold	sub-10724_task-bart	sub-10724/func/sub-10724_task-bart_bold.nii.gz	OpenfMRI	ds000030	https://openfmri.org/dataset/ds000030	bart	http://www.cognitiveatlas.org/term/id/	trm_4d559bcd67c18
10724	Magnetic Resonance Imaging	2	second	UO	UO:0000010	3.0x3.0x4.0	millimeter	UO	UO:0000016	bold	sub-10724_task-bht	sub-10724/func/sub-10724_task-bht_bold.nii.gz	OpenfMRI	ds000030	https://openfmri.org/dataset/ds000030	bht	http://www.cognitiveatlas.org/term/id/	trm_4c898a680e424
10724	Magnetic Resonance Imaging	2	second	UO	UO:0000010	3.0x3.0x4.0	millimeter	UO	UO:0000016	bold	sub-10724_task-pamenc	sub-10724/func/sub-10724_task-pamenc_bold.nii.gz	OpenfMRI	ds000030	https://openfmri.org/dataset/ds000030	pamenc	http://www.cognitiveatlas.org/term/id/	trm_4da88a2a63d97
10724	Magnetic Resonance Imaging	2	second	UO	UO:0000010	3.0x3.0x4.0	millimeter	UO	UO:0000016	bold	sub-10724_task-pamret	sub-10724/func/sub-10724_task-pamret_bold.nii.gz	OpenfMRI	ds000030	https://openfmri.org/dataset/ds000030	pamret	http://www.cognitiveatlas.org/term/id/	trm_4c8991e6e8597
10724	Magnetic Resonance Imaging	2	second	UO	UO:0000010	3.0x3.0x4.0	millimeter	UO	UO:0000016	bold	sub-10724_task-rest	sub-10724/func/sub-10724_task-rest_bold.nii.gz	OpenfMRI	ds000030	https://openfmri.org/dataset/ds000030	rest	http://www.cognitiveatlas.org/term/id/	trm_4c8a834779883
10724	Magnetic Resonance Imaging	2	second	UO	UO:0000010	3.0x3.0x4.0	millimeter	UO	UO:0000016	bold	sub-10724_task-scap	sub-10724/func/sub-10724_task-scap_bold.nii.gz	OpenfMRI	ds000030	https://openfmri.org/dataset/ds000030	scap	http://www.cognitiveatlas.org/term/id/	trm_4f2453b806fe1
10724	Magnetic Resonance Imaging	2	second	UO	UO:0000010	3.0x3.0x4.0	millimeter	UO	UO:0000016	bold	sub-10724_task-stopsignal	sub-10724/func/sub-10724_task-stopsignal_bold.nii.gz	OpenfMRI	ds000030	https://openfmri.org/dataset/ds000030	stopsignal	http://www.cognitiveatlas.org/task/	tsk_4a57abb949e1a
10724	Magnetic Resonance Imaging	2	second	UO	UO:0000010	3.0x3.0x4.0	millimeter	UO	UO:0000016	bold	sub-10724_task-taskswitch	sub-10724/func/sub-10724_task-taskswitch_bold.nii.gz	OpenfMRI	ds000030	https://openfmri.org/dataset/ds000030	taskswitch	http://www.cognitiveatlas.org/task/	tsk_4a57abb949e8a
10746	Magnetic Resonance Imaging	2	second	UO	UO:0000010	3.0x3.0x4.0	millimeter	UO	UO:0000016	bold	sub-10746_task-bart	sub-10746/func/sub-10746_task-bart_bold.nii.gz	OpenfMRI	ds000030	https://openfmri.org/dataset/ds000030	bart	http://www.cognitiveatlas.org/term/id/	trm_4d559bcd67c18
10746	Magnetic Resonance Imaging	2	second	UO	UO:0000010	3.0x3.0x4.0	millimeter	UO	UO:0000016	bold	sub-10746_task-bht	sub-10746/func/sub-10746_task-bht_bold.nii.gz	OpenfMRI	ds000030	https://openfmri.org/dataset/ds000030	bht	http://www.cognitiveatlas.org/term/id/	trm_4c898a680e424
10746	Magnetic Resonance Imaging	2	second	UO	UO:0000010	3.0x3.0x4.0	millimeter	UO	UO:0000016	bold	sub-10746_task-pamenc	sub-10746/func/sub-10746_task-pamenc_bold.nii.gz	OpenfMRI	ds000030	https://openfmri.org/dataset/ds000030	pamenc	http://www.cognitiveatlas.org/term/id/	trm_4da88a2a63d97
10746	Magnetic Resonance Imaging	2	second	UO	UO:0000010	3.0x3.0x4.0	millimeter	UO	UO:0000016	bold	sub-10746_task-pamret	sub-10746/func/sub-10746_task-pamret_bold.nii.gz	OpenfMRI	ds000030	https://openfmri.org/dataset/ds000030	pamret	http://www.cognitiveatlas.org/term/id/	trm_4c8991e6e8597
10746	Magnetic Resonance Imaging	2	second	UO	UO:0000010	3.0x3.0x4.0	millimeter	UO	UO:0000016	bold	sub-10746_task-rest	sub-10746/func/sub-10746_task-rest_bold.nii.gz	OpenfMRI	ds000030	https://openfmri.org/dataset/ds000030	rest	http://www.cognitiveatlas.org/term/id/	trm_4c8a834779883
10746	Magnetic Resonance Imaging	2	second	UO	UO:0000010	3.0x3.0x4.0	millimeter	UO	UO:0000016	bold	sub-10746_task-scap	sub-10746/func/sub-10746_task-scap_bold.nii.gz	OpenfMRI	ds000030	https://openfmri.org/dataset/ds000030	scap	http://www.cognitiveatlas.org/term/id/	trm_4f2453b806fe1
10746	Magnetic Resonance Imaging	2	second	UO	UO:0000010	3.0x3.0x4.0	millimeter	UO	UO:0000016	bold	sub-10746_task-stopsignal	sub-10746/func/sub-10746_task-stopsignal_bold.nii.gz	OpenfMRI	ds000030	https://openfmri.org/dataset/ds000030	stopsignal	http://www.cognitiveatlas.org/task/	tsk_4a57abb949e1a
10746	Magnetic Resonance Imaging	2	second	UO	UO:0000010	3.0x3.0x4.0	millimeter	UO	UO:0000016	bold	sub-10746_task-taskswitch	sub-10746/func/sub-10746_task-taskswitch_bold.nii.gz	OpenfMRI	ds000030	https://openfmri.org/dataset/ds000030	taskswitch	http://www.cognitiveatlas.org/task/	tsk_4a57abb949e8a
10762	Magnetic Resonance Imaging	2	second	UO	UO:0000010	3.0x3.0x4.0	millimeter	UO	UO:0000016	bold	sub-10762_task-bart	sub-10762/func/sub-10762_task-bart_bold.nii.gz	OpenfMRI	ds000030	https://openfmri.org/dataset/ds000030	bart	http://www.cognitiveatlas.org/term/id/	trm_4d559bcd67c18
10762	Magnetic Resonance Imaging	2	second	UO	UO:0000010	3.0x3.0x4.0	millimeter	UO	UO:0000016	bold	sub-10762_task-bht	sub-10762/func/sub-10762_task-bht_bold.nii.gz	OpenfMRI	ds000030	https://openfmri.org/dataset/ds000030	bht	http://www.cognitiveatlas.org/term/id/	trm_4c898a680e424
10762	Magnetic Resonance Imaging	2	second	UO	UO:0000010	3.0x3.0x4.0	millimeter	UO	UO:0000016	bold	sub-10762_task-pamenc	sub-10762/func/sub-10762_task-pamenc_bold.nii.gz	OpenfMRI	ds000030	https://openfmri.org/dataset/ds000030	pamenc	http://www.cognitiveatlas.org/term/id/	trm_4da88a2a63d97
10762	Magnetic Resonance Imaging	2	second	UO	UO:0000010	3.0x3.0x4.0	millimeter	UO	UO:0000016	bold	sub-10762_task-pamret	sub-10762/func/sub-10762_task-pamret_bold.nii.gz	OpenfMRI	ds000030	https://openfmri.org/dataset/ds000030	pamret	http://www.cognitiveatlas.org/term/id/	trm_4c8991e6e8597
10762	Magnetic Resonance Imaging	2	second	UO	UO:0000010	3.0x3.0x4.0	millimeter	UO	UO:0000016	bold	sub-10762_task-rest	sub-10762/func/sub-10762_task-rest_bold.nii.gz	OpenfMRI	ds000030	https://openfmri.org/dataset/ds000030	rest	http://www.cognitiveatlas.org/term/id/	trm_4c8a834779883
10762	Magnetic Resonance Imaging	2	second	UO	UO:0000010	3.0x3.0x4.0	millimeter	UO	UO:0000016	bold	sub-10762_task-scap	sub-10762/func/sub-10762_task-scap_bold.nii.gz	OpenfMRI	ds000030	https://openfmri.org/dataset/ds000030	scap	http://www.cognitiveatlas.org/term/id/	trm_4f2453b806fe1
10762	Magnetic Resonance Imaging	2	second	UO	UO:0000010	3.0x3.0x4.0	millimeter	UO	UO:0000016	bold	sub-10762_task-stopsignal	sub-10762/func/sub-10762_task-stopsignal_bold.nii.gz	OpenfMRI	ds000030	https://openfmri.org/dataset/ds000030	stopsignal	http://www.cognitiveatlas.org/task/	tsk_4a57abb949e1a
10762	Magnetic Resonance Imaging	2	second	UO	UO:0000010	3.0x3.0x4.0	millimeter	UO	UO:0000016	bold	sub-10762_task-taskswitch	sub-10762/func/sub-10762_task-taskswitch_bold.nii.gz	OpenfMRI	ds000030	https://openfmri.org/dataset/ds000030	taskswitch	http://www.cognitiveatlas.org/task/	tsk_4a57abb949e8a
10779	Magnetic Resonance Imaging	2	second	UO	UO:0000010	3.0x3.0x4.0	millimeter	UO	UO:0000016	bold	sub-10779_task-bart	sub-10779/func/sub-10779_task-bart_bold.nii.gz	OpenfMRI	ds000030	https://openfmri.org/dataset/ds000030	bart	http://www.cognitiveatlas.org/term/id/	trm_4d559bcd67c18
10779	Magnetic Resonance Imaging	2	second	UO	UO:0000010	3.0x3.0x4.0	millimeter	UO	UO:0000016	bold	sub-10779_task-bht	sub-10779/func/sub-10779_task-bht_bold.nii.gz	OpenfMRI	ds000030	https://openfmri.org/dataset/ds000030	bht	http://www.cognitiveatlas.org/term/id/	trm_4c898a680e424
10779	Magnetic Resonance Imaging	2	second	UO	UO:0000010	3.0x3.0x4.0	millimeter	UO	UO:0000016	bold	sub-10779_task-pamenc	sub-10779/func/sub-10779_task-pamenc_bold.nii.gz	OpenfMRI	ds000030	https://openfmri.org/dataset/ds000030	pamenc	http://www.cognitiveatlas.org/term/id/	trm_4da88a2a63d97
10779	Magnetic Resonance Imaging	2	second	UO	UO:0000010	3.0x3.0x4.0	millimeter	UO	UO:0000016	bold	sub-10779_task-pamret	sub-10779/func/sub-10779_task-pamret_bold.nii.gz	OpenfMRI	ds000030	https://openfmri.org/dataset/ds000030	pamret	http://www.cognitiveatlas.org/term/id/	trm_4c8991e6e8597
10779	Magnetic Resonance Imaging	2	second	UO	UO:0000010	3.0x3.0x4.0	millimeter	UO	UO:0000016	bold	sub-10779_task-rest	sub-10779/func/sub-10779_task-rest_bold.nii.gz	OpenfMRI	ds000030	https://openfmri.org/dataset/ds000030	rest	http://www.cognitiveatlas.org/term/id/	trm_4c8a834779883
10779	Magnetic Resonance Imaging	2	second	UO	UO:0000010	3.0x3.0x4.0	millimeter	UO	UO:0000016	bold	sub-10779_task-scap	sub-10779/func/sub-10779_task-scap_bold.nii.gz	OpenfMRI	ds000030	https://openfmri.org/dataset/ds000030	scap	http://www.cognitiveatlas.org/term/id/	trm_4f2453b806fe1
10779	Magnetic Resonance Imaging	2	second	UO	UO:0000010	3.0x3.0x4.0	millimeter	UO	UO:0000016	bold	sub-10779_task-stopsignal	sub-10779/func/sub-10779_task-stopsignal_bold.nii.gz	OpenfMRI	ds000030	https://openfmri.org/dataset/ds000030	stopsignal	http://www.cognitiveatlas.org/task/	tsk_4a57abb949e1a
10779	Magnetic Resonance Imaging	2	second	UO	UO:0000010	3.0x3.0x4.0	millimeter	UO	UO:0000016	bold	sub-10779_task-taskswitch	sub-10779/func/sub-10779_task-taskswitch_bold.nii.gz	OpenfMRI	ds000030	https://openfmri.org/dataset/ds000030	taskswitch	http://www.cognitiveatlas.org/task/	tsk_4a57abb949e8a
10785	Magnetic Resonance Imaging	2	second	UO	UO:0000010	3.0x3.0x4.0	millimeter	UO	UO:0000016	bold	sub-10785_task-bart	sub-10785/func/sub-10785_task-bart_bold.nii.gz	OpenfMRI	ds000030	https://openfmri.org/dataset/ds000030	bart	http://www.cognitiveatlas.org/term/id/	trm_4d559bcd67c18
10785	Magnetic Resonance Imaging	2	second	UO	UO:0000010	3.0x3.0x4.0	millimeter	UO	UO:0000016	bold	sub-10785_task-bht	sub-10785/func/sub-10785_task-bht_bold.nii.gz	OpenfMRI	ds000030	https://openfmri.org/dataset/ds000030	bht	http://www.cognitiveatlas.org/term/id/	trm_4c898a680e424
10785	Magnetic Resonance Imaging	2	second	UO	UO:0000010	3.0x3.0x4.0	millimeter	UO	UO:0000016	bold	sub-10785_task-pamenc	sub-10785/func/sub-10785_task-pamenc_bold.nii.gz	OpenfMRI	ds000030	https://openfmri.org/dataset/ds000030	pamenc	http://www.cognitiveatlas.org/term/id/	trm_4da88a2a63d97
10785	Magnetic Resonance Imaging	2	second	UO	UO:0000010	3.0x3.0x4.0	millimeter	UO	UO:0000016	bold	sub-10785_task-pamret	sub-10785/func/sub-10785_task-pamret_bold.nii.gz	OpenfMRI	ds000030	https://openfmri.org/dataset/ds000030	pamret	http://www.cognitiveatlas.org/term/id/	trm_4c8991e6e8597
10785	Magnetic Resonance Imaging	2	second	UO	UO:0000010	3.0x3.0x4.0	millimeter	UO	UO:0000016	bold	sub-10785_task-rest	sub-10785/func/sub-10785_task-rest_bold.nii.gz	OpenfMRI	ds000030	https://openfmri.org/dataset/ds000030	rest	http://www.cognitiveatlas.org/term/id/	trm_4c8a834779883
10785	Magnetic Resonance Imaging	2	second	UO	UO:0000010	3.0x3.0x4.0	millimeter	UO	UO:0000016	bold	sub-10785_task-scap	sub-10785/func/sub-10785_task-scap_bold.nii.gz	OpenfMRI	ds000030	https://openfmri.org/dataset/ds000030	scap	http://www.cognitiveatlas.org/term/id/	trm_4f2453b806fe1
10785	Magnetic Resonance Imaging	2	second	UO	UO:0000010	3.0x3.0x4.0	millimeter	UO	UO:0000016	bold	sub-10785_task-stopsignal	sub-10785/func/sub-10785_task-stopsignal_bold.nii.gz	OpenfMRI	ds000030	https://openfmri.org/dataset/ds000030	stopsignal	http://www.cognitiveatlas.org/task/	tsk_4a57abb949e1a
10785	Magnetic Resonance Imaging	2	second	UO	UO:0000010	3.0x3.0x4.0	millimeter	UO	UO:0000016	bold	sub-10785_task-taskswitch	sub-10785/func/sub-10785_task-taskswitch_bold.nii.gz	OpenfMRI	ds000030	https://openfmri.org/dataset/ds000030	taskswitch	http://www.cognitiveatlas.org/task/	tsk_4a57abb949e8a
10788	Magnetic Resonance Imaging	2	second	UO	UO:0000010	3.0x3.0x4.0	millimeter	UO	UO:0000016	bold	sub-10788_task-bart	sub-10788/func/sub-10788_task-bart_bold.nii.gz	OpenfMRI	ds000030	https://openfmri.org/dataset/ds000030	bart	http://www.cognitiveatlas.org/term/id/	trm_4d559bcd67c18
10788	Magnetic Resonance Imaging	2	second	UO	UO:0000010	3.0x3.0x4.0	millimeter	UO	UO:0000016	bold	sub-10788_task-bht	sub-10788/func/sub-10788_task-bht_bold.nii.gz	OpenfMRI	ds000030	https://openfmri.org/dataset/ds000030	bht	http://www.cognitiveatlas.org/term/id/	trm_4c898a680e424
10788	Magnetic Resonance Imaging	2	second	UO	UO:0000010	3.0x3.0x4.0	millimeter	UO	UO:0000016	bold	sub-10788_task-pamenc	sub-10788/func/sub-10788_task-pamenc_bold.nii.gz	OpenfMRI	ds000030	https://openfmri.org/dataset/ds000030	pamenc	http://www.cognitiveatlas.org/term/id/	trm_4da88a2a63d97
10788	Magnetic Resonance Imaging	2	second	UO	UO:0000010	3.0x3.0x4.0	millimeter	UO	UO:0000016	bold	sub-10788_task-pamret	sub-10788/func/sub-10788_task-pamret_bold.nii.gz	OpenfMRI	ds000030	https://openfmri.org/dataset/ds000030	pamret	http://www.cognitiveatlas.org/term/id/	trm_4c8991e6e8597
10788	Magnetic Resonance Imaging	2	second	UO	UO:0000010	3.0x3.0x4.0	millimeter	UO	UO:0000016	bold	sub-10788_task-rest	sub-10788/func/sub-10788_task-rest_bold.nii.gz	OpenfMRI	ds000030	https://openfmri.org/dataset/ds000030	rest	http://www.cognitiveatlas.org/term/id/	trm_4c8a834779883
10788	Magnetic Resonance Imaging	2	second	UO	UO:0000010	3.0x3.0x4.0	millimeter	UO	UO:0000016	bold	sub-10788_task-scap	sub-10788/func/sub-10788_task-scap_bold.nii.gz	OpenfMRI	ds000030	https://openfmri.org/dataset/ds000030	scap	http://www.cognitiveatlas.org/term/id/	trm_4f2453b806fe1
10788	Magnetic Resonance Imaging	2	second	UO	UO:0000010	3.0x3.0x4.0	millimeter	UO	UO:0000016	bold	sub-10788_task-stopsignal	sub-10788/func/sub-10788_task-stopsignal_bold.nii.gz	OpenfMRI	ds000030	https://openfmri.org/dataset/ds000030	stopsignal	http://www.cognitiveatlas.org/task/	tsk_4a57abb949e1a
10788	Magnetic Resonance Imaging	2	second	UO	UO:0000010	3.0x3.0x4.0	millimeter	UO	UO:0000016	bold	sub-10788_task-taskswitch	sub-10788/func/sub-10788_task-taskswitch_bold.nii.gz	OpenfMRI	ds000030	https://openfmri.org/dataset/ds000030	taskswitch	http://www.cognitiveatlas.org/task/	tsk_4a57abb949e8a
10844	Magnetic Resonance Imaging	2	second	UO	UO:0000010	3.0x3.0x4.0	millimeter	UO	UO:0000016	bold	sub-10844_task-bart	sub-10844/func/sub-10844_task-bart_bold.nii.gz	OpenfMRI	ds000030	https://openfmri.org/dataset/ds000030	bart	http://www.cognitiveatlas.org/term/id/	trm_4d559bcd67c18
10844	Magnetic Resonance Imaging	2	second	UO	UO:0000010	3.0x3.0x4.0	millimeter	UO	UO:0000016	bold	sub-10844_task-bht	sub-10844/func/sub-10844_task-bht_bold.nii.gz	OpenfMRI	ds000030	https://openfmri.org/dataset/ds000030	bht	http://www.cognitiveatlas.org/term/id/	trm_4c898a680e424
10844	Magnetic Resonance Imaging	2	second	UO	UO:0000010	3.0x3.0x4.0	millimeter	UO	UO:0000016	bold	sub-10844_task-pamenc	sub-10844/func/sub-10844_task-pamenc_bold.nii.gz	OpenfMRI	ds000030	https://openfmri.org/dataset/ds000030	pamenc	http://www.cognitiveatlas.org/term/id/	trm_4da88a2a63d97
10844	Magnetic Resonance Imaging	2	second	UO	UO:0000010	3.0x3.0x4.0	millimeter	UO	UO:0000016	bold	sub-10844_task-pamret	sub-10844/func/sub-10844_task-pamret_bold.nii.gz	OpenfMRI	ds000030	https://openfmri.org/dataset/ds000030	pamret	http://www.cognitiveatlas.org/term/id/	trm_4c8991e6e8597
10844	Magnetic Resonance Imaging	2	second	UO	UO:0000010	3.0x3.0x4.0	millimeter	UO	UO:0000016	bold	sub-10844_task-rest	sub-10844/func/sub-10844_task-rest_bold.nii.gz	OpenfMRI	ds000030	https://openfmri.org/dataset/ds000030	rest	http://www.cognitiveatlas.org/term/id/	trm_4c8a834779883
10844	Magnetic Resonance Imaging	2	second	UO	UO:0000010	3.0x3.0x4.0	millimeter	UO	UO:0000016	bold	sub-10844_task-scap	sub-10844/func/sub-10844_task-scap_bold.nii.gz	OpenfMRI	ds000030	https://openfmri.org/dataset/ds000030	scap	http://www.cognitiveatlas.org/term/id/	trm_4f2453b806fe1
10844	Magnetic Resonance Imaging	2	second	UO	UO:0000010	3.0x3.0x4.0	millimeter	UO	UO:0000016	bold	sub-10844_task-stopsignal	sub-10844/func/sub-10844_task-stopsignal_bold.nii.gz	OpenfMRI	ds000030	https://openfmri.org/dataset/ds000030	stopsignal	http://www.cognitiveatlas.org/task/	tsk_4a57abb949e1a
10844	Magnetic Resonance Imaging	2	second	UO	UO:0000010	3.0x3.0x4.0	millimeter	UO	UO:0000016	bold	sub-10844_task-taskswitch	sub-10844/func/sub-10844_task-taskswitch_bold.nii.gz	OpenfMRI	ds000030	https://openfmri.org/dataset/ds000030	taskswitch	http://www.cognitiveatlas.org/task/	tsk_4a57abb949e8a
10855	Magnetic Resonance Imaging	2	second	UO	UO:0000010	3.0x3.0x4.0	millimeter	UO	UO:0000016	bold	sub-10855_task-bart	sub-10855/func/sub-10855_task-bart_bold.nii.gz	OpenfMRI	ds000030	https://openfmri.org/dataset/ds000030	bart	http://www.cognitiveatlas.org/term/id/	trm_4d559bcd67c18
10855	Magnetic Resonance Imaging	2	second	UO	UO:0000010	3.0x3.0x4.0	millimeter	UO	UO:0000016	bold	sub-10855_task-bht	sub-10855/func/sub-10855_task-bht_bold.nii.gz	OpenfMRI	ds000030	https://openfmri.org/dataset/ds000030	bht	http://www.cognitiveatlas.org/term/id/	trm_4c898a680e424
10855	Magnetic Resonance Imaging	2	second	UO	UO:0000010	3.0x3.0x4.0	millimeter	UO	UO:0000016	bold	sub-10855_task-pamenc	sub-10855/func/sub-10855_task-pamenc_bold.nii.gz	OpenfMRI	ds000030	https://openfmri.org/dataset/ds000030	pamenc	http://www.cognitiveatlas.org/term/id/	trm_4da88a2a63d97
10855	Magnetic Resonance Imaging	2	second	UO	UO:0000010	3.0x3.0x4.0	millimeter	UO	UO:0000016	bold	sub-10855_task-pamret	sub-10855/func/sub-10855_task-pamret_bold.nii.gz	OpenfMRI	ds000030	https://openfmri.org/dataset/ds000030	pamret	http://www.cognitiveatlas.org/term/id/	trm_4c8991e6e8597
10855	Magnetic Resonance Imaging	2	second	UO	UO:0000010	3.0x3.0x4.0	millimeter	UO	UO:0000016	bold	sub-10855_task-rest	sub-10855/func/sub-10855_task-rest_bold.nii.gz	OpenfMRI	ds000030	https://openfmri.org/dataset/ds000030	rest	http://www.cognitiveatlas.org/term/id/	trm_4c8a834779883
10855	Magnetic Resonance Imaging	2	second	UO	UO:0000010	3.0x3.0x4.0	millimeter	UO	UO:0000016	bold	sub-10855_task-scap	sub-10855/func/sub-10855_task-scap_bold.nii.gz	OpenfMRI	ds000030	https://openfmri.org/dataset/ds000030	scap	http://www.cognitiveatlas.org/term/id/	trm_4f2453b806fe1
10855	Magnetic Resonance Imaging	2	second	UO	UO:0000010	3.0x3.0x4.0	millimeter	UO	UO:0000016	bold	sub-10855_task-stopsignal	sub-10855/func/sub-10855_task-stopsignal_bold.nii.gz	OpenfMRI	ds000030	https://openfmri.org/dataset/ds000030	stopsignal	http://www.cognitiveatlas.org/task/	tsk_4a57abb949e1a
10855	Magnetic Resonance Imaging	2	second	UO	UO:0000010	3.0x3.0x4.0	millimeter	UO	UO:0000016	bold	sub-10855_task-taskswitch	sub-10855/func/sub-10855_task-taskswitch_bold.nii.gz	OpenfMRI	ds000030	https://openfmri.org/dataset/ds000030	taskswitch	http://www.cognitiveatlas.org/task/	tsk_4a57abb949e8a
10871	Magnetic Resonance Imaging	2	second	UO	UO:0000010	3.0x3.0x4.0	millimeter	UO	UO:0000016	bold	sub-10871_task-bart	sub-10871/func/sub-10871_task-bart_bold.nii.gz	OpenfMRI	ds000030	https://openfmri.org/dataset/ds000030	bart	http://www.cognitiveatlas.org/term/id/	trm_4d559bcd67c18
10871	Magnetic Resonance Imaging	2	second	UO	UO:0000010	3.0x3.0x4.0	millimeter	UO	UO:0000016	bold	sub-10871_task-bht	sub-10871/func/sub-10871_task-bht_bold.nii.gz	OpenfMRI	ds000030	https://openfmri.org/dataset/ds000030	bht	http://www.cognitiveatlas.org/term/id/	trm_4c898a680e424
10871	Magnetic Resonance Imaging	2	second	UO	UO:0000010	3.0x3.0x4.0	millimeter	UO	UO:0000016	bold	sub-10871_task-pamenc	sub-10871/func/sub-10871_task-pamenc_bold.nii.gz	OpenfMRI	ds000030	https://openfmri.org/dataset/ds000030	pamenc	http://www.cognitiveatlas.org/term/id/	trm_4da88a2a63d97
10871	Magnetic Resonance Imaging	2	second	UO	UO:0000010	3.0x3.0x4.0	millimeter	UO	UO:0000016	bold	sub-10871_task-pamret	sub-10871/func/sub-10871_task-pamret_bold.nii.gz	OpenfMRI	ds000030	https://openfmri.org/dataset/ds000030	pamret	http://www.cognitiveatlas.org/term/id/	trm_4c8991e6e8597
10871	Magnetic Resonance Imaging	2	second	UO	UO:0000010	3.0x3.0x4.0	millimeter	UO	UO:0000016	bold	sub-10871_task-rest	sub-10871/func/sub-10871_task-rest_bold.nii.gz	OpenfMRI	ds000030	https://openfmri.org/dataset/ds000030	rest	http://www.cognitiveatlas.org/term/id/	trm_4c8a834779883
10871	Magnetic Resonance Imaging	2	second	UO	UO:0000010	3.0x3.0x4.0	millimeter	UO	UO:0000016	bold	sub-10871_task-scap	sub-10871/func/sub-10871_task-scap_bold.nii.gz	OpenfMRI	ds000030	https://openfmri.org/dataset/ds000030	scap	http://www.cognitiveatlas.org/term/id/	trm_4f2453b806fe1
10871	Magnetic Resonance Imaging	2	second	UO	UO:0000010	3.0x3.0x4.0	millimeter	UO	UO:0000016	bold	sub-10871_task-stopsignal	sub-10871/func/sub-10871_task-stopsignal_bold.nii.gz	OpenfMRI	ds000030	https://openfmri.org/dataset/ds000030	stopsignal	http://www.cognitiveatlas.org/task/	tsk_4a57abb949e1a
10871	Magnetic Resonance Imaging	2	second	UO	UO:0000010	3.0x3.0x4.0	millimeter	UO	UO:0000016	bold	sub-10871_task-taskswitch	sub-10871/func/sub-10871_task-taskswitch_bold.nii.gz	OpenfMRI	ds000030	https://openfmri.org/dataset/ds000030	taskswitch	http://www.cognitiveatlas.org/task/	tsk_4a57abb949e8a
10877	Magnetic Resonance Imaging	2	second	UO	UO:0000010	3.0x3.0x4.0	millimeter	UO	UO:0000016	bold	sub-10877_task-bart	sub-10877/func/sub-10877_task-bart_bold.nii.gz	OpenfMRI	ds000030	https://openfmri.org/dataset/ds000030	bart	http://www.cognitiveatlas.org/term/id/	trm_4d559bcd67c18
10877	Magnetic Resonance Imaging	2	second	UO	UO:0000010	3.0x3.0x4.0	millimeter	UO	UO:0000016	bold	sub-10877_task-bht	sub-10877/func/sub-10877_task-bht_bold.nii.gz	OpenfMRI	ds000030	https://openfmri.org/dataset/ds000030	bht	http://www.cognitiveatlas.org/term/id/	trm_4c898a680e424
10877	Magnetic Resonance Imaging	2	second	UO	UO:0000010	3.0x3.0x4.0	millimeter	UO	UO:0000016	bold	sub-10877_task-pamenc	sub-10877/func/sub-10877_task-pamenc_bold.nii.gz	OpenfMRI	ds000030	https://openfmri.org/dataset/ds000030	pamenc	http://www.cognitiveatlas.org/term/id/	trm_4da88a2a63d97
10877	Magnetic Resonance Imaging	2	second	UO	UO:0000010	3.0x3.0x4.0	millimeter	UO	UO:0000016	bold	sub-10877_task-pamret	sub-10877/func/sub-10877_task-pamret_bold.nii.gz	OpenfMRI	ds000030	https://openfmri.org/dataset/ds000030	pamret	http://www.cognitiveatlas.org/term/id/	trm_4c8991e6e8597
10877	Magnetic Resonance Imaging	2	second	UO	UO:0000010	3.0x3.0x4.0	millimeter	UO	UO:0000016	bold	sub-10877_task-rest	sub-10877/func/sub-10877_task-rest_bold.nii.gz	OpenfMRI	ds000030	https://openfmri.org/dataset/ds000030	rest	http://www.cognitiveatlas.org/term/id/	trm_4c8a834779883
10877	Magnetic Resonance Imaging	2	second	UO	UO:0000010	3.0x3.0x4.0	millimeter	UO	UO:0000016	bold	sub-10877_task-scap	sub-10877/func/sub-10877_task-scap_bold.nii.gz	OpenfMRI	ds000030	https://openfmri.org/dataset/ds000030	scap	http://www.cognitiveatlas.org/term/id/	trm_4f2453b806fe1
10877	Magnetic Resonance Imaging	2	second	UO	UO:0000010	3.0x3.0x4.0	millimeter	UO	UO:0000016	bold	sub-10877_task-stopsignal	sub-10877/func/sub-10877_task-stopsignal_bold.nii.gz	OpenfMRI	ds000030	https://openfmri.org/dataset/ds000030	stopsignal	http://www.cognitiveatlas.org/task/	tsk_4a57abb949e1a
10877	Magnetic Resonance Imaging	2	second	UO	UO:0000010	3.0x3.0x4.0	millimeter	UO	UO:0000016	bold	sub-10877_task-taskswitch	sub-10877/func/sub-10877_task-taskswitch_bold.nii.gz	OpenfMRI	ds000030	https://openfmri.org/dataset/ds000030	taskswitch	http://www.cognitiveatlas.org/task/	tsk_4a57abb949e8a
10882	Magnetic Resonance Imaging	2	second	UO	UO:0000010	3.0x3.0x4.0	millimeter	UO	UO:0000016	bold	sub-10882_task-bart	sub-10882/func/sub-10882_task-bart_bold.nii.gz	OpenfMRI	ds000030	https://openfmri.org/dataset/ds000030	bart	http://www.cognitiveatlas.org/term/id/	trm_4d559bcd67c18
10882	Magnetic Resonance Imaging	2	second	UO	UO:0000010	3.0x3.0x4.0	millimeter	UO	UO:0000016	bold	sub-10882_task-bht	sub-10882/func/sub-10882_task-bht_bold.nii.gz	OpenfMRI	ds000030	https://openfmri.org/dataset/ds000030	bht	http://www.cognitiveatlas.org/term/id/	trm_4c898a680e424
10882	Magnetic Resonance Imaging	2	second	UO	UO:0000010	3.0x3.0x4.0	millimeter	UO	UO:0000016	bold	sub-10882_task-pamenc	sub-10882/func/sub-10882_task-pamenc_bold.nii.gz	OpenfMRI	ds000030	https://openfmri.org/dataset/ds000030	pamenc	http://www.cognitiveatlas.org/term/id/	trm_4da88a2a63d97
10882	Magnetic Resonance Imaging	2	second	UO	UO:0000010	3.0x3.0x4.0	millimeter	UO	UO:0000016	bold	sub-10882_task-pamret	sub-10882/func/sub-10882_task-pamret_bold.nii.gz	OpenfMRI	ds000030	https://openfmri.org/dataset/ds000030	pamret	http://www.cognitiveatlas.org/term/id/	trm_4c8991e6e8597
10882	Magnetic Resonance Imaging	2	second	UO	UO:0000010	3.0x3.0x4.0	millimeter	UO	UO:0000016	bold	sub-10882_task-rest	sub-10882/func/sub-10882_task-rest_bold.nii.gz	OpenfMRI	ds000030	https://openfmri.org/dataset/ds000030	rest	http://www.cognitiveatlas.org/term/id/	trm_4c8a834779883
10882	Magnetic Resonance Imaging	2	second	UO	UO:0000010	3.0x3.0x4.0	millimeter	UO	UO:0000016	bold	sub-10882_task-scap	sub-10882/func/sub-10882_task-scap_bold.nii.gz	OpenfMRI	ds000030	https://openfmri.org/dataset/ds000030	scap	http://www.cognitiveatlas.org/term/id/	trm_4f2453b806fe1
10882	Magnetic Resonance Imaging	2	second	UO	UO:0000010	3.0x3.0x4.0	millimeter	UO	UO:0000016	bold	sub-10882_task-stopsignal	sub-10882/func/sub-10882_task-stopsignal_bold.nii.gz	OpenfMRI	ds000030	https://openfmri.org/dataset/ds000030	stopsignal	http://www.cognitiveatlas.org/task/	tsk_4a57abb949e1a
10882	Magnetic Resonance Imaging	2	second	UO	UO:0000010	3.0x3.0x4.0	millimeter	UO	UO:0000016	bold	sub-10882_task-taskswitch	sub-10882/func/sub-10882_task-taskswitch_bold.nii.gz	OpenfMRI	ds000030	https://openfmri.org/dataset/ds000030	taskswitch	http://www.cognitiveatlas.org/task/	tsk_4a57abb949e8a
10891	Magnetic Resonance Imaging	2	second	UO	UO:0000010	3.0x3.0x4.0	millimeter	UO	UO:0000016	bold	sub-10891_task-bart	sub-10891/func/sub-10891_task-bart_bold.nii.gz	OpenfMRI	ds000030	https://openfmri.org/dataset/ds000030	bart	http://www.cognitiveatlas.org/term/id/	trm_4d559bcd67c18
10891	Magnetic Resonance Imaging	2	second	UO	UO:0000010	3.0x3.0x4.0	millimeter	UO	UO:0000016	bold	sub-10891_task-bht	sub-10891/func/sub-10891_task-bht_bold.nii.gz	OpenfMRI	ds000030	https://openfmri.org/dataset/ds000030	bht	http://www.cognitiveatlas.org/term/id/	trm_4c898a680e424
10891	Magnetic Resonance Imaging	2	second	UO	UO:0000010	3.0x3.0x4.0	millimeter	UO	UO:0000016	bold	sub-10891_task-pamenc	sub-10891/func/sub-10891_task-pamenc_bold.nii.gz	OpenfMRI	ds000030	https://openfmri.org/dataset/ds000030	pamenc	http://www.cognitiveatlas.org/term/id/	trm_4da88a2a63d97
10891	Magnetic Resonance Imaging	2	second	UO	UO:0000010	3.0x3.0x4.0	millimeter	UO	UO:0000016	bold	sub-10891_task-pamret	sub-10891/func/sub-10891_task-pamret_bold.nii.gz	OpenfMRI	ds000030	https://openfmri.org/dataset/ds000030	pamret	http://www.cognitiveatlas.org/term/id/	trm_4c8991e6e8597
10891	Magnetic Resonance Imaging	2	second	UO	UO:0000010	3.0x3.0x4.0	millimeter	UO	UO:0000016	bold	sub-10891_task-rest	sub-10891/func/sub-10891_task-rest_bold.nii.gz	OpenfMRI	ds000030	https://openfmri.org/dataset/ds000030	rest	http://www.cognitiveatlas.org/term/id/	trm_4c8a834779883
10891	Magnetic Resonance Imaging	2	second	UO	UO:0000010	3.0x3.0x4.0	millimeter	UO	UO:0000016	bold	sub-10891_task-scap	sub-10891/func/sub-10891_task-scap_bold.nii.gz	OpenfMRI	ds000030	https://openfmri.org/dataset/ds000030	scap	http://www.cognitiveatlas.org/term/id/	trm_4f2453b806fe1
10891	Magnetic Resonance Imaging	2	second	UO	UO:0000010	3.0x3.0x4.0	millimeter	UO	UO:0000016	bold	sub-10891_task-stopsignal	sub-10891/func/sub-10891_task-stopsignal_bold.nii.gz	OpenfMRI	ds000030	https://openfmri.org/dataset/ds000030	stopsignal	http://www.cognitiveatlas.org/task/	tsk_4a57abb949e1a
10891	Magnetic Resonance Imaging	2	second	UO	UO:0000010	3.0x3.0x4.0	millimeter	UO	UO:0000016	bold	sub-10891_task-taskswitch	sub-10891/func/sub-10891_task-taskswitch_bold.nii.gz	OpenfMRI	ds000030	https://openfmri.org/dataset/ds000030	taskswitch	http://www.cognitiveatlas.org/task/	tsk_4a57abb949e8a
10893	Magnetic Resonance Imaging	2	second	UO	UO:0000010	3.0x3.0x4.0	millimeter	UO	UO:0000016	bold	sub-10893_task-bart	sub-10893/func/sub-10893_task-bart_bold.nii.gz	OpenfMRI	ds000030	https://openfmri.org/dataset/ds000030	bart	http://www.cognitiveatlas.org/term/id/	trm_4d559bcd67c18
10893	Magnetic Resonance Imaging	2	second	UO	UO:0000010	3.0x3.0x4.0	millimeter	UO	UO:0000016	bold	sub-10893_task-bht	sub-10893/func/sub-10893_task-bht_bold.nii.gz	OpenfMRI	ds000030	https://openfmri.org/dataset/ds000030	bht	http://www.cognitiveatlas.org/term/id/	trm_4c898a680e424
10893	Magnetic Resonance Imaging	2	second	UO	UO:0000010	3.0x3.0x4.0	millimeter	UO	UO:0000016	bold	sub-10893_task-pamenc	sub-10893/func/sub-10893_task-pamenc_bold.nii.gz	OpenfMRI	ds000030	https://openfmri.org/dataset/ds000030	pamenc	http://www.cognitiveatlas.org/term/id/	trm_4da88a2a63d97
10893	Magnetic Resonance Imaging	2	second	UO	UO:0000010	3.0x3.0x4.0	millimeter	UO	UO:0000016	bold	sub-10893_task-pamret	sub-10893/func/sub-10893_task-pamret_bold.nii.gz	OpenfMRI	ds000030	https://openfmri.org/dataset/ds000030	pamret	http://www.cognitiveatlas.org/term/id/	trm_4c8991e6e8597
10893	Magnetic Resonance Imaging	2	second	UO	UO:0000010	3.0x3.0x4.0	millimeter	UO	UO:0000016	bold	sub-10893_task-rest	sub-10893/func/sub-10893_task-rest_bold.nii.gz	OpenfMRI	ds000030	https://openfmri.org/dataset/ds000030	rest	http://www.cognitiveatlas.org/term/id/	trm_4c8a834779883
10893	Magnetic Resonance Imaging	2	second	UO	UO:0000010	3.0x3.0x4.0	millimeter	UO	UO:0000016	bold	sub-10893_task-scap	sub-10893/func/sub-10893_task-scap_bold.nii.gz	OpenfMRI	ds000030	https://openfmri.org/dataset/ds000030	scap	http://www.cognitiveatlas.org/term/id/	trm_4f2453b806fe1
10893	Magnetic Resonance Imaging	2	second	UO	UO:0000010	3.0x3.0x4.0	millimeter	UO	UO:0000016	bold	sub-10893_task-stopsignal	sub-10893/func/sub-10893_task-stopsignal_bold.nii.gz	OpenfMRI	ds000030	https://openfmri.org/dataset/ds000030	stopsignal	http://www.cognitiveatlas.org/task/	tsk_4a57abb949e1a
10893	Magnetic Resonance Imaging	2	second	UO	UO:0000010	3.0x3.0x4.0	millimeter	UO	UO:0000016	bold	sub-10893_task-taskswitch	sub-10893/func/sub-10893_task-taskswitch_bold.nii.gz	OpenfMRI	ds000030	https://openfmri.org/dataset/ds000030	taskswitch	http://www.cognitiveatlas.org/task/	tsk_4a57abb949e8a
10912	Magnetic Resonance Imaging	2	second	UO	UO:0000010	3.0x3.0x4.0	millimeter	UO	UO:0000016	bold	sub-10912_task-bart	sub-10912/func/sub-10912_task-bart_bold.nii.gz	OpenfMRI	ds000030	https://openfmri.org/dataset/ds000030	bart	http://www.cognitiveatlas.org/term/id/	trm_4d559bcd67c18
10912	Magnetic Resonance Imaging	2	second	UO	UO:0000010	3.0x3.0x4.0	millimeter	UO	UO:0000016	bold	sub-10912_task-bht	sub-10912/func/sub-10912_task-bht_bold.nii.gz	OpenfMRI	ds000030	https://openfmri.org/dataset/ds000030	bht	http://www.cognitiveatlas.org/term/id/	trm_4c898a680e424
10912	Magnetic Resonance Imaging	2	second	UO	UO:0000010	3.0x3.0x4.0	millimeter	UO	UO:0000016	bold	sub-10912_task-pamenc	sub-10912/func/sub-10912_task-pamenc_bold.nii.gz	OpenfMRI	ds000030	https://openfmri.org/dataset/ds000030	pamenc	http://www.cognitiveatlas.org/term/id/	trm_4da88a2a63d97
10912	Magnetic Resonance Imaging	2	second	UO	UO:0000010	3.0x3.0x4.0	millimeter	UO	UO:0000016	bold	sub-10912_task-pamret	sub-10912/func/sub-10912_task-pamret_bold.nii.gz	OpenfMRI	ds000030	https://openfmri.org/dataset/ds000030	pamret	http://www.cognitiveatlas.org/term/id/	trm_4c8991e6e8597
10912	Magnetic Resonance Imaging	2	second	UO	UO:0000010	3.0x3.0x4.0	millimeter	UO	UO:0000016	bold	sub-10912_task-rest	sub-10912/func/sub-10912_task-rest_bold.nii.gz	OpenfMRI	ds000030	https://openfmri.org/dataset/ds000030	rest	http://www.cognitiveatlas.org/term/id/	trm_4c8a834779883
10912	Magnetic Resonance Imaging	2	second	UO	UO:0000010	3.0x3.0x4.0	millimeter	UO	UO:0000016	bold	sub-10912_task-scap	sub-10912/func/sub-10912_task-scap_bold.nii.gz	OpenfMRI	ds000030	https://openfmri.org/dataset/ds000030	scap	http://www.cognitiveatlas.org/term/id/	trm_4f2453b806fe1
10912	Magnetic Resonance Imaging	2	second	UO	UO:0000010	3.0x3.0x4.0	millimeter	UO	UO:0000016	bold	sub-10912_task-stopsignal	sub-10912/func/sub-10912_task-stopsignal_bold.nii.gz	OpenfMRI	ds000030	https://openfmri.org/dataset/ds000030	stopsignal	http://www.cognitiveatlas.org/task/	tsk_4a57abb949e1a
10912	Magnetic Resonance Imaging	2	second	UO	UO:0000010	3.0x3.0x4.0	millimeter	UO	UO:0000016	bold	sub-10912_task-taskswitch	sub-10912/func/sub-10912_task-taskswitch_bold.nii.gz	OpenfMRI	ds000030	https://openfmri.org/dataset/ds000030	taskswitch	http://www.cognitiveatlas.org/task/	tsk_4a57abb949e8a
10934	Magnetic Resonance Imaging	2	second	UO	UO:0000010	3.0x3.0x4.0	millimeter	UO	UO:0000016	bold	sub-10934_task-bart	sub-10934/func/sub-10934_task-bart_bold.nii.gz	OpenfMRI	ds000030	https://openfmri.org/dataset/ds000030	bart	http://www.cognitiveatlas.org/term/id/	trm_4d559bcd67c18
10934	Magnetic Resonance Imaging	2	second	UO	UO:0000010	3.0x3.0x4.0	millimeter	UO	UO:0000016	bold	sub-10934_task-bht	sub-10934/func/sub-10934_task-bht_bold.nii.gz	OpenfMRI	ds000030	https://openfmri.org/dataset/ds000030	bht	http://www.cognitiveatlas.org/term/id/	trm_4c898a680e424
10934	Magnetic Resonance Imaging	2	second	UO	UO:0000010	3.0x3.0x4.0	millimeter	UO	UO:0000016	bold	sub-10934_task-pamenc	sub-10934/func/sub-10934_task-pamenc_bold.nii.gz	OpenfMRI	ds000030	https://openfmri.org/dataset/ds000030	pamenc	http://www.cognitiveatlas.org/term/id/	trm_4da88a2a63d97
10934	Magnetic Resonance Imaging	2	second	UO	UO:0000010	3.0x3.0x4.0	millimeter	UO	UO:0000016	bold	sub-10934_task-pamret	sub-10934/func/sub-10934_task-pamret_bold.nii.gz	OpenfMRI	ds000030	https://openfmri.org/dataset/ds000030	pamret	http://www.cognitiveatlas.org/term/id/	trm_4c8991e6e8597
10934	Magnetic Resonance Imaging	2	second	UO	UO:0000010	3.0x3.0x4.0	millimeter	UO	UO:0000016	bold	sub-10934_task-rest	sub-10934/func/sub-10934_task-rest_bold.nii.gz	OpenfMRI	ds000030	https://openfmri.org/dataset/ds000030	rest	http://www.cognitiveatlas.org/term/id/	trm_4c8a834779883
10934	Magnetic Resonance Imaging	2	second	UO	UO:0000010	3.0x3.0x4.0	millimeter	UO	UO:0000016	bold	sub-10934_task-scap	sub-10934/func/sub-10934_task-scap_bold.nii.gz	OpenfMRI	ds000030	https://openfmri.org/dataset/ds000030	scap	http://www.cognitiveatlas.org/term/id/	trm_4f2453b806fe1
10934	Magnetic Resonance Imaging	2	second	UO	UO:0000010	3.0x3.0x4.0	millimeter	UO	UO:0000016	bold	sub-10934_task-stopsignal	sub-10934/func/sub-10934_task-stopsignal_bold.nii.gz	OpenfMRI	ds000030	https://openfmri.org/dataset/ds000030	stopsignal	http://www.cognitiveatlas.org/task/	tsk_4a57abb949e1a
10934	Magnetic Resonance Imaging	2	second	UO	UO:0000010	3.0x3.0x4.0	millimeter	UO	UO:0000016	bold	sub-10934_task-taskswitch	sub-10934/func/sub-10934_task-taskswitch_bold.nii.gz	OpenfMRI	ds000030	https://openfmri.org/dataset/ds000030	taskswitch	http://www.cognitiveatlas.org/task/	tsk_4a57abb949e8a
10940	Magnetic Resonance Imaging	2	second	UO	UO:0000010	3.0x3.0x4.0	millimeter	UO	UO:0000016	bold	sub-10940_task-bart	sub-10940/func/sub-10940_task-bart_bold.nii.gz	OpenfMRI	ds000030	https://openfmri.org/dataset/ds000030	bart	http://www.cognitiveatlas.org/term/id/	trm_4d559bcd67c18
10940	Magnetic Resonance Imaging	2	second	UO	UO:0000010	3.0x3.0x4.0	millimeter	UO	UO:0000016	bold	sub-10940_task-bht	sub-10940/func/sub-10940_task-bht_bold.nii.gz	OpenfMRI	ds000030	https://openfmri.org/dataset/ds000030	bht	http://www.cognitiveatlas.org/term/id/	trm_4c898a680e424
10940	Magnetic Resonance Imaging	2	second	UO	UO:0000010	3.0x3.0x4.0	millimeter	UO	UO:0000016	bold	sub-10940_task-pamenc	sub-10940/func/sub-10940_task-pamenc_bold.nii.gz	OpenfMRI	ds000030	https://openfmri.org/dataset/ds000030	pamenc	http://www.cognitiveatlas.org/term/id/	trm_4da88a2a63d97
10940	Magnetic Resonance Imaging	2	second	UO	UO:0000010	3.0x3.0x4.0	millimeter	UO	UO:0000016	bold	sub-10940_task-pamret	sub-10940/func/sub-10940_task-pamret_bold.nii.gz	OpenfMRI	ds000030	https://openfmri.org/dataset/ds000030	pamret	http://www.cognitiveatlas.org/term/id/	trm_4c8991e6e8597
10940	Magnetic Resonance Imaging	2	second	UO	UO:0000010	3.0x3.0x4.0	millimeter	UO	UO:0000016	bold	sub-10940_task-rest	sub-10940/func/sub-10940_task-rest_bold.nii.gz	OpenfMRI	ds000030	https://openfmri.org/dataset/ds000030	rest	http://www.cognitiveatlas.org/term/id/	trm_4c8a834779883
10940	Magnetic Resonance Imaging	2	second	UO	UO:0000010	3.0x3.0x4.0	millimeter	UO	UO:0000016	bold	sub-10940_task-scap	sub-10940/func/sub-10940_task-scap_bold.nii.gz	OpenfMRI	ds000030	https://openfmri.org/dataset/ds000030	scap	http://www.cognitiveatlas.org/term/id/	trm_4f2453b806fe1
10940	Magnetic Resonance Imaging	2	second	UO	UO:0000010	3.0x3.0x4.0	millimeter	UO	UO:0000016	bold	sub-10940_task-stopsignal	sub-10940/func/sub-10940_task-stopsignal_bold.nii.gz	OpenfMRI	ds000030	https://openfmri.org/dataset/ds000030	stopsignal	http://www.cognitiveatlas.org/task/	tsk_4a57abb949e1a
10940	Magnetic Resonance Imaging	2	second	UO	UO:0000010	3.0x3.0x4.0	millimeter	UO	UO:0000016	bold	sub-10940_task-taskswitch	sub-10940/func/sub-10940_task-taskswitch_bold.nii.gz	OpenfMRI	ds000030	https://openfmri.org/dataset/ds000030	taskswitch	http://www.cognitiveatlas.org/task/	tsk_4a57abb949e8a
10948	Magnetic Resonance Imaging	2	second	UO	UO:0000010	3.0x3.0x4.0	millimeter	UO	UO:0000016	bold	sub-10948_task-bart	sub-10948/func/sub-10948_task-bart_bold.nii.gz	OpenfMRI	ds000030	https://openfmri.org/dataset/ds000030	bart	http://www.cognitiveatlas.org/term/id/	trm_4d559bcd67c18
10948	Magnetic Resonance Imaging	2	second	UO	UO:0000010	3.0x3.0x4.0	millimeter	UO	UO:0000016	bold	sub-10948_task-pamenc	sub-10948/func/sub-10948_task-pamenc_bold.nii.gz	OpenfMRI	ds000030	https://openfmri.org/dataset/ds000030	pamenc	http://www.cognitiveatlas.org/term/id/	trm_4da88a2a63d97
10948	Magnetic Resonance Imaging	2	second	UO	UO:0000010	3.0x3.0x4.0	millimeter	UO	UO:0000016	bold	sub-10948_task-pamret	sub-10948/func/sub-10948_task-pamret_bold.nii.gz	OpenfMRI	ds000030	https://openfmri.org/dataset/ds000030	pamret	http://www.cognitiveatlas.org/term/id/	trm_4c8991e6e8597
10949	Magnetic Resonance Imaging	2	second	UO	UO:0000010	3.0x3.0x4.0	millimeter	UO	UO:0000016	bold	sub-10949_task-bart	sub-10949/func/sub-10949_task-bart_bold.nii.gz	OpenfMRI	ds000030	https://openfmri.org/dataset/ds000030	bart	http://www.cognitiveatlas.org/term/id/	trm_4d559bcd67c18
10949	Magnetic Resonance Imaging	2	second	UO	UO:0000010	3.0x3.0x4.0	millimeter	UO	UO:0000016	bold	sub-10949_task-bht	sub-10949/func/sub-10949_task-bht_bold.nii.gz	OpenfMRI	ds000030	https://openfmri.org/dataset/ds000030	bht	http://www.cognitiveatlas.org/term/id/	trm_4c898a680e424
10949	Magnetic Resonance Imaging	2	second	UO	UO:0000010	3.0x3.0x4.0	millimeter	UO	UO:0000016	bold	sub-10949_task-pamenc	sub-10949/func/sub-10949_task-pamenc_bold.nii.gz	OpenfMRI	ds000030	https://openfmri.org/dataset/ds000030	pamenc	http://www.cognitiveatlas.org/term/id/	trm_4da88a2a63d97
10949	Magnetic Resonance Imaging	2	second	UO	UO:0000010	3.0x3.0x4.0	millimeter	UO	UO:0000016	bold	sub-10949_task-pamret	sub-10949/func/sub-10949_task-pamret_bold.nii.gz	OpenfMRI	ds000030	https://openfmri.org/dataset/ds000030	pamret	http://www.cognitiveatlas.org/term/id/	trm_4c8991e6e8597
10949	Magnetic Resonance Imaging	2	second	UO	UO:0000010	3.0x3.0x4.0	millimeter	UO	UO:0000016	bold	sub-10949_task-rest	sub-10949/func/sub-10949_task-rest_bold.nii.gz	OpenfMRI	ds000030	https://openfmri.org/dataset/ds000030	rest	http://www.cognitiveatlas.org/term/id/	trm_4c8a834779883
10949	Magnetic Resonance Imaging	2	second	UO	UO:0000010	3.0x3.0x4.0	millimeter	UO	UO:0000016	bold	sub-10949_task-scap	sub-10949/func/sub-10949_task-scap_bold.nii.gz	OpenfMRI	ds000030	https://openfmri.org/dataset/ds000030	scap	http://www.cognitiveatlas.org/term/id/	trm_4f2453b806fe1
10949	Magnetic Resonance Imaging	2	second	UO	UO:0000010	3.0x3.0x4.0	millimeter	UO	UO:0000016	bold	sub-10949_task-stopsignal	sub-10949/func/sub-10949_task-stopsignal_bold.nii.gz	OpenfMRI	ds000030	https://openfmri.org/dataset/ds000030	stopsignal	http://www.cognitiveatlas.org/task/	tsk_4a57abb949e1a
10949	Magnetic Resonance Imaging	2	second	UO	UO:0000010	3.0x3.0x4.0	millimeter	UO	UO:0000016	bold	sub-10949_task-taskswitch	sub-10949/func/sub-10949_task-taskswitch_bold.nii.gz	OpenfMRI	ds000030	https://openfmri.org/dataset/ds000030	taskswitch	http://www.cognitiveatlas.org/task/	tsk_4a57abb949e8a
10958	Magnetic Resonance Imaging	2	second	UO	UO:0000010	3.0x3.0x4.0	millimeter	UO	UO:0000016	bold	sub-10958_task-bart	sub-10958/func/sub-10958_task-bart_bold.nii.gz	OpenfMRI	ds000030	https://openfmri.org/dataset/ds000030	bart	http://www.cognitiveatlas.org/term/id/	trm_4d559bcd67c18
10958	Magnetic Resonance Imaging	2	second	UO	UO:0000010	3.0x3.0x4.0	millimeter	UO	UO:0000016	bold	sub-10958_task-bht	sub-10958/func/sub-10958_task-bht_bold.nii.gz	OpenfMRI	ds000030	https://openfmri.org/dataset/ds000030	bht	http://www.cognitiveatlas.org/term/id/	trm_4c898a680e424
10958	Magnetic Resonance Imaging	2	second	UO	UO:0000010	3.0x3.0x4.0	millimeter	UO	UO:0000016	bold	sub-10958_task-pamenc	sub-10958/func/sub-10958_task-pamenc_bold.nii.gz	OpenfMRI	ds000030	https://openfmri.org/dataset/ds000030	pamenc	http://www.cognitiveatlas.org/term/id/	trm_4da88a2a63d97
10958	Magnetic Resonance Imaging	2	second	UO	UO:0000010	3.0x3.0x4.0	millimeter	UO	UO:0000016	bold	sub-10958_task-pamret	sub-10958/func/sub-10958_task-pamret_bold.nii.gz	OpenfMRI	ds000030	https://openfmri.org/dataset/ds000030	pamret	http://www.cognitiveatlas.org/term/id/	trm_4c8991e6e8597
10958	Magnetic Resonance Imaging	2	second	UO	UO:0000010	3.0x3.0x4.0	millimeter	UO	UO:0000016	bold	sub-10958_task-rest	sub-10958/func/sub-10958_task-rest_bold.nii.gz	OpenfMRI	ds000030	https://openfmri.org/dataset/ds000030	rest	http://www.cognitiveatlas.org/term/id/	trm_4c8a834779883
10958	Magnetic Resonance Imaging	2	second	UO	UO:0000010	3.0x3.0x4.0	millimeter	UO	UO:0000016	bold	sub-10958_task-scap	sub-10958/func/sub-10958_task-scap_bold.nii.gz	OpenfMRI	ds000030	https://openfmri.org/dataset/ds000030	scap	http://www.cognitiveatlas.org/term/id/	trm_4f2453b806fe1
10958	Magnetic Resonance Imaging	2	second	UO	UO:0000010	3.0x3.0x4.0	millimeter	UO	UO:0000016	bold	sub-10958_task-stopsignal	sub-10958/func/sub-10958_task-stopsignal_bold.nii.gz	OpenfMRI	ds000030	https://openfmri.org/dataset/ds000030	stopsignal	http://www.cognitiveatlas.org/task/	tsk_4a57abb949e1a
10958	Magnetic Resonance Imaging	2	second	UO	UO:0000010	3.0x3.0x4.0	millimeter	UO	UO:0000016	bold	sub-10958_task-taskswitch	sub-10958/func/sub-10958_task-taskswitch_bold.nii.gz	OpenfMRI	ds000030	https://openfmri.org/dataset/ds000030	taskswitch	http://www.cognitiveatlas.org/task/	tsk_4a57abb949e8a
10963	Magnetic Resonance Imaging	2	second	UO	UO:0000010	3.0x3.0x4.0	millimeter	UO	UO:0000016	bold	sub-10963_task-bart	sub-10963/func/sub-10963_task-bart_bold.nii.gz	OpenfMRI	ds000030	https://openfmri.org/dataset/ds000030	bart	http://www.cognitiveatlas.org/term/id/	trm_4d559bcd67c18
10963	Magnetic Resonance Imaging	2	second	UO	UO:0000010	3.0x3.0x4.0	millimeter	UO	UO:0000016	bold	sub-10963_task-bht	sub-10963/func/sub-10963_task-bht_bold.nii.gz	OpenfMRI	ds000030	https://openfmri.org/dataset/ds000030	bht	http://www.cognitiveatlas.org/term/id/	trm_4c898a680e424
10963	Magnetic Resonance Imaging	2	second	UO	UO:0000010	3.0x3.0x4.0	millimeter	UO	UO:0000016	bold	sub-10963_task-pamenc	sub-10963/func/sub-10963_task-pamenc_bold.nii.gz	OpenfMRI	ds000030	https://openfmri.org/dataset/ds000030	pamenc	http://www.cognitiveatlas.org/term/id/	trm_4da88a2a63d97
10963	Magnetic Resonance Imaging	2	second	UO	UO:0000010	3.0x3.0x4.0	millimeter	UO	UO:0000016	bold	sub-10963_task-pamret	sub-10963/func/sub-10963_task-pamret_bold.nii.gz	OpenfMRI	ds000030	https://openfmri.org/dataset/ds000030	pamret	http://www.cognitiveatlas.org/term/id/	trm_4c8991e6e8597
10963	Magnetic Resonance Imaging	2	second	UO	UO:0000010	3.0x3.0x4.0	millimeter	UO	UO:0000016	bold	sub-10963_task-rest	sub-10963/func/sub-10963_task-rest_bold.nii.gz	OpenfMRI	ds000030	https://openfmri.org/dataset/ds000030	rest	http://www.cognitiveatlas.org/term/id/	trm_4c8a834779883
10963	Magnetic Resonance Imaging	2	second	UO	UO:0000010	3.0x3.0x4.0	millimeter	UO	UO:0000016	bold	sub-10963_task-scap	sub-10963/func/sub-10963_task-scap_bold.nii.gz	OpenfMRI	ds000030	https://openfmri.org/dataset/ds000030	scap	http://www.cognitiveatlas.org/term/id/	trm_4f2453b806fe1
10963	Magnetic Resonance Imaging	2	second	UO	UO:0000010	3.0x3.0x4.0	millimeter	UO	UO:0000016	bold	sub-10963_task-stopsignal	sub-10963/func/sub-10963_task-stopsignal_bold.nii.gz	OpenfMRI	ds000030	https://openfmri.org/dataset/ds000030	stopsignal	http://www.cognitiveatlas.org/task/	tsk_4a57abb949e1a
10963	Magnetic Resonance Imaging	2	second	UO	UO:0000010	3.0x3.0x4.0	millimeter	UO	UO:0000016	bold	sub-10963_task-taskswitch	sub-10963/func/sub-10963_task-taskswitch_bold.nii.gz	OpenfMRI	ds000030	https://openfmri.org/dataset/ds000030	taskswitch	http://www.cognitiveatlas.org/task/	tsk_4a57abb949e8a
10968	Magnetic Resonance Imaging	2	second	UO	UO:0000010	3.0x3.0x4.0	millimeter	UO	UO:0000016	bold	sub-10968_task-bart	sub-10968/func/sub-10968_task-bart_bold.nii.gz	OpenfMRI	ds000030	https://openfmri.org/dataset/ds000030	bart	http://www.cognitiveatlas.org/term/id/	trm_4d559bcd67c18
10968	Magnetic Resonance Imaging	2	second	UO	UO:0000010	3.0x3.0x4.0	millimeter	UO	UO:0000016	bold	sub-10968_task-bht	sub-10968/func/sub-10968_task-bht_bold.nii.gz	OpenfMRI	ds000030	https://openfmri.org/dataset/ds000030	bht	http://www.cognitiveatlas.org/term/id/	trm_4c898a680e424
10968	Magnetic Resonance Imaging	2	second	UO	UO:0000010	3.0x3.0x4.0	millimeter	UO	UO:0000016	bold	sub-10968_task-pamenc	sub-10968/func/sub-10968_task-pamenc_bold.nii.gz	OpenfMRI	ds000030	https://openfmri.org/dataset/ds000030	pamenc	http://www.cognitiveatlas.org/term/id/	trm_4da88a2a63d97
10968	Magnetic Resonance Imaging	2	second	UO	UO:0000010	3.0x3.0x4.0	millimeter	UO	UO:0000016	bold	sub-10968_task-pamret	sub-10968/func/sub-10968_task-pamret_bold.nii.gz	OpenfMRI	ds000030	https://openfmri.org/dataset/ds000030	pamret	http://www.cognitiveatlas.org/term/id/	trm_4c8991e6e8597
10968	Magnetic Resonance Imaging	2	second	UO	UO:0000010	3.0x3.0x4.0	millimeter	UO	UO:0000016	bold	sub-10968_task-rest	sub-10968/func/sub-10968_task-rest_bold.nii.gz	OpenfMRI	ds000030	https://openfmri.org/dataset/ds000030	rest	http://www.cognitiveatlas.org/term/id/	trm_4c8a834779883
10968	Magnetic Resonance Imaging	2	second	UO	UO:0000010	3.0x3.0x4.0	millimeter	UO	UO:0000016	bold	sub-10968_task-scap	sub-10968/func/sub-10968_task-scap_bold.nii.gz	OpenfMRI	ds000030	https://openfmri.org/dataset/ds000030	scap	http://www.cognitiveatlas.org/term/id/	trm_4f2453b806fe1
10968	Magnetic Resonance Imaging	2	second	UO	UO:0000010	3.0x3.0x4.0	millimeter	UO	UO:0000016	bold	sub-10968_task-stopsignal	sub-10968/func/sub-10968_task-stopsignal_bold.nii.gz	OpenfMRI	ds000030	https://openfmri.org/dataset/ds000030	stopsignal	http://www.cognitiveatlas.org/task/	tsk_4a57abb949e1a
10968	Magnetic Resonance Imaging	2	second	UO	UO:0000010	3.0x3.0x4.0	millimeter	UO	UO:0000016	bold	sub-10968_task-taskswitch	sub-10968/func/sub-10968_task-taskswitch_bold.nii.gz	OpenfMRI	ds000030	https://openfmri.org/dataset/ds000030	taskswitch	http://www.cognitiveatlas.org/task/	tsk_4a57abb949e8a
10971	Magnetic Resonance Imaging	2	second	UO	UO:0000010	3.0x3.0x4.0	millimeter	UO	UO:0000016	bold	sub-10971_task-bht	sub-10971/func/sub-10971_task-bht_bold.nii.gz	OpenfMRI	ds000030	https://openfmri.org/dataset/ds000030	bht	http://www.cognitiveatlas.org/term/id/	trm_4c898a680e424
10971	Magnetic Resonance Imaging	2	second	UO	UO:0000010	3.0x3.0x4.0	millimeter	UO	UO:0000016	bold	sub-10971_task-rest	sub-10971/func/sub-10971_task-rest_bold.nii.gz	OpenfMRI	ds000030	https://openfmri.org/dataset/ds000030	rest	http://www.cognitiveatlas.org/term/id/	trm_4c8a834779883
10971	Magnetic Resonance Imaging	2	second	UO	UO:0000010	3.0x3.0x4.0	millimeter	UO	UO:0000016	bold	sub-10971_task-scap	sub-10971/func/sub-10971_task-scap_bold.nii.gz	OpenfMRI	ds000030	https://openfmri.org/dataset/ds000030	scap	http://www.cognitiveatlas.org/term/id/	trm_4f2453b806fe1
10971	Magnetic Resonance Imaging	2	second	UO	UO:0000010	3.0x3.0x4.0	millimeter	UO	UO:0000016	bold	sub-10971_task-stopsignal	sub-10971/func/sub-10971_task-stopsignal_bold.nii.gz	OpenfMRI	ds000030	https://openfmri.org/dataset/ds000030	stopsignal	http://www.cognitiveatlas.org/task/	tsk_4a57abb949e1a
10971	Magnetic Resonance Imaging	2	second	UO	UO:0000010	3.0x3.0x4.0	millimeter	UO	UO:0000016	bold	sub-10971_task-taskswitch	sub-10971/func/sub-10971_task-taskswitch_bold.nii.gz	OpenfMRI	ds000030	https://openfmri.org/dataset/ds000030	taskswitch	http://www.cognitiveatlas.org/task/	tsk_4a57abb949e8a
10975	Magnetic Resonance Imaging	2	second	UO	UO:0000010	3.0x3.0x4.0	millimeter	UO	UO:0000016	bold	sub-10975_task-bart	sub-10975/func/sub-10975_task-bart_bold.nii.gz	OpenfMRI	ds000030	https://openfmri.org/dataset/ds000030	bart	http://www.cognitiveatlas.org/term/id/	trm_4d559bcd67c18
10975	Magnetic Resonance Imaging	2	second	UO	UO:0000010	3.0x3.0x4.0	millimeter	UO	UO:0000016	bold	sub-10975_task-bht	sub-10975/func/sub-10975_task-bht_bold.nii.gz	OpenfMRI	ds000030	https://openfmri.org/dataset/ds000030	bht	http://www.cognitiveatlas.org/term/id/	trm_4c898a680e424
10975	Magnetic Resonance Imaging	2	second	UO	UO:0000010	3.0x3.0x4.0	millimeter	UO	UO:0000016	bold	sub-10975_task-pamenc	sub-10975/func/sub-10975_task-pamenc_bold.nii.gz	OpenfMRI	ds000030	https://openfmri.org/dataset/ds000030	pamenc	http://www.cognitiveatlas.org/term/id/	trm_4da88a2a63d97
10975	Magnetic Resonance Imaging	2	second	UO	UO:0000010	3.0x3.0x4.0	millimeter	UO	UO:0000016	bold	sub-10975_task-pamret	sub-10975/func/sub-10975_task-pamret_bold.nii.gz	OpenfMRI	ds000030	https://openfmri.org/dataset/ds000030	pamret	http://www.cognitiveatlas.org/term/id/	trm_4c8991e6e8597
10975	Magnetic Resonance Imaging	2	second	UO	UO:0000010	3.0x3.0x4.0	millimeter	UO	UO:0000016	bold	sub-10975_task-rest	sub-10975/func/sub-10975_task-rest_bold.nii.gz	OpenfMRI	ds000030	https://openfmri.org/dataset/ds000030	rest	http://www.cognitiveatlas.org/term/id/	trm_4c8a834779883
10975	Magnetic Resonance Imaging	2	second	UO	UO:0000010	3.0x3.0x4.0	millimeter	UO	UO:0000016	bold	sub-10975_task-scap	sub-10975/func/sub-10975_task-scap_bold.nii.gz	OpenfMRI	ds000030	https://openfmri.org/dataset/ds000030	scap	http://www.cognitiveatlas.org/term/id/	trm_4f2453b806fe1
10975	Magnetic Resonance Imaging	2	second	UO	UO:0000010	3.0x3.0x4.0	millimeter	UO	UO:0000016	bold	sub-10975_task-stopsignal	sub-10975/func/sub-10975_task-stopsignal_bold.nii.gz	OpenfMRI	ds000030	https://openfmri.org/dataset/ds000030	stopsignal	http://www.cognitiveatlas.org/task/	tsk_4a57abb949e1a
10975	Magnetic Resonance Imaging	2	second	UO	UO:0000010	3.0x3.0x4.0	millimeter	UO	UO:0000016	bold	sub-10975_task-taskswitch	sub-10975/func/sub-10975_task-taskswitch_bold.nii.gz	OpenfMRI	ds000030	https://openfmri.org/dataset/ds000030	taskswitch	http://www.cognitiveatlas.org/task/	tsk_4a57abb949e8a
10977	Magnetic Resonance Imaging	2	second	UO	UO:0000010	3.0x3.0x4.0	millimeter	UO	UO:0000016	bold	sub-10977_task-bart	sub-10977/func/sub-10977_task-bart_bold.nii.gz	OpenfMRI	ds000030	https://openfmri.org/dataset/ds000030	bart	http://www.cognitiveatlas.org/term/id/	trm_4d559bcd67c18
10977	Magnetic Resonance Imaging	2	second	UO	UO:0000010	3.0x3.0x4.0	millimeter	UO	UO:0000016	bold	sub-10977_task-bht	sub-10977/func/sub-10977_task-bht_bold.nii.gz	OpenfMRI	ds000030	https://openfmri.org/dataset/ds000030	bht	http://www.cognitiveatlas.org/term/id/	trm_4c898a680e424
10977	Magnetic Resonance Imaging	2	second	UO	UO:0000010	3.0x3.0x4.0	millimeter	UO	UO:0000016	bold	sub-10977_task-pamenc	sub-10977/func/sub-10977_task-pamenc_bold.nii.gz	OpenfMRI	ds000030	https://openfmri.org/dataset/ds000030	pamenc	http://www.cognitiveatlas.org/term/id/	trm_4da88a2a63d97
10977	Magnetic Resonance Imaging	2	second	UO	UO:0000010	3.0x3.0x4.0	millimeter	UO	UO:0000016	bold	sub-10977_task-pamret	sub-10977/func/sub-10977_task-pamret_bold.nii.gz	OpenfMRI	ds000030	https://openfmri.org/dataset/ds000030	pamret	http://www.cognitiveatlas.org/term/id/	trm_4c8991e6e8597
10977	Magnetic Resonance Imaging	2	second	UO	UO:0000010	3.0x3.0x4.0	millimeter	UO	UO:0000016	bold	sub-10977_task-rest	sub-10977/func/sub-10977_task-rest_bold.nii.gz	OpenfMRI	ds000030	https://openfmri.org/dataset/ds000030	rest	http://www.cognitiveatlas.org/term/id/	trm_4c8a834779883
10977	Magnetic Resonance Imaging	2	second	UO	UO:0000010	3.0x3.0x4.0	millimeter	UO	UO:0000016	bold	sub-10977_task-scap	sub-10977/func/sub-10977_task-scap_bold.nii.gz	OpenfMRI	ds000030	https://openfmri.org/dataset/ds000030	scap	http://www.cognitiveatlas.org/term/id/	trm_4f2453b806fe1
10977	Magnetic Resonance Imaging	2	second	UO	UO:0000010	3.0x3.0x4.0	millimeter	UO	UO:0000016	bold	sub-10977_task-stopsignal	sub-10977/func/sub-10977_task-stopsignal_bold.nii.gz	OpenfMRI	ds000030	https://openfmri.org/dataset/ds000030	stopsignal	http://www.cognitiveatlas.org/task/	tsk_4a57abb949e1a
10977	Magnetic Resonance Imaging	2	second	UO	UO:0000010	3.0x3.0x4.0	millimeter	UO	UO:0000016	bold	sub-10977_task-taskswitch	sub-10977/func/sub-10977_task-taskswitch_bold.nii.gz	OpenfMRI	ds000030	https://openfmri.org/dataset/ds000030	taskswitch	http://www.cognitiveatlas.org/task/	tsk_4a57abb949e8a
10987	Magnetic Resonance Imaging	2	second	UO	UO:0000010	3.0x3.0x4.0	millimeter	UO	UO:0000016	bold	sub-10987_task-bart	sub-10987/func/sub-10987_task-bart_bold.nii.gz	OpenfMRI	ds000030	https://openfmri.org/dataset/ds000030	bart	http://www.cognitiveatlas.org/term/id/	trm_4d559bcd67c18
10987	Magnetic Resonance Imaging	2	second	UO	UO:0000010	3.0x3.0x4.0	millimeter	UO	UO:0000016	bold	sub-10987_task-bht	sub-10987/func/sub-10987_task-bht_bold.nii.gz	OpenfMRI	ds000030	https://openfmri.org/dataset/ds000030	bht	http://www.cognitiveatlas.org/term/id/	trm_4c898a680e424
10987	Magnetic Resonance Imaging	2	second	UO	UO:0000010	3.0x3.0x4.0	millimeter	UO	UO:0000016	bold	sub-10987_task-pamenc	sub-10987/func/sub-10987_task-pamenc_bold.nii.gz	OpenfMRI	ds000030	https://openfmri.org/dataset/ds000030	pamenc	http://www.cognitiveatlas.org/term/id/	trm_4da88a2a63d97
10987	Magnetic Resonance Imaging	2	second	UO	UO:0000010	3.0x3.0x4.0	millimeter	UO	UO:0000016	bold	sub-10987_task-pamret	sub-10987/func/sub-10987_task-pamret_bold.nii.gz	OpenfMRI	ds000030	https://openfmri.org/dataset/ds000030	pamret	http://www.cognitiveatlas.org/term/id/	trm_4c8991e6e8597
10987	Magnetic Resonance Imaging	2	second	UO	UO:0000010	3.0x3.0x4.0	millimeter	UO	UO:0000016	bold	sub-10987_task-rest	sub-10987/func/sub-10987_task-rest_bold.nii.gz	OpenfMRI	ds000030	https://openfmri.org/dataset/ds000030	rest	http://www.cognitiveatlas.org/term/id/	trm_4c8a834779883
10987	Magnetic Resonance Imaging	2	second	UO	UO:0000010	3.0x3.0x4.0	millimeter	UO	UO:0000016	bold	sub-10987_task-scap	sub-10987/func/sub-10987_task-scap_bold.nii.gz	OpenfMRI	ds000030	https://openfmri.org/dataset/ds000030	scap	http://www.cognitiveatlas.org/term/id/	trm_4f2453b806fe1
10987	Magnetic Resonance Imaging	2	second	UO	UO:0000010	3.0x3.0x4.0	millimeter	UO	UO:0000016	bold	sub-10987_task-stopsignal	sub-10987/func/sub-10987_task-stopsignal_bold.nii.gz	OpenfMRI	ds000030	https://openfmri.org/dataset/ds000030	stopsignal	http://www.cognitiveatlas.org/task/	tsk_4a57abb949e1a
10987	Magnetic Resonance Imaging	2	second	UO	UO:0000010	3.0x3.0x4.0	millimeter	UO	UO:0000016	bold	sub-10987_task-taskswitch	sub-10987/func/sub-10987_task-taskswitch_bold.nii.gz	OpenfMRI	ds000030	https://openfmri.org/dataset/ds000030	taskswitch	http://www.cognitiveatlas.org/task/	tsk_4a57abb949e8a
10998	Magnetic Resonance Imaging	2	second	UO	UO:0000010	3.0x3.0x4.0	millimeter	UO	UO:0000016	bold	sub-10998_task-bart	sub-10998/func/sub-10998_task-bart_bold.nii.gz	OpenfMRI	ds000030	https://openfmri.org/dataset/ds000030	bart	http://www.cognitiveatlas.org/term/id/	trm_4d559bcd67c18
10998	Magnetic Resonance Imaging	2	second	UO	UO:0000010	3.0x3.0x4.0	millimeter	UO	UO:0000016	bold	sub-10998_task-bht	sub-10998/func/sub-10998_task-bht_bold.nii.gz	OpenfMRI	ds000030	https://openfmri.org/dataset/ds000030	bht	http://www.cognitiveatlas.org/term/id/	trm_4c898a680e424
10998	Magnetic Resonance Imaging	2	second	UO	UO:0000010	3.0x3.0x4.0	millimeter	UO	UO:0000016	bold	sub-10998_task-pamenc	sub-10998/func/sub-10998_task-pamenc_bold.nii.gz	OpenfMRI	ds000030	https://openfmri.org/dataset/ds000030	pamenc	http://www.cognitiveatlas.org/term/id/	trm_4da88a2a63d97
10998	Magnetic Resonance Imaging	2	second	UO	UO:0000010	3.0x3.0x4.0	millimeter	UO	UO:0000016	bold	sub-10998_task-pamret	sub-10998/func/sub-10998_task-pamret_bold.nii.gz	OpenfMRI	ds000030	https://openfmri.org/dataset/ds000030	pamret	http://www.cognitiveatlas.org/term/id/	trm_4c8991e6e8597
10998	Magnetic Resonance Imaging	2	second	UO	UO:0000010	3.0x3.0x4.0	millimeter	UO	UO:0000016	bold	sub-10998_task-rest	sub-10998/func/sub-10998_task-rest_bold.nii.gz	OpenfMRI	ds000030	https://openfmri.org/dataset/ds000030	rest	http://www.cognitiveatlas.org/term/id/	trm_4c8a834779883
10998	Magnetic Resonance Imaging	2	second	UO	UO:0000010	3.0x3.0x4.0	millimeter	UO	UO:0000016	bold	sub-10998_task-scap	sub-10998/func/sub-10998_task-scap_bold.nii.gz	OpenfMRI	ds000030	https://openfmri.org/dataset/ds000030	scap	http://www.cognitiveatlas.org/term/id/	trm_4f2453b806fe1
10998	Magnetic Resonance Imaging	2	second	UO	UO:0000010	3.0x3.0x4.0	millimeter	UO	UO:0000016	bold	sub-10998_task-stopsignal	sub-10998/func/sub-10998_task-stopsignal_bold.nii.gz	OpenfMRI	ds000030	https://openfmri.org/dataset/ds000030	stopsignal	http://www.cognitiveatlas.org/task/	tsk_4a57abb949e1a
10998	Magnetic Resonance Imaging	2	second	UO	UO:0000010	3.0x3.0x4.0	millimeter	UO	UO:0000016	bold	sub-10998_task-taskswitch	sub-10998/func/sub-10998_task-taskswitch_bold.nii.gz	OpenfMRI	ds000030	https://openfmri.org/dataset/ds000030	taskswitch	http://www.cognitiveatlas.org/task/	tsk_4a57abb949e8a
11019	Magnetic Resonance Imaging	2	second	UO	UO:0000010	3.0x3.0x4.0	millimeter	UO	UO:0000016	bold	sub-11019_task-bart	sub-11019/func/sub-11019_task-bart_bold.nii.gz	OpenfMRI	ds000030	https://openfmri.org/dataset/ds000030	bart	http://www.cognitiveatlas.org/term/id/	trm_4d559bcd67c18
11019	Magnetic Resonance Imaging	2	second	UO	UO:0000010	3.0x3.0x4.0	millimeter	UO	UO:0000016	bold	sub-11019_task-bht	sub-11019/func/sub-11019_task-bht_bold.nii.gz	OpenfMRI	ds000030	https://openfmri.org/dataset/ds000030	bht	http://www.cognitiveatlas.org/term/id/	trm_4c898a680e424
11019	Magnetic Resonance Imaging	2	second	UO	UO:0000010	3.0x3.0x4.0	millimeter	UO	UO:0000016	bold	sub-11019_task-pamenc	sub-11019/func/sub-11019_task-pamenc_bold.nii.gz	OpenfMRI	ds000030	https://openfmri.org/dataset/ds000030	pamenc	http://www.cognitiveatlas.org/term/id/	trm_4da88a2a63d97
11019	Magnetic Resonance Imaging	2	second	UO	UO:0000010	3.0x3.0x4.0	millimeter	UO	UO:0000016	bold	sub-11019_task-pamret	sub-11019/func/sub-11019_task-pamret_bold.nii.gz	OpenfMRI	ds000030	https://openfmri.org/dataset/ds000030	pamret	http://www.cognitiveatlas.org/term/id/	trm_4c8991e6e8597
11019	Magnetic Resonance Imaging	2	second	UO	UO:0000010	3.0x3.0x4.0	millimeter	UO	UO:0000016	bold	sub-11019_task-rest	sub-11019/func/sub-11019_task-rest_bold.nii.gz	OpenfMRI	ds000030	https://openfmri.org/dataset/ds000030	rest	http://www.cognitiveatlas.org/term/id/	trm_4c8a834779883
11019	Magnetic Resonance Imaging	2	second	UO	UO:0000010	3.0x3.0x4.0	millimeter	UO	UO:0000016	bold	sub-11019_task-scap	sub-11019/func/sub-11019_task-scap_bold.nii.gz	OpenfMRI	ds000030	https://openfmri.org/dataset/ds000030	scap	http://www.cognitiveatlas.org/term/id/	trm_4f2453b806fe1
11019	Magnetic Resonance Imaging	2	second	UO	UO:0000010	3.0x3.0x4.0	millimeter	UO	UO:0000016	bold	sub-11019_task-stopsignal	sub-11019/func/sub-11019_task-stopsignal_bold.nii.gz	OpenfMRI	ds000030	https://openfmri.org/dataset/ds000030	stopsignal	http://www.cognitiveatlas.org/task/	tsk_4a57abb949e1a
11019	Magnetic Resonance Imaging	2	second	UO	UO:0000010	3.0x3.0x4.0	millimeter	UO	UO:0000016	bold	sub-11019_task-taskswitch	sub-11019/func/sub-11019_task-taskswitch_bold.nii.gz	OpenfMRI	ds000030	https://openfmri.org/dataset/ds000030	taskswitch	http://www.cognitiveatlas.org/task/	tsk_4a57abb949e8a
11030	Magnetic Resonance Imaging	2	second	UO	UO:0000010	3.0x3.0x4.0	millimeter	UO	UO:0000016	bold	sub-11030_task-bart	sub-11030/func/sub-11030_task-bart_bold.nii.gz	OpenfMRI	ds000030	https://openfmri.org/dataset/ds000030	bart	http://www.cognitiveatlas.org/term/id/	trm_4d559bcd67c18
11030	Magnetic Resonance Imaging	2	second	UO	UO:0000010	3.0x3.0x4.0	millimeter	UO	UO:0000016	bold	sub-11030_task-bht	sub-11030/func/sub-11030_task-bht_bold.nii.gz	OpenfMRI	ds000030	https://openfmri.org/dataset/ds000030	bht	http://www.cognitiveatlas.org/term/id/	trm_4c898a680e424
11030	Magnetic Resonance Imaging	2	second	UO	UO:0000010	3.0x3.0x4.0	millimeter	UO	UO:0000016	bold	sub-11030_task-pamenc	sub-11030/func/sub-11030_task-pamenc_bold.nii.gz	OpenfMRI	ds000030	https://openfmri.org/dataset/ds000030	pamenc	http://www.cognitiveatlas.org/term/id/	trm_4da88a2a63d97
11030	Magnetic Resonance Imaging	2	second	UO	UO:0000010	3.0x3.0x4.0	millimeter	UO	UO:0000016	bold	sub-11030_task-pamret	sub-11030/func/sub-11030_task-pamret_bold.nii.gz	OpenfMRI	ds000030	https://openfmri.org/dataset/ds000030	pamret	http://www.cognitiveatlas.org/term/id/	trm_4c8991e6e8597
11030	Magnetic Resonance Imaging	2	second	UO	UO:0000010	3.0x3.0x4.0	millimeter	UO	UO:0000016	bold	sub-11030_task-rest	sub-11030/func/sub-11030_task-rest_bold.nii.gz	OpenfMRI	ds000030	https://openfmri.org/dataset/ds000030	rest	http://www.cognitiveatlas.org/term/id/	trm_4c8a834779883
11030	Magnetic Resonance Imaging	2	second	UO	UO:0000010	3.0x3.0x4.0	millimeter	UO	UO:0000016	bold	sub-11030_task-scap	sub-11030/func/sub-11030_task-scap_bold.nii.gz	OpenfMRI	ds000030	https://openfmri.org/dataset/ds000030	scap	http://www.cognitiveatlas.org/term/id/	trm_4f2453b806fe1
11030	Magnetic Resonance Imaging	2	second	UO	UO:0000010	3.0x3.0x4.0	millimeter	UO	UO:0000016	bold	sub-11030_task-stopsignal	sub-11030/func/sub-11030_task-stopsignal_bold.nii.gz	OpenfMRI	ds000030	https://openfmri.org/dataset/ds000030	stopsignal	http://www.cognitiveatlas.org/task/	tsk_4a57abb949e1a
11030	Magnetic Resonance Imaging	2	second	UO	UO:0000010	3.0x3.0x4.0	millimeter	UO	UO:0000016	bold	sub-11030_task-taskswitch	sub-11030/func/sub-11030_task-taskswitch_bold.nii.gz	OpenfMRI	ds000030	https://openfmri.org/dataset/ds000030	taskswitch	http://www.cognitiveatlas.org/task/	tsk_4a57abb949e8a
11044	Magnetic Resonance Imaging	2	second	UO	UO:0000010	3.0x3.0x4.0	millimeter	UO	UO:0000016	bold	sub-11044_task-bart	sub-11044/func/sub-11044_task-bart_bold.nii.gz	OpenfMRI	ds000030	https://openfmri.org/dataset/ds000030	bart	http://www.cognitiveatlas.org/term/id/	trm_4d559bcd67c18
11044	Magnetic Resonance Imaging	2	second	UO	UO:0000010	3.0x3.0x4.0	millimeter	UO	UO:0000016	bold	sub-11044_task-bht	sub-11044/func/sub-11044_task-bht_bold.nii.gz	OpenfMRI	ds000030	https://openfmri.org/dataset/ds000030	bht	http://www.cognitiveatlas.org/term/id/	trm_4c898a680e424
11044	Magnetic Resonance Imaging	2	second	UO	UO:0000010	3.0x3.0x4.0	millimeter	UO	UO:0000016	bold	sub-11044_task-pamenc	sub-11044/func/sub-11044_task-pamenc_bold.nii.gz	OpenfMRI	ds000030	https://openfmri.org/dataset/ds000030	pamenc	http://www.cognitiveatlas.org/term/id/	trm_4da88a2a63d97
11044	Magnetic Resonance Imaging	2	second	UO	UO:0000010	3.0x3.0x4.0	millimeter	UO	UO:0000016	bold	sub-11044_task-pamret	sub-11044/func/sub-11044_task-pamret_bold.nii.gz	OpenfMRI	ds000030	https://openfmri.org/dataset/ds000030	pamret	http://www.cognitiveatlas.org/term/id/	trm_4c8991e6e8597
11044	Magnetic Resonance Imaging	2	second	UO	UO:0000010	3.0x3.0x4.0	millimeter	UO	UO:0000016	bold	sub-11044_task-rest	sub-11044/func/sub-11044_task-rest_bold.nii.gz	OpenfMRI	ds000030	https://openfmri.org/dataset/ds000030	rest	http://www.cognitiveatlas.org/term/id/	trm_4c8a834779883
11044	Magnetic Resonance Imaging	2	second	UO	UO:0000010	3.0x3.0x4.0	millimeter	UO	UO:0000016	bold	sub-11044_task-scap	sub-11044/func/sub-11044_task-scap_bold.nii.gz	OpenfMRI	ds000030	https://openfmri.org/dataset/ds000030	scap	http://www.cognitiveatlas.org/term/id/	trm_4f2453b806fe1
11044	Magnetic Resonance Imaging	2	second	UO	UO:0000010	3.0x3.0x4.0	millimeter	UO	UO:0000016	bold	sub-11044_task-stopsignal	sub-11044/func/sub-11044_task-stopsignal_bold.nii.gz	OpenfMRI	ds000030	https://openfmri.org/dataset/ds000030	stopsignal	http://www.cognitiveatlas.org/task/	tsk_4a57abb949e1a
11044	Magnetic Resonance Imaging	2	second	UO	UO:0000010	3.0x3.0x4.0	millimeter	UO	UO:0000016	bold	sub-11044_task-taskswitch	sub-11044/func/sub-11044_task-taskswitch_bold.nii.gz	OpenfMRI	ds000030	https://openfmri.org/dataset/ds000030	taskswitch	http://www.cognitiveatlas.org/task/	tsk_4a57abb949e8a
11050	Magnetic Resonance Imaging	2	second	UO	UO:0000010	3.0x3.0x4.0	millimeter	UO	UO:0000016	bold	sub-11050_task-bart	sub-11050/func/sub-11050_task-bart_bold.nii.gz	OpenfMRI	ds000030	https://openfmri.org/dataset/ds000030	bart	http://www.cognitiveatlas.org/term/id/	trm_4d559bcd67c18
11050	Magnetic Resonance Imaging	2	second	UO	UO:0000010	3.0x3.0x4.0	millimeter	UO	UO:0000016	bold	sub-11050_task-bht	sub-11050/func/sub-11050_task-bht_bold.nii.gz	OpenfMRI	ds000030	https://openfmri.org/dataset/ds000030	bht	http://www.cognitiveatlas.org/term/id/	trm_4c898a680e424
11050	Magnetic Resonance Imaging	2	second	UO	UO:0000010	3.0x3.0x4.0	millimeter	UO	UO:0000016	bold	sub-11050_task-pamenc	sub-11050/func/sub-11050_task-pamenc_bold.nii.gz	OpenfMRI	ds000030	https://openfmri.org/dataset/ds000030	pamenc	http://www.cognitiveatlas.org/term/id/	trm_4da88a2a63d97
11050	Magnetic Resonance Imaging	2	second	UO	UO:0000010	3.0x3.0x4.0	millimeter	UO	UO:0000016	bold	sub-11050_task-pamret	sub-11050/func/sub-11050_task-pamret_bold.nii.gz	OpenfMRI	ds000030	https://openfmri.org/dataset/ds000030	pamret	http://www.cognitiveatlas.org/term/id/	trm_4c8991e6e8597
11050	Magnetic Resonance Imaging	2	second	UO	UO:0000010	3.0x3.0x4.0	millimeter	UO	UO:0000016	bold	sub-11050_task-rest	sub-11050/func/sub-11050_task-rest_bold.nii.gz	OpenfMRI	ds000030	https://openfmri.org/dataset/ds000030	rest	http://www.cognitiveatlas.org/term/id/	trm_4c8a834779883
11050	Magnetic Resonance Imaging	2	second	UO	UO:0000010	3.0x3.0x4.0	millimeter	UO	UO:0000016	bold	sub-11050_task-scap	sub-11050/func/sub-11050_task-scap_bold.nii.gz	OpenfMRI	ds000030	https://openfmri.org/dataset/ds000030	scap	http://www.cognitiveatlas.org/term/id/	trm_4f2453b806fe1
11050	Magnetic Resonance Imaging	2	second	UO	UO:0000010	3.0x3.0x4.0	millimeter	UO	UO:0000016	bold	sub-11050_task-stopsignal	sub-11050/func/sub-11050_task-stopsignal_bold.nii.gz	OpenfMRI	ds000030	https://openfmri.org/dataset/ds000030	stopsignal	http://www.cognitiveatlas.org/task/	tsk_4a57abb949e1a
11050	Magnetic Resonance Imaging	2	second	UO	UO:0000010	3.0x3.0x4.0	millimeter	UO	UO:0000016	bold	sub-11050_task-taskswitch	sub-11050/func/sub-11050_task-taskswitch_bold.nii.gz	OpenfMRI	ds000030	https://openfmri.org/dataset/ds000030	taskswitch	http://www.cognitiveatlas.org/task/	tsk_4a57abb949e8a
11052	Magnetic Resonance Imaging	2	second	UO	UO:0000010	3.0x3.0x4.0	millimeter	UO	UO:0000016	bold	sub-11052_task-bart	sub-11052/func/sub-11052_task-bart_bold.nii.gz	OpenfMRI	ds000030	https://openfmri.org/dataset/ds000030	bart	http://www.cognitiveatlas.org/term/id/	trm_4d559bcd67c18
11052	Magnetic Resonance Imaging	2	second	UO	UO:0000010	3.0x3.0x4.0	millimeter	UO	UO:0000016	bold	sub-11052_task-bht	sub-11052/func/sub-11052_task-bht_bold.nii.gz	OpenfMRI	ds000030	https://openfmri.org/dataset/ds000030	bht	http://www.cognitiveatlas.org/term/id/	trm_4c898a680e424
11052	Magnetic Resonance Imaging	2	second	UO	UO:0000010	3.0x3.0x4.0	millimeter	UO	UO:0000016	bold	sub-11052_task-pamenc	sub-11052/func/sub-11052_task-pamenc_bold.nii.gz	OpenfMRI	ds000030	https://openfmri.org/dataset/ds000030	pamenc	http://www.cognitiveatlas.org/term/id/	trm_4da88a2a63d97
11052	Magnetic Resonance Imaging	2	second	UO	UO:0000010	3.0x3.0x4.0	millimeter	UO	UO:0000016	bold	sub-11052_task-pamret	sub-11052/func/sub-11052_task-pamret_bold.nii.gz	OpenfMRI	ds000030	https://openfmri.org/dataset/ds000030	pamret	http://www.cognitiveatlas.org/term/id/	trm_4c8991e6e8597
11052	Magnetic Resonance Imaging	2	second	UO	UO:0000010	3.0x3.0x4.0	millimeter	UO	UO:0000016	bold	sub-11052_task-rest	sub-11052/func/sub-11052_task-rest_bold.nii.gz	OpenfMRI	ds000030	https://openfmri.org/dataset/ds000030	rest	http://www.cognitiveatlas.org/term/id/	trm_4c8a834779883
11052	Magnetic Resonance Imaging	2	second	UO	UO:0000010	3.0x3.0x4.0	millimeter	UO	UO:0000016	bold	sub-11052_task-scap	sub-11052/func/sub-11052_task-scap_bold.nii.gz	OpenfMRI	ds000030	https://openfmri.org/dataset/ds000030	scap	http://www.cognitiveatlas.org/term/id/	trm_4f2453b806fe1
11052	Magnetic Resonance Imaging	2	second	UO	UO:0000010	3.0x3.0x4.0	millimeter	UO	UO:0000016	bold	sub-11052_task-stopsignal	sub-11052/func/sub-11052_task-stopsignal_bold.nii.gz	OpenfMRI	ds000030	https://openfmri.org/dataset/ds000030	stopsignal	http://www.cognitiveatlas.org/task/	tsk_4a57abb949e1a
11052	Magnetic Resonance Imaging	2	second	UO	UO:0000010	3.0x3.0x4.0	millimeter	UO	UO:0000016	bold	sub-11052_task-taskswitch	sub-11052/func/sub-11052_task-taskswitch_bold.nii.gz	OpenfMRI	ds000030	https://openfmri.org/dataset/ds000030	taskswitch	http://www.cognitiveatlas.org/task/	tsk_4a57abb949e8a
11059	Magnetic Resonance Imaging	2	second	UO	UO:0000010	3.0x3.0x4.0	millimeter	UO	UO:0000016	bold	sub-11059_task-bart	sub-11059/func/sub-11059_task-bart_bold.nii.gz	OpenfMRI	ds000030	https://openfmri.org/dataset/ds000030	bart	http://www.cognitiveatlas.org/term/id/	trm_4d559bcd67c18
11059	Magnetic Resonance Imaging	2	second	UO	UO:0000010	3.0x3.0x4.0	millimeter	UO	UO:0000016	bold	sub-11059_task-bht	sub-11059/func/sub-11059_task-bht_bold.nii.gz	OpenfMRI	ds000030	https://openfmri.org/dataset/ds000030	bht	http://www.cognitiveatlas.org/term/id/	trm_4c898a680e424
11059	Magnetic Resonance Imaging	2	second	UO	UO:0000010	3.0x3.0x4.0	millimeter	UO	UO:0000016	bold	sub-11059_task-pamenc	sub-11059/func/sub-11059_task-pamenc_bold.nii.gz	OpenfMRI	ds000030	https://openfmri.org/dataset/ds000030	pamenc	http://www.cognitiveatlas.org/term/id/	trm_4da88a2a63d97
11059	Magnetic Resonance Imaging	2	second	UO	UO:0000010	3.0x3.0x4.0	millimeter	UO	UO:0000016	bold	sub-11059_task-pamret	sub-11059/func/sub-11059_task-pamret_bold.nii.gz	OpenfMRI	ds000030	https://openfmri.org/dataset/ds000030	pamret	http://www.cognitiveatlas.org/term/id/	trm_4c8991e6e8597
11059	Magnetic Resonance Imaging	2	second	UO	UO:0000010	3.0x3.0x4.0	millimeter	UO	UO:0000016	bold	sub-11059_task-rest	sub-11059/func/sub-11059_task-rest_bold.nii.gz	OpenfMRI	ds000030	https://openfmri.org/dataset/ds000030	rest	http://www.cognitiveatlas.org/term/id/	trm_4c8a834779883
11059	Magnetic Resonance Imaging	2	second	UO	UO:0000010	3.0x3.0x4.0	millimeter	UO	UO:0000016	bold	sub-11059_task-scap	sub-11059/func/sub-11059_task-scap_bold.nii.gz	OpenfMRI	ds000030	https://openfmri.org/dataset/ds000030	scap	http://www.cognitiveatlas.org/term/id/	trm_4f2453b806fe1
11059	Magnetic Resonance Imaging	2	second	UO	UO:0000010	3.0x3.0x4.0	millimeter	UO	UO:0000016	bold	sub-11059_task-stopsignal	sub-11059/func/sub-11059_task-stopsignal_bold.nii.gz	OpenfMRI	ds000030	https://openfmri.org/dataset/ds000030	stopsignal	http://www.cognitiveatlas.org/task/	tsk_4a57abb949e1a
11059	Magnetic Resonance Imaging	2	second	UO	UO:0000010	3.0x3.0x4.0	millimeter	UO	UO:0000016	bold	sub-11059_task-taskswitch	sub-11059/func/sub-11059_task-taskswitch_bold.nii.gz	OpenfMRI	ds000030	https://openfmri.org/dataset/ds000030	taskswitch	http://www.cognitiveatlas.org/task/	tsk_4a57abb949e8a
11061	Magnetic Resonance Imaging	2	second	UO	UO:0000010	3.0x3.0x4.0	millimeter	UO	UO:0000016	bold	sub-11061_task-bart	sub-11061/func/sub-11061_task-bart_bold.nii.gz	OpenfMRI	ds000030	https://openfmri.org/dataset/ds000030	bart	http://www.cognitiveatlas.org/term/id/	trm_4d559bcd67c18
11061	Magnetic Resonance Imaging	2	second	UO	UO:0000010	3.0x3.0x4.0	millimeter	UO	UO:0000016	bold	sub-11061_task-bht	sub-11061/func/sub-11061_task-bht_bold.nii.gz	OpenfMRI	ds000030	https://openfmri.org/dataset/ds000030	bht	http://www.cognitiveatlas.org/term/id/	trm_4c898a680e424
11061	Magnetic Resonance Imaging	2	second	UO	UO:0000010	3.0x3.0x4.0	millimeter	UO	UO:0000016	bold	sub-11061_task-pamenc	sub-11061/func/sub-11061_task-pamenc_bold.nii.gz	OpenfMRI	ds000030	https://openfmri.org/dataset/ds000030	pamenc	http://www.cognitiveatlas.org/term/id/	trm_4da88a2a63d97
11061	Magnetic Resonance Imaging	2	second	UO	UO:0000010	3.0x3.0x4.0	millimeter	UO	UO:0000016	bold	sub-11061_task-pamret	sub-11061/func/sub-11061_task-pamret_bold.nii.gz	OpenfMRI	ds000030	https://openfmri.org/dataset/ds000030	pamret	http://www.cognitiveatlas.org/term/id/	trm_4c8991e6e8597
11061	Magnetic Resonance Imaging	2	second	UO	UO:0000010	3.0x3.0x4.0	millimeter	UO	UO:0000016	bold	sub-11061_task-rest	sub-11061/func/sub-11061_task-rest_bold.nii.gz	OpenfMRI	ds000030	https://openfmri.org/dataset/ds000030	rest	http://www.cognitiveatlas.org/term/id/	trm_4c8a834779883
11061	Magnetic Resonance Imaging	2	second	UO	UO:0000010	3.0x3.0x4.0	millimeter	UO	UO:0000016	bold	sub-11061_task-scap	sub-11061/func/sub-11061_task-scap_bold.nii.gz	OpenfMRI	ds000030	https://openfmri.org/dataset/ds000030	scap	http://www.cognitiveatlas.org/term/id/	trm_4f2453b806fe1
11061	Magnetic Resonance Imaging	2	second	UO	UO:0000010	3.0x3.0x4.0	millimeter	UO	UO:0000016	bold	sub-11061_task-stopsignal	sub-11061/func/sub-11061_task-stopsignal_bold.nii.gz	OpenfMRI	ds000030	https://openfmri.org/dataset/ds000030	stopsignal	http://www.cognitiveatlas.org/task/	tsk_4a57abb949e1a
11061	Magnetic Resonance Imaging	2	second	UO	UO:0000010	3.0x3.0x4.0	millimeter	UO	UO:0000016	bold	sub-11061_task-taskswitch	sub-11061/func/sub-11061_task-taskswitch_bold.nii.gz	OpenfMRI	ds000030	https://openfmri.org/dataset/ds000030	taskswitch	http://www.cognitiveatlas.org/task/	tsk_4a57abb949e8a
11062	Magnetic Resonance Imaging	2	second	UO	UO:0000010	3.0x3.0x4.0	millimeter	UO	UO:0000016	bold	sub-11062_task-bart	sub-11062/func/sub-11062_task-bart_bold.nii.gz	OpenfMRI	ds000030	https://openfmri.org/dataset/ds000030	bart	http://www.cognitiveatlas.org/term/id/	trm_4d559bcd67c18
11062	Magnetic Resonance Imaging	2	second	UO	UO:0000010	3.0x3.0x4.0	millimeter	UO	UO:0000016	bold	sub-11062_task-bht	sub-11062/func/sub-11062_task-bht_bold.nii.gz	OpenfMRI	ds000030	https://openfmri.org/dataset/ds000030	bht	http://www.cognitiveatlas.org/term/id/	trm_4c898a680e424
11062	Magnetic Resonance Imaging	2	second	UO	UO:0000010	3.0x3.0x4.0	millimeter	UO	UO:0000016	bold	sub-11062_task-pamenc	sub-11062/func/sub-11062_task-pamenc_bold.nii.gz	OpenfMRI	ds000030	https://openfmri.org/dataset/ds000030	pamenc	http://www.cognitiveatlas.org/term/id/	trm_4da88a2a63d97
11062	Magnetic Resonance Imaging	2	second	UO	UO:0000010	3.0x3.0x4.0	millimeter	UO	UO:0000016	bold	sub-11062_task-pamret	sub-11062/func/sub-11062_task-pamret_bold.nii.gz	OpenfMRI	ds000030	https://openfmri.org/dataset/ds000030	pamret	http://www.cognitiveatlas.org/term/id/	trm_4c8991e6e8597
11062	Magnetic Resonance Imaging	2	second	UO	UO:0000010	3.0x3.0x4.0	millimeter	UO	UO:0000016	bold	sub-11062_task-rest	sub-11062/func/sub-11062_task-rest_bold.nii.gz	OpenfMRI	ds000030	https://openfmri.org/dataset/ds000030	rest	http://www.cognitiveatlas.org/term/id/	trm_4c8a834779883
11062	Magnetic Resonance Imaging	2	second	UO	UO:0000010	3.0x3.0x4.0	millimeter	UO	UO:0000016	bold	sub-11062_task-scap	sub-11062/func/sub-11062_task-scap_bold.nii.gz	OpenfMRI	ds000030	https://openfmri.org/dataset/ds000030	scap	http://www.cognitiveatlas.org/term/id/	trm_4f2453b806fe1
11062	Magnetic Resonance Imaging	2	second	UO	UO:0000010	3.0x3.0x4.0	millimeter	UO	UO:0000016	bold	sub-11062_task-stopsignal	sub-11062/func/sub-11062_task-stopsignal_bold.nii.gz	OpenfMRI	ds000030	https://openfmri.org/dataset/ds000030	stopsignal	http://www.cognitiveatlas.org/task/	tsk_4a57abb949e1a
11062	Magnetic Resonance Imaging	2	second	UO	UO:0000010	3.0x3.0x4.0	millimeter	UO	UO:0000016	bold	sub-11062_task-taskswitch	sub-11062/func/sub-11062_task-taskswitch_bold.nii.gz	OpenfMRI	ds000030	https://openfmri.org/dataset/ds000030	taskswitch	http://www.cognitiveatlas.org/task/	tsk_4a57abb949e8a
11066	Magnetic Resonance Imaging	2	second	UO	UO:0000010	3.0x3.0x4.0	millimeter	UO	UO:0000016	bold	sub-11066_task-bart	sub-11066/func/sub-11066_task-bart_bold.nii.gz	OpenfMRI	ds000030	https://openfmri.org/dataset/ds000030	bart	http://www.cognitiveatlas.org/term/id/	trm_4d559bcd67c18
11066	Magnetic Resonance Imaging	2	second	UO	UO:0000010	3.0x3.0x4.0	millimeter	UO	UO:0000016	bold	sub-11066_task-bht	sub-11066/func/sub-11066_task-bht_bold.nii.gz	OpenfMRI	ds000030	https://openfmri.org/dataset/ds000030	bht	http://www.cognitiveatlas.org/term/id/	trm_4c898a680e424
11066	Magnetic Resonance Imaging	2	second	UO	UO:0000010	3.0x3.0x4.0	millimeter	UO	UO:0000016	bold	sub-11066_task-pamenc	sub-11066/func/sub-11066_task-pamenc_bold.nii.gz	OpenfMRI	ds000030	https://openfmri.org/dataset/ds000030	pamenc	http://www.cognitiveatlas.org/term/id/	trm_4da88a2a63d97
11066	Magnetic Resonance Imaging	2	second	UO	UO:0000010	3.0x3.0x4.0	millimeter	UO	UO:0000016	bold	sub-11066_task-pamret	sub-11066/func/sub-11066_task-pamret_bold.nii.gz	OpenfMRI	ds000030	https://openfmri.org/dataset/ds000030	pamret	http://www.cognitiveatlas.org/term/id/	trm_4c8991e6e8597
11066	Magnetic Resonance Imaging	2	second	UO	UO:0000010	3.0x3.0x4.0	millimeter	UO	UO:0000016	bold	sub-11066_task-rest	sub-11066/func/sub-11066_task-rest_bold.nii.gz	OpenfMRI	ds000030	https://openfmri.org/dataset/ds000030	rest	http://www.cognitiveatlas.org/term/id/	trm_4c8a834779883
11066	Magnetic Resonance Imaging	2	second	UO	UO:0000010	3.0x3.0x4.0	millimeter	UO	UO:0000016	bold	sub-11066_task-scap	sub-11066/func/sub-11066_task-scap_bold.nii.gz	OpenfMRI	ds000030	https://openfmri.org/dataset/ds000030	scap	http://www.cognitiveatlas.org/term/id/	trm_4f2453b806fe1
11066	Magnetic Resonance Imaging	2	second	UO	UO:0000010	3.0x3.0x4.0	millimeter	UO	UO:0000016	bold	sub-11066_task-stopsignal	sub-11066/func/sub-11066_task-stopsignal_bold.nii.gz	OpenfMRI	ds000030	https://openfmri.org/dataset/ds000030	stopsignal	http://www.cognitiveatlas.org/task/	tsk_4a57abb949e1a
11066	Magnetic Resonance Imaging	2	second	UO	UO:0000010	3.0x3.0x4.0	millimeter	UO	UO:0000016	bold	sub-11066_task-taskswitch	sub-11066/func/sub-11066_task-taskswitch_bold.nii.gz	OpenfMRI	ds000030	https://openfmri.org/dataset/ds000030	taskswitch	http://www.cognitiveatlas.org/task/	tsk_4a57abb949e8a
11067	Magnetic Resonance Imaging	2	second	UO	UO:0000010	3.0x3.0x4.0	millimeter	UO	UO:0000016	bold	sub-11067_task-bart	sub-11067/func/sub-11067_task-bart_bold.nii.gz	OpenfMRI	ds000030	https://openfmri.org/dataset/ds000030	bart	http://www.cognitiveatlas.org/term/id/	trm_4d559bcd67c18
11067	Magnetic Resonance Imaging	2	second	UO	UO:0000010	3.0x3.0x4.0	millimeter	UO	UO:0000016	bold	sub-11067_task-bht	sub-11067/func/sub-11067_task-bht_bold.nii.gz	OpenfMRI	ds000030	https://openfmri.org/dataset/ds000030	bht	http://www.cognitiveatlas.org/term/id/	trm_4c898a680e424
11067	Magnetic Resonance Imaging	2	second	UO	UO:0000010	3.0x3.0x4.0	millimeter	UO	UO:0000016	bold	sub-11067_task-pamenc	sub-11067/func/sub-11067_task-pamenc_bold.nii.gz	OpenfMRI	ds000030	https://openfmri.org/dataset/ds000030	pamenc	http://www.cognitiveatlas.org/term/id/	trm_4da88a2a63d97
11067	Magnetic Resonance Imaging	2	second	UO	UO:0000010	3.0x3.0x4.0	millimeter	UO	UO:0000016	bold	sub-11067_task-pamret	sub-11067/func/sub-11067_task-pamret_bold.nii.gz	OpenfMRI	ds000030	https://openfmri.org/dataset/ds000030	pamret	http://www.cognitiveatlas.org/term/id/	trm_4c8991e6e8597
11067	Magnetic Resonance Imaging	2	second	UO	UO:0000010	3.0x3.0x4.0	millimeter	UO	UO:0000016	bold	sub-11067_task-rest	sub-11067/func/sub-11067_task-rest_bold.nii.gz	OpenfMRI	ds000030	https://openfmri.org/dataset/ds000030	rest	http://www.cognitiveatlas.org/term/id/	trm_4c8a834779883
11067	Magnetic Resonance Imaging	2	second	UO	UO:0000010	3.0x3.0x4.0	millimeter	UO	UO:0000016	bold	sub-11067_task-scap	sub-11067/func/sub-11067_task-scap_bold.nii.gz	OpenfMRI	ds000030	https://openfmri.org/dataset/ds000030	scap	http://www.cognitiveatlas.org/term/id/	trm_4f2453b806fe1
11067	Magnetic Resonance Imaging	2	second	UO	UO:0000010	3.0x3.0x4.0	millimeter	UO	UO:0000016	bold	sub-11067_task-stopsignal	sub-11067/func/sub-11067_task-stopsignal_bold.nii.gz	OpenfMRI	ds000030	https://openfmri.org/dataset/ds000030	stopsignal	http://www.cognitiveatlas.org/task/	tsk_4a57abb949e1a
11067	Magnetic Resonance Imaging	2	second	UO	UO:0000010	3.0x3.0x4.0	millimeter	UO	UO:0000016	bold	sub-11067_task-taskswitch	sub-11067/func/sub-11067_task-taskswitch_bold.nii.gz	OpenfMRI	ds000030	https://openfmri.org/dataset/ds000030	taskswitch	http://www.cognitiveatlas.org/task/	tsk_4a57abb949e8a
11068	Magnetic Resonance Imaging	2	second	UO	UO:0000010	3.0x3.0x4.0	millimeter	UO	UO:0000016	bold	sub-11068_task-bart	sub-11068/func/sub-11068_task-bart_bold.nii.gz	OpenfMRI	ds000030	https://openfmri.org/dataset/ds000030	bart	http://www.cognitiveatlas.org/term/id/	trm_4d559bcd67c18
11068	Magnetic Resonance Imaging	2	second	UO	UO:0000010	3.0x3.0x4.0	millimeter	UO	UO:0000016	bold	sub-11068_task-bht	sub-11068/func/sub-11068_task-bht_bold.nii.gz	OpenfMRI	ds000030	https://openfmri.org/dataset/ds000030	bht	http://www.cognitiveatlas.org/term/id/	trm_4c898a680e424
11068	Magnetic Resonance Imaging	2	second	UO	UO:0000010	3.0x3.0x4.0	millimeter	UO	UO:0000016	bold	sub-11068_task-pamenc	sub-11068/func/sub-11068_task-pamenc_bold.nii.gz	OpenfMRI	ds000030	https://openfmri.org/dataset/ds000030	pamenc	http://www.cognitiveatlas.org/term/id/	trm_4da88a2a63d97
11068	Magnetic Resonance Imaging	2	second	UO	UO:0000010	3.0x3.0x4.0	millimeter	UO	UO:0000016	bold	sub-11068_task-pamret	sub-11068/func/sub-11068_task-pamret_bold.nii.gz	OpenfMRI	ds000030	https://openfmri.org/dataset/ds000030	pamret	http://www.cognitiveatlas.org/term/id/	trm_4c8991e6e8597
11068	Magnetic Resonance Imaging	2	second	UO	UO:0000010	3.0x3.0x4.0	millimeter	UO	UO:0000016	bold	sub-11068_task-rest	sub-11068/func/sub-11068_task-rest_bold.nii.gz	OpenfMRI	ds000030	https://openfmri.org/dataset/ds000030	rest	http://www.cognitiveatlas.org/term/id/	trm_4c8a834779883
11068	Magnetic Resonance Imaging	2	second	UO	UO:0000010	3.0x3.0x4.0	millimeter	UO	UO:0000016	bold	sub-11068_task-scap	sub-11068/func/sub-11068_task-scap_bold.nii.gz	OpenfMRI	ds000030	https://openfmri.org/dataset/ds000030	scap	http://www.cognitiveatlas.org/term/id/	trm_4f2453b806fe1
11068	Magnetic Resonance Imaging	2	second	UO	UO:0000010	3.0x3.0x4.0	millimeter	UO	UO:0000016	bold	sub-11068_task-stopsignal	sub-11068/func/sub-11068_task-stopsignal_bold.nii.gz	OpenfMRI	ds000030	https://openfmri.org/dataset/ds000030	stopsignal	http://www.cognitiveatlas.org/task/	tsk_4a57abb949e1a
11068	Magnetic Resonance Imaging	2	second	UO	UO:0000010	3.0x3.0x4.0	millimeter	UO	UO:0000016	bold	sub-11068_task-taskswitch	sub-11068/func/sub-11068_task-taskswitch_bold.nii.gz	OpenfMRI	ds000030	https://openfmri.org/dataset/ds000030	taskswitch	http://www.cognitiveatlas.org/task/	tsk_4a57abb949e8a
11077	Magnetic Resonance Imaging	2	second	UO	UO:0000010	3.0x3.0x4.0	millimeter	UO	UO:0000016	bold	sub-11077_task-bart	sub-11077/func/sub-11077_task-bart_bold.nii.gz	OpenfMRI	ds000030	https://openfmri.org/dataset/ds000030	bart	http://www.cognitiveatlas.org/term/id/	trm_4d559bcd67c18
11077	Magnetic Resonance Imaging	2	second	UO	UO:0000010	3.0x3.0x4.0	millimeter	UO	UO:0000016	bold	sub-11077_task-bht	sub-11077/func/sub-11077_task-bht_bold.nii.gz	OpenfMRI	ds000030	https://openfmri.org/dataset/ds000030	bht	http://www.cognitiveatlas.org/term/id/	trm_4c898a680e424
11077	Magnetic Resonance Imaging	2	second	UO	UO:0000010	3.0x3.0x4.0	millimeter	UO	UO:0000016	bold	sub-11077_task-pamenc	sub-11077/func/sub-11077_task-pamenc_bold.nii.gz	OpenfMRI	ds000030	https://openfmri.org/dataset/ds000030	pamenc	http://www.cognitiveatlas.org/term/id/	trm_4da88a2a63d97
11077	Magnetic Resonance Imaging	2	second	UO	UO:0000010	3.0x3.0x4.0	millimeter	UO	UO:0000016	bold	sub-11077_task-pamret	sub-11077/func/sub-11077_task-pamret_bold.nii.gz	OpenfMRI	ds000030	https://openfmri.org/dataset/ds000030	pamret	http://www.cognitiveatlas.org/term/id/	trm_4c8991e6e8597
11077	Magnetic Resonance Imaging	2	second	UO	UO:0000010	3.0x3.0x4.0	millimeter	UO	UO:0000016	bold	sub-11077_task-rest	sub-11077/func/sub-11077_task-rest_bold.nii.gz	OpenfMRI	ds000030	https://openfmri.org/dataset/ds000030	rest	http://www.cognitiveatlas.org/term/id/	trm_4c8a834779883
11077	Magnetic Resonance Imaging	2	second	UO	UO:0000010	3.0x3.0x4.0	millimeter	UO	UO:0000016	bold	sub-11077_task-scap	sub-11077/func/sub-11077_task-scap_bold.nii.gz	OpenfMRI	ds000030	https://openfmri.org/dataset/ds000030	scap	http://www.cognitiveatlas.org/term/id/	trm_4f2453b806fe1
11077	Magnetic Resonance Imaging	2	second	UO	UO:0000010	3.0x3.0x4.0	millimeter	UO	UO:0000016	bold	sub-11077_task-stopsignal	sub-11077/func/sub-11077_task-stopsignal_bold.nii.gz	OpenfMRI	ds000030	https://openfmri.org/dataset/ds000030	stopsignal	http://www.cognitiveatlas.org/task/	tsk_4a57abb949e1a
11077	Magnetic Resonance Imaging	2	second	UO	UO:0000010	3.0x3.0x4.0	millimeter	UO	UO:0000016	bold	sub-11077_task-taskswitch	sub-11077/func/sub-11077_task-taskswitch_bold.nii.gz	OpenfMRI	ds000030	https://openfmri.org/dataset/ds000030	taskswitch	http://www.cognitiveatlas.org/task/	tsk_4a57abb949e8a
11082	Magnetic Resonance Imaging	2	second	UO	UO:0000010	3.0x3.0x4.0	millimeter	UO	UO:0000016	bold	sub-11082_task-bart	sub-11082/func/sub-11082_task-bart_bold.nii.gz	OpenfMRI	ds000030	https://openfmri.org/dataset/ds000030	bart	http://www.cognitiveatlas.org/term/id/	trm_4d559bcd67c18
11082	Magnetic Resonance Imaging	2	second	UO	UO:0000010	3.0x3.0x4.0	millimeter	UO	UO:0000016	bold	sub-11082_task-pamenc	sub-11082/func/sub-11082_task-pamenc_bold.nii.gz	OpenfMRI	ds000030	https://openfmri.org/dataset/ds000030	pamenc	http://www.cognitiveatlas.org/term/id/	trm_4da88a2a63d97
11082	Magnetic Resonance Imaging	2	second	UO	UO:0000010	3.0x3.0x4.0	millimeter	UO	UO:0000016	bold	sub-11082_task-pamret	sub-11082/func/sub-11082_task-pamret_bold.nii.gz	OpenfMRI	ds000030	https://openfmri.org/dataset/ds000030	pamret	http://www.cognitiveatlas.org/term/id/	trm_4c8991e6e8597
11088	Magnetic Resonance Imaging	2	second	UO	UO:0000010	3.0x3.0x4.0	millimeter	UO	UO:0000016	bold	sub-11088_task-bart	sub-11088/func/sub-11088_task-bart_bold.nii.gz	OpenfMRI	ds000030	https://openfmri.org/dataset/ds000030	bart	http://www.cognitiveatlas.org/term/id/	trm_4d559bcd67c18
11088	Magnetic Resonance Imaging	2	second	UO	UO:0000010	3.0x3.0x4.0	millimeter	UO	UO:0000016	bold	sub-11088_task-bht	sub-11088/func/sub-11088_task-bht_bold.nii.gz	OpenfMRI	ds000030	https://openfmri.org/dataset/ds000030	bht	http://www.cognitiveatlas.org/term/id/	trm_4c898a680e424
11088	Magnetic Resonance Imaging	2	second	UO	UO:0000010	3.0x3.0x4.0	millimeter	UO	UO:0000016	bold	sub-11088_task-pamenc	sub-11088/func/sub-11088_task-pamenc_bold.nii.gz	OpenfMRI	ds000030	https://openfmri.org/dataset/ds000030	pamenc	http://www.cognitiveatlas.org/term/id/	trm_4da88a2a63d97
11088	Magnetic Resonance Imaging	2	second	UO	UO:0000010	3.0x3.0x4.0	millimeter	UO	UO:0000016	bold	sub-11088_task-pamret	sub-11088/func/sub-11088_task-pamret_bold.nii.gz	OpenfMRI	ds000030	https://openfmri.org/dataset/ds000030	pamret	http://www.cognitiveatlas.org/term/id/	trm_4c8991e6e8597
11088	Magnetic Resonance Imaging	2	second	UO	UO:0000010	3.0x3.0x4.0	millimeter	UO	UO:0000016	bold	sub-11088_task-rest	sub-11088/func/sub-11088_task-rest_bold.nii.gz	OpenfMRI	ds000030	https://openfmri.org/dataset/ds000030	rest	http://www.cognitiveatlas.org/term/id/	trm_4c8a834779883
11088	Magnetic Resonance Imaging	2	second	UO	UO:0000010	3.0x3.0x4.0	millimeter	UO	UO:0000016	bold	sub-11088_task-scap	sub-11088/func/sub-11088_task-scap_bold.nii.gz	OpenfMRI	ds000030	https://openfmri.org/dataset/ds000030	scap	http://www.cognitiveatlas.org/term/id/	trm_4f2453b806fe1
11088	Magnetic Resonance Imaging	2	second	UO	UO:0000010	3.0x3.0x4.0	millimeter	UO	UO:0000016	bold	sub-11088_task-stopsignal	sub-11088/func/sub-11088_task-stopsignal_bold.nii.gz	OpenfMRI	ds000030	https://openfmri.org/dataset/ds000030	stopsignal	http://www.cognitiveatlas.org/task/	tsk_4a57abb949e1a
11088	Magnetic Resonance Imaging	2	second	UO	UO:0000010	3.0x3.0x4.0	millimeter	UO	UO:0000016	bold	sub-11088_task-taskswitch	sub-11088/func/sub-11088_task-taskswitch_bold.nii.gz	OpenfMRI	ds000030	https://openfmri.org/dataset/ds000030	taskswitch	http://www.cognitiveatlas.org/task/	tsk_4a57abb949e8a
11090	Magnetic Resonance Imaging	2	second	UO	UO:0000010	3.0x3.0x4.0	millimeter	UO	UO:0000016	bold	sub-11090_task-bart	sub-11090/func/sub-11090_task-bart_bold.nii.gz	OpenfMRI	ds000030	https://openfmri.org/dataset/ds000030	bart	http://www.cognitiveatlas.org/term/id/	trm_4d559bcd67c18
11090	Magnetic Resonance Imaging	2	second	UO	UO:0000010	3.0x3.0x4.0	millimeter	UO	UO:0000016	bold	sub-11090_task-bht	sub-11090/func/sub-11090_task-bht_bold.nii.gz	OpenfMRI	ds000030	https://openfmri.org/dataset/ds000030	bht	http://www.cognitiveatlas.org/term/id/	trm_4c898a680e424
11090	Magnetic Resonance Imaging	2	second	UO	UO:0000010	3.0x3.0x4.0	millimeter	UO	UO:0000016	bold	sub-11090_task-pamenc	sub-11090/func/sub-11090_task-pamenc_bold.nii.gz	OpenfMRI	ds000030	https://openfmri.org/dataset/ds000030	pamenc	http://www.cognitiveatlas.org/term/id/	trm_4da88a2a63d97
11090	Magnetic Resonance Imaging	2	second	UO	UO:0000010	3.0x3.0x4.0	millimeter	UO	UO:0000016	bold	sub-11090_task-pamret	sub-11090/func/sub-11090_task-pamret_bold.nii.gz	OpenfMRI	ds000030	https://openfmri.org/dataset/ds000030	pamret	http://www.cognitiveatlas.org/term/id/	trm_4c8991e6e8597
11090	Magnetic Resonance Imaging	2	second	UO	UO:0000010	3.0x3.0x4.0	millimeter	UO	UO:0000016	bold	sub-11090_task-rest	sub-11090/func/sub-11090_task-rest_bold.nii.gz	OpenfMRI	ds000030	https://openfmri.org/dataset/ds000030	rest	http://www.cognitiveatlas.org/term/id/	trm_4c8a834779883
11090	Magnetic Resonance Imaging	2	second	UO	UO:0000010	3.0x3.0x4.0	millimeter	UO	UO:0000016	bold	sub-11090_task-scap	sub-11090/func/sub-11090_task-scap_bold.nii.gz	OpenfMRI	ds000030	https://openfmri.org/dataset/ds000030	scap	http://www.cognitiveatlas.org/term/id/	trm_4f2453b806fe1
11090	Magnetic Resonance Imaging	2	second	UO	UO:0000010	3.0x3.0x4.0	millimeter	UO	UO:0000016	bold	sub-11090_task-stopsignal	sub-11090/func/sub-11090_task-stopsignal_bold.nii.gz	OpenfMRI	ds000030	https://openfmri.org/dataset/ds000030	stopsignal	http://www.cognitiveatlas.org/task/	tsk_4a57abb949e1a
11090	Magnetic Resonance Imaging	2	second	UO	UO:0000010	3.0x3.0x4.0	millimeter	UO	UO:0000016	bold	sub-11090_task-taskswitch	sub-11090/func/sub-11090_task-taskswitch_bold.nii.gz	OpenfMRI	ds000030	https://openfmri.org/dataset/ds000030	taskswitch	http://www.cognitiveatlas.org/task/	tsk_4a57abb949e8a
11097	Magnetic Resonance Imaging	2	second	UO	UO:0000010	3.0x3.0x4.0	millimeter	UO	UO:0000016	bold	sub-11097_task-bart	sub-11097/func/sub-11097_task-bart_bold.nii.gz	OpenfMRI	ds000030	https://openfmri.org/dataset/ds000030	bart	http://www.cognitiveatlas.org/term/id/	trm_4d559bcd67c18
11097	Magnetic Resonance Imaging	2	second	UO	UO:0000010	3.0x3.0x4.0	millimeter	UO	UO:0000016	bold	sub-11097_task-bht	sub-11097/func/sub-11097_task-bht_bold.nii.gz	OpenfMRI	ds000030	https://openfmri.org/dataset/ds000030	bht	http://www.cognitiveatlas.org/term/id/	trm_4c898a680e424
11097	Magnetic Resonance Imaging	2	second	UO	UO:0000010	3.0x3.0x4.0	millimeter	UO	UO:0000016	bold	sub-11097_task-pamenc	sub-11097/func/sub-11097_task-pamenc_bold.nii.gz	OpenfMRI	ds000030	https://openfmri.org/dataset/ds000030	pamenc	http://www.cognitiveatlas.org/term/id/	trm_4da88a2a63d97
11097	Magnetic Resonance Imaging	2	second	UO	UO:0000010	3.0x3.0x4.0	millimeter	UO	UO:0000016	bold	sub-11097_task-pamret	sub-11097/func/sub-11097_task-pamret_bold.nii.gz	OpenfMRI	ds000030	https://openfmri.org/dataset/ds000030	pamret	http://www.cognitiveatlas.org/term/id/	trm_4c8991e6e8597
11097	Magnetic Resonance Imaging	2	second	UO	UO:0000010	3.0x3.0x4.0	millimeter	UO	UO:0000016	bold	sub-11097_task-rest	sub-11097/func/sub-11097_task-rest_bold.nii.gz	OpenfMRI	ds000030	https://openfmri.org/dataset/ds000030	rest	http://www.cognitiveatlas.org/term/id/	trm_4c8a834779883
11097	Magnetic Resonance Imaging	2	second	UO	UO:0000010	3.0x3.0x4.0	millimeter	UO	UO:0000016	bold	sub-11097_task-scap	sub-11097/func/sub-11097_task-scap_bold.nii.gz	OpenfMRI	ds000030	https://openfmri.org/dataset/ds000030	scap	http://www.cognitiveatlas.org/term/id/	trm_4f2453b806fe1
11097	Magnetic Resonance Imaging	2	second	UO	UO:0000010	3.0x3.0x4.0	millimeter	UO	UO:0000016	bold	sub-11097_task-stopsignal	sub-11097/func/sub-11097_task-stopsignal_bold.nii.gz	OpenfMRI	ds000030	https://openfmri.org/dataset/ds000030	stopsignal	http://www.cognitiveatlas.org/task/	tsk_4a57abb949e1a
11097	Magnetic Resonance Imaging	2	second	UO	UO:0000010	3.0x3.0x4.0	millimeter	UO	UO:0000016	bold	sub-11097_task-taskswitch	sub-11097/func/sub-11097_task-taskswitch_bold.nii.gz	OpenfMRI	ds000030	https://openfmri.org/dataset/ds000030	taskswitch	http://www.cognitiveatlas.org/task/	tsk_4a57abb949e8a
11098	Magnetic Resonance Imaging	2	second	UO	UO:0000010	3.0x3.0x4.0	millimeter	UO	UO:0000016	bold	sub-11098_task-bart	sub-11098/func/sub-11098_task-bart_bold.nii.gz	OpenfMRI	ds000030	https://openfmri.org/dataset/ds000030	bart	http://www.cognitiveatlas.org/term/id/	trm_4d559bcd67c18
11098	Magnetic Resonance Imaging	2	second	UO	UO:0000010	3.0x3.0x4.0	millimeter	UO	UO:0000016	bold	sub-11098_task-bht	sub-11098/func/sub-11098_task-bht_bold.nii.gz	OpenfMRI	ds000030	https://openfmri.org/dataset/ds000030	bht	http://www.cognitiveatlas.org/term/id/	trm_4c898a680e424
11098	Magnetic Resonance Imaging	2	second	UO	UO:0000010	3.0x3.0x4.0	millimeter	UO	UO:0000016	bold	sub-11098_task-pamenc	sub-11098/func/sub-11098_task-pamenc_bold.nii.gz	OpenfMRI	ds000030	https://openfmri.org/dataset/ds000030	pamenc	http://www.cognitiveatlas.org/term/id/	trm_4da88a2a63d97
11098	Magnetic Resonance Imaging	2	second	UO	UO:0000010	3.0x3.0x4.0	millimeter	UO	UO:0000016	bold	sub-11098_task-pamret	sub-11098/func/sub-11098_task-pamret_bold.nii.gz	OpenfMRI	ds000030	https://openfmri.org/dataset/ds000030	pamret	http://www.cognitiveatlas.org/term/id/	trm_4c8991e6e8597
11098	Magnetic Resonance Imaging	2	second	UO	UO:0000010	3.0x3.0x4.0	millimeter	UO	UO:0000016	bold	sub-11098_task-rest	sub-11098/func/sub-11098_task-rest_bold.nii.gz	OpenfMRI	ds000030	https://openfmri.org/dataset/ds000030	rest	http://www.cognitiveatlas.org/term/id/	trm_4c8a834779883
11098	Magnetic Resonance Imaging	2	second	UO	UO:0000010	3.0x3.0x4.0	millimeter	UO	UO:0000016	bold	sub-11098_task-scap	sub-11098/func/sub-11098_task-scap_bold.nii.gz	OpenfMRI	ds000030	https://openfmri.org/dataset/ds000030	scap	http://www.cognitiveatlas.org/term/id/	trm_4f2453b806fe1
11098	Magnetic Resonance Imaging	2	second	UO	UO:0000010	3.0x3.0x4.0	millimeter	UO	UO:0000016	bold	sub-11098_task-stopsignal	sub-11098/func/sub-11098_task-stopsignal_bold.nii.gz	OpenfMRI	ds000030	https://openfmri.org/dataset/ds000030	stopsignal	http://www.cognitiveatlas.org/task/	tsk_4a57abb949e1a
11098	Magnetic Resonance Imaging	2	second	UO	UO:0000010	3.0x3.0x4.0	millimeter	UO	UO:0000016	bold	sub-11098_task-taskswitch	sub-11098/func/sub-11098_task-taskswitch_bold.nii.gz	OpenfMRI	ds000030	https://openfmri.org/dataset/ds000030	taskswitch	http://www.cognitiveatlas.org/task/	tsk_4a57abb949e8a
11104	Magnetic Resonance Imaging	2	second	UO	UO:0000010	3.0x3.0x4.0	millimeter	UO	UO:0000016	bold	sub-11104_task-bart	sub-11104/func/sub-11104_task-bart_bold.nii.gz	OpenfMRI	ds000030	https://openfmri.org/dataset/ds000030	bart	http://www.cognitiveatlas.org/term/id/	trm_4d559bcd67c18
11104	Magnetic Resonance Imaging	2	second	UO	UO:0000010	3.0x3.0x4.0	millimeter	UO	UO:0000016	bold	sub-11104_task-bht	sub-11104/func/sub-11104_task-bht_bold.nii.gz	OpenfMRI	ds000030	https://openfmri.org/dataset/ds000030	bht	http://www.cognitiveatlas.org/term/id/	trm_4c898a680e424
11104	Magnetic Resonance Imaging	2	second	UO	UO:0000010	3.0x3.0x4.0	millimeter	UO	UO:0000016	bold	sub-11104_task-pamenc	sub-11104/func/sub-11104_task-pamenc_bold.nii.gz	OpenfMRI	ds000030	https://openfmri.org/dataset/ds000030	pamenc	http://www.cognitiveatlas.org/term/id/	trm_4da88a2a63d97
11104	Magnetic Resonance Imaging	2	second	UO	UO:0000010	3.0x3.0x4.0	millimeter	UO	UO:0000016	bold	sub-11104_task-pamret	sub-11104/func/sub-11104_task-pamret_bold.nii.gz	OpenfMRI	ds000030	https://openfmri.org/dataset/ds000030	pamret	http://www.cognitiveatlas.org/term/id/	trm_4c8991e6e8597
11104	Magnetic Resonance Imaging	2	second	UO	UO:0000010	3.0x3.0x4.0	millimeter	UO	UO:0000016	bold	sub-11104_task-rest	sub-11104/func/sub-11104_task-rest_bold.nii.gz	OpenfMRI	ds000030	https://openfmri.org/dataset/ds000030	rest	http://www.cognitiveatlas.org/term/id/	trm_4c8a834779883
11104	Magnetic Resonance Imaging	2	second	UO	UO:0000010	3.0x3.0x4.0	millimeter	UO	UO:0000016	bold	sub-11104_task-scap	sub-11104/func/sub-11104_task-scap_bold.nii.gz	OpenfMRI	ds000030	https://openfmri.org/dataset/ds000030	scap	http://www.cognitiveatlas.org/term/id/	trm_4f2453b806fe1
11104	Magnetic Resonance Imaging	2	second	UO	UO:0000010	3.0x3.0x4.0	millimeter	UO	UO:0000016	bold	sub-11104_task-stopsignal	sub-11104/func/sub-11104_task-stopsignal_bold.nii.gz	OpenfMRI	ds000030	https://openfmri.org/dataset/ds000030	stopsignal	http://www.cognitiveatlas.org/task/	tsk_4a57abb949e1a
11104	Magnetic Resonance Imaging	2	second	UO	UO:0000010	3.0x3.0x4.0	millimeter	UO	UO:0000016	bold	sub-11104_task-taskswitch	sub-11104/func/sub-11104_task-taskswitch_bold.nii.gz	OpenfMRI	ds000030	https://openfmri.org/dataset/ds000030	taskswitch	http://www.cognitiveatlas.org/task/	tsk_4a57abb949e8a
11105	Magnetic Resonance Imaging	2	second	UO	UO:0000010	3.0x3.0x4.0	millimeter	UO	UO:0000016	bold	sub-11105_task-bart	sub-11105/func/sub-11105_task-bart_bold.nii.gz	OpenfMRI	ds000030	https://openfmri.org/dataset/ds000030	bart	http://www.cognitiveatlas.org/term/id/	trm_4d559bcd67c18
11105	Magnetic Resonance Imaging	2	second	UO	UO:0000010	3.0x3.0x4.0	millimeter	UO	UO:0000016	bold	sub-11105_task-bht	sub-11105/func/sub-11105_task-bht_bold.nii.gz	OpenfMRI	ds000030	https://openfmri.org/dataset/ds000030	bht	http://www.cognitiveatlas.org/term/id/	trm_4c898a680e424
11105	Magnetic Resonance Imaging	2	second	UO	UO:0000010	3.0x3.0x4.0	millimeter	UO	UO:0000016	bold	sub-11105_task-pamenc	sub-11105/func/sub-11105_task-pamenc_bold.nii.gz	OpenfMRI	ds000030	https://openfmri.org/dataset/ds000030	pamenc	http://www.cognitiveatlas.org/term/id/	trm_4da88a2a63d97
11105	Magnetic Resonance Imaging	2	second	UO	UO:0000010	3.0x3.0x4.0	millimeter	UO	UO:0000016	bold	sub-11105_task-pamret	sub-11105/func/sub-11105_task-pamret_bold.nii.gz	OpenfMRI	ds000030	https://openfmri.org/dataset/ds000030	pamret	http://www.cognitiveatlas.org/term/id/	trm_4c8991e6e8597
11105	Magnetic Resonance Imaging	2	second	UO	UO:0000010	3.0x3.0x4.0	millimeter	UO	UO:0000016	bold	sub-11105_task-rest	sub-11105/func/sub-11105_task-rest_bold.nii.gz	OpenfMRI	ds000030	https://openfmri.org/dataset/ds000030	rest	http://www.cognitiveatlas.org/term/id/	trm_4c8a834779883
11105	Magnetic Resonance Imaging	2	second	UO	UO:0000010	3.0x3.0x4.0	millimeter	UO	UO:0000016	bold	sub-11105_task-scap	sub-11105/func/sub-11105_task-scap_bold.nii.gz	OpenfMRI	ds000030	https://openfmri.org/dataset/ds000030	scap	http://www.cognitiveatlas.org/term/id/	trm_4f2453b806fe1
11105	Magnetic Resonance Imaging	2	second	UO	UO:0000010	3.0x3.0x4.0	millimeter	UO	UO:0000016	bold	sub-11105_task-stopsignal	sub-11105/func/sub-11105_task-stopsignal_bold.nii.gz	OpenfMRI	ds000030	https://openfmri.org/dataset/ds000030	stopsignal	http://www.cognitiveatlas.org/task/	tsk_4a57abb949e1a
11105	Magnetic Resonance Imaging	2	second	UO	UO:0000010	3.0x3.0x4.0	millimeter	UO	UO:0000016	bold	sub-11105_task-taskswitch	sub-11105/func/sub-11105_task-taskswitch_bold.nii.gz	OpenfMRI	ds000030	https://openfmri.org/dataset/ds000030	taskswitch	http://www.cognitiveatlas.org/task/	tsk_4a57abb949e8a
11106	Magnetic Resonance Imaging	2	second	UO	UO:0000010	3.0x3.0x4.0	millimeter	UO	UO:0000016	bold	sub-11106_task-bart	sub-11106/func/sub-11106_task-bart_bold.nii.gz	OpenfMRI	ds000030	https://openfmri.org/dataset/ds000030	bart	http://www.cognitiveatlas.org/term/id/	trm_4d559bcd67c18
11106	Magnetic Resonance Imaging	2	second	UO	UO:0000010	3.0x3.0x4.0	millimeter	UO	UO:0000016	bold	sub-11106_task-bht	sub-11106/func/sub-11106_task-bht_bold.nii.gz	OpenfMRI	ds000030	https://openfmri.org/dataset/ds000030	bht	http://www.cognitiveatlas.org/term/id/	trm_4c898a680e424
11106	Magnetic Resonance Imaging	2	second	UO	UO:0000010	3.0x3.0x4.0	millimeter	UO	UO:0000016	bold	sub-11106_task-pamenc	sub-11106/func/sub-11106_task-pamenc_bold.nii.gz	OpenfMRI	ds000030	https://openfmri.org/dataset/ds000030	pamenc	http://www.cognitiveatlas.org/term/id/	trm_4da88a2a63d97
11106	Magnetic Resonance Imaging	2	second	UO	UO:0000010	3.0x3.0x4.0	millimeter	UO	UO:0000016	bold	sub-11106_task-pamret	sub-11106/func/sub-11106_task-pamret_bold.nii.gz	OpenfMRI	ds000030	https://openfmri.org/dataset/ds000030	pamret	http://www.cognitiveatlas.org/term/id/	trm_4c8991e6e8597
11106	Magnetic Resonance Imaging	2	second	UO	UO:0000010	3.0x3.0x4.0	millimeter	UO	UO:0000016	bold	sub-11106_task-rest	sub-11106/func/sub-11106_task-rest_bold.nii.gz	OpenfMRI	ds000030	https://openfmri.org/dataset/ds000030	rest	http://www.cognitiveatlas.org/term/id/	trm_4c8a834779883
11106	Magnetic Resonance Imaging	2	second	UO	UO:0000010	3.0x3.0x4.0	millimeter	UO	UO:0000016	bold	sub-11106_task-scap	sub-11106/func/sub-11106_task-scap_bold.nii.gz	OpenfMRI	ds000030	https://openfmri.org/dataset/ds000030	scap	http://www.cognitiveatlas.org/term/id/	trm_4f2453b806fe1
11106	Magnetic Resonance Imaging	2	second	UO	UO:0000010	3.0x3.0x4.0	millimeter	UO	UO:0000016	bold	sub-11106_task-stopsignal	sub-11106/func/sub-11106_task-stopsignal_bold.nii.gz	OpenfMRI	ds000030	https://openfmri.org/dataset/ds000030	stopsignal	http://www.cognitiveatlas.org/task/	tsk_4a57abb949e1a
11106	Magnetic Resonance Imaging	2	second	UO	UO:0000010	3.0x3.0x4.0	millimeter	UO	UO:0000016	bold	sub-11106_task-taskswitch	sub-11106/func/sub-11106_task-taskswitch_bold.nii.gz	OpenfMRI	ds000030	https://openfmri.org/dataset/ds000030	taskswitch	http://www.cognitiveatlas.org/task/	tsk_4a57abb949e8a
11108	Magnetic Resonance Imaging	2	second	UO	UO:0000010	3.0x3.0x4.0	millimeter	UO	UO:0000016	bold	sub-11108_task-bart	sub-11108/func/sub-11108_task-bart_bold.nii.gz	OpenfMRI	ds000030	https://openfmri.org/dataset/ds000030	bart	http://www.cognitiveatlas.org/term/id/	trm_4d559bcd67c18
11108	Magnetic Resonance Imaging	2	second	UO	UO:0000010	3.0x3.0x4.0	millimeter	UO	UO:0000016	bold	sub-11108_task-bht	sub-11108/func/sub-11108_task-bht_bold.nii.gz	OpenfMRI	ds000030	https://openfmri.org/dataset/ds000030	bht	http://www.cognitiveatlas.org/term/id/	trm_4c898a680e424
11108	Magnetic Resonance Imaging	2	second	UO	UO:0000010	3.0x3.0x4.0	millimeter	UO	UO:0000016	bold	sub-11108_task-pamenc	sub-11108/func/sub-11108_task-pamenc_bold.nii.gz	OpenfMRI	ds000030	https://openfmri.org/dataset/ds000030	pamenc	http://www.cognitiveatlas.org/term/id/	trm_4da88a2a63d97
11108	Magnetic Resonance Imaging	2	second	UO	UO:0000010	3.0x3.0x4.0	millimeter	UO	UO:0000016	bold	sub-11108_task-pamret	sub-11108/func/sub-11108_task-pamret_bold.nii.gz	OpenfMRI	ds000030	https://openfmri.org/dataset/ds000030	pamret	http://www.cognitiveatlas.org/term/id/	trm_4c8991e6e8597
11108	Magnetic Resonance Imaging	2	second	UO	UO:0000010	3.0x3.0x4.0	millimeter	UO	UO:0000016	bold	sub-11108_task-rest	sub-11108/func/sub-11108_task-rest_bold.nii.gz	OpenfMRI	ds000030	https://openfmri.org/dataset/ds000030	rest	http://www.cognitiveatlas.org/term/id/	trm_4c8a834779883
11108	Magnetic Resonance Imaging	2	second	UO	UO:0000010	3.0x3.0x4.0	millimeter	UO	UO:0000016	bold	sub-11108_task-scap	sub-11108/func/sub-11108_task-scap_bold.nii.gz	OpenfMRI	ds000030	https://openfmri.org/dataset/ds000030	scap	http://www.cognitiveatlas.org/term/id/	trm_4f2453b806fe1
11108	Magnetic Resonance Imaging	2	second	UO	UO:0000010	3.0x3.0x4.0	millimeter	UO	UO:0000016	bold	sub-11108_task-stopsignal	sub-11108/func/sub-11108_task-stopsignal_bold.nii.gz	OpenfMRI	ds000030	https://openfmri.org/dataset/ds000030	stopsignal	http://www.cognitiveatlas.org/task/	tsk_4a57abb949e1a
11108	Magnetic Resonance Imaging	2	second	UO	UO:0000010	3.0x3.0x4.0	millimeter	UO	UO:0000016	bold	sub-11108_task-taskswitch	sub-11108/func/sub-11108_task-taskswitch_bold.nii.gz	OpenfMRI	ds000030	https://openfmri.org/dataset/ds000030	taskswitch	http://www.cognitiveatlas.org/task/	tsk_4a57abb949e8a
11112	Magnetic Resonance Imaging	2	second	UO	UO:0000010	3.0x3.0x4.0	millimeter	UO	UO:0000016	bold	sub-11112_task-bart	sub-11112/func/sub-11112_task-bart_bold.nii.gz	OpenfMRI	ds000030	https://openfmri.org/dataset/ds000030	bart	http://www.cognitiveatlas.org/term/id/	trm_4d559bcd67c18
11112	Magnetic Resonance Imaging	2	second	UO	UO:0000010	3.0x3.0x4.0	millimeter	UO	UO:0000016	bold	sub-11112_task-bht	sub-11112/func/sub-11112_task-bht_bold.nii.gz	OpenfMRI	ds000030	https://openfmri.org/dataset/ds000030	bht	http://www.cognitiveatlas.org/term/id/	trm_4c898a680e424
11112	Magnetic Resonance Imaging	2	second	UO	UO:0000010	3.0x3.0x4.0	millimeter	UO	UO:0000016	bold	sub-11112_task-pamenc	sub-11112/func/sub-11112_task-pamenc_bold.nii.gz	OpenfMRI	ds000030	https://openfmri.org/dataset/ds000030	pamenc	http://www.cognitiveatlas.org/term/id/	trm_4da88a2a63d97
11112	Magnetic Resonance Imaging	2	second	UO	UO:0000010	3.0x3.0x4.0	millimeter	UO	UO:0000016	bold	sub-11112_task-pamret	sub-11112/func/sub-11112_task-pamret_bold.nii.gz	OpenfMRI	ds000030	https://openfmri.org/dataset/ds000030	pamret	http://www.cognitiveatlas.org/term/id/	trm_4c8991e6e8597
11112	Magnetic Resonance Imaging	2	second	UO	UO:0000010	3.0x3.0x4.0	millimeter	UO	UO:0000016	bold	sub-11112_task-rest	sub-11112/func/sub-11112_task-rest_bold.nii.gz	OpenfMRI	ds000030	https://openfmri.org/dataset/ds000030	rest	http://www.cognitiveatlas.org/term/id/	trm_4c8a834779883
11112	Magnetic Resonance Imaging	2	second	UO	UO:0000010	3.0x3.0x4.0	millimeter	UO	UO:0000016	bold	sub-11112_task-scap	sub-11112/func/sub-11112_task-scap_bold.nii.gz	OpenfMRI	ds000030	https://openfmri.org/dataset/ds000030	scap	http://www.cognitiveatlas.org/term/id/	trm_4f2453b806fe1
11112	Magnetic Resonance Imaging	2	second	UO	UO:0000010	3.0x3.0x4.0	millimeter	UO	UO:0000016	bold	sub-11112_task-stopsignal	sub-11112/func/sub-11112_task-stopsignal_bold.nii.gz	OpenfMRI	ds000030	https://openfmri.org/dataset/ds000030	stopsignal	http://www.cognitiveatlas.org/task/	tsk_4a57abb949e1a
11112	Magnetic Resonance Imaging	2	second	UO	UO:0000010	3.0x3.0x4.0	millimeter	UO	UO:0000016	bold	sub-11112_task-taskswitch	sub-11112/func/sub-11112_task-taskswitch_bold.nii.gz	OpenfMRI	ds000030	https://openfmri.org/dataset/ds000030	taskswitch	http://www.cognitiveatlas.org/task/	tsk_4a57abb949e8a
11121	Magnetic Resonance Imaging	2	second	UO	UO:0000010	3.0x3.0x4.0	millimeter	UO	UO:0000016	bold	sub-11121_task-bht	sub-11121/func/sub-11121_task-bht_bold.nii.gz	OpenfMRI	ds000030	https://openfmri.org/dataset/ds000030	bht	http://www.cognitiveatlas.org/term/id/	trm_4c898a680e424
11121	Magnetic Resonance Imaging	2	second	UO	UO:0000010	3.0x3.0x4.0	millimeter	UO	UO:0000016	bold	sub-11121_task-rest	sub-11121/func/sub-11121_task-rest_bold.nii.gz	OpenfMRI	ds000030	https://openfmri.org/dataset/ds000030	rest	http://www.cognitiveatlas.org/term/id/	trm_4c8a834779883
11121	Magnetic Resonance Imaging	2	second	UO	UO:0000010	3.0x3.0x4.0	millimeter	UO	UO:0000016	bold	sub-11121_task-scap	sub-11121/func/sub-11121_task-scap_bold.nii.gz	OpenfMRI	ds000030	https://openfmri.org/dataset/ds000030	scap	http://www.cognitiveatlas.org/term/id/	trm_4f2453b806fe1
11121	Magnetic Resonance Imaging	2	second	UO	UO:0000010	3.0x3.0x4.0	millimeter	UO	UO:0000016	bold	sub-11121_task-stopsignal	sub-11121/func/sub-11121_task-stopsignal_bold.nii.gz	OpenfMRI	ds000030	https://openfmri.org/dataset/ds000030	stopsignal	http://www.cognitiveatlas.org/task/	tsk_4a57abb949e1a
11121	Magnetic Resonance Imaging	2	second	UO	UO:0000010	3.0x3.0x4.0	millimeter	UO	UO:0000016	bold	sub-11121_task-taskswitch	sub-11121/func/sub-11121_task-taskswitch_bold.nii.gz	OpenfMRI	ds000030	https://openfmri.org/dataset/ds000030	taskswitch	http://www.cognitiveatlas.org/task/	tsk_4a57abb949e8a
11122	Magnetic Resonance Imaging	2	second	UO	UO:0000010	3.0x3.0x4.0	millimeter	UO	UO:0000016	bold	sub-11122_task-bart	sub-11122/func/sub-11122_task-bart_bold.nii.gz	OpenfMRI	ds000030	https://openfmri.org/dataset/ds000030	bart	http://www.cognitiveatlas.org/term/id/	trm_4d559bcd67c18
11122	Magnetic Resonance Imaging	2	second	UO	UO:0000010	3.0x3.0x4.0	millimeter	UO	UO:0000016	bold	sub-11122_task-bht	sub-11122/func/sub-11122_task-bht_bold.nii.gz	OpenfMRI	ds000030	https://openfmri.org/dataset/ds000030	bht	http://www.cognitiveatlas.org/term/id/	trm_4c898a680e424
11122	Magnetic Resonance Imaging	2	second	UO	UO:0000010	3.0x3.0x4.0	millimeter	UO	UO:0000016	bold	sub-11122_task-pamenc	sub-11122/func/sub-11122_task-pamenc_bold.nii.gz	OpenfMRI	ds000030	https://openfmri.org/dataset/ds000030	pamenc	http://www.cognitiveatlas.org/term/id/	trm_4da88a2a63d97
11122	Magnetic Resonance Imaging	2	second	UO	UO:0000010	3.0x3.0x4.0	millimeter	UO	UO:0000016	bold	sub-11122_task-pamret	sub-11122/func/sub-11122_task-pamret_bold.nii.gz	OpenfMRI	ds000030	https://openfmri.org/dataset/ds000030	pamret	http://www.cognitiveatlas.org/term/id/	trm_4c8991e6e8597
11122	Magnetic Resonance Imaging	2	second	UO	UO:0000010	3.0x3.0x4.0	millimeter	UO	UO:0000016	bold	sub-11122_task-rest	sub-11122/func/sub-11122_task-rest_bold.nii.gz	OpenfMRI	ds000030	https://openfmri.org/dataset/ds000030	rest	http://www.cognitiveatlas.org/term/id/	trm_4c8a834779883
11122	Magnetic Resonance Imaging	2	second	UO	UO:0000010	3.0x3.0x4.0	millimeter	UO	UO:0000016	bold	sub-11122_task-scap	sub-11122/func/sub-11122_task-scap_bold.nii.gz	OpenfMRI	ds000030	https://openfmri.org/dataset/ds000030	scap	http://www.cognitiveatlas.org/term/id/	trm_4f2453b806fe1
11122	Magnetic Resonance Imaging	2	second	UO	UO:0000010	3.0x3.0x4.0	millimeter	UO	UO:0000016	bold	sub-11122_task-stopsignal	sub-11122/func/sub-11122_task-stopsignal_bold.nii.gz	OpenfMRI	ds000030	https://openfmri.org/dataset/ds000030	stopsignal	http://www.cognitiveatlas.org/task/	tsk_4a57abb949e1a
11122	Magnetic Resonance Imaging	2	second	UO	UO:0000010	3.0x3.0x4.0	millimeter	UO	UO:0000016	bold	sub-11122_task-taskswitch	sub-11122/func/sub-11122_task-taskswitch_bold.nii.gz	OpenfMRI	ds000030	https://openfmri.org/dataset/ds000030	taskswitch	http://www.cognitiveatlas.org/task/	tsk_4a57abb949e8a
11128	Magnetic Resonance Imaging	2	second	UO	UO:0000010	3.0x3.0x4.0	millimeter	UO	UO:0000016	bold	sub-11128_task-bart	sub-11128/func/sub-11128_task-bart_bold.nii.gz	OpenfMRI	ds000030	https://openfmri.org/dataset/ds000030	bart	http://www.cognitiveatlas.org/term/id/	trm_4d559bcd67c18
11128	Magnetic Resonance Imaging	2	second	UO	UO:0000010	3.0x3.0x4.0	millimeter	UO	UO:0000016	bold	sub-11128_task-bht	sub-11128/func/sub-11128_task-bht_bold.nii.gz	OpenfMRI	ds000030	https://openfmri.org/dataset/ds000030	bht	http://www.cognitiveatlas.org/term/id/	trm_4c898a680e424
11128	Magnetic Resonance Imaging	2	second	UO	UO:0000010	3.0x3.0x4.0	millimeter	UO	UO:0000016	bold	sub-11128_task-pamenc	sub-11128/func/sub-11128_task-pamenc_bold.nii.gz	OpenfMRI	ds000030	https://openfmri.org/dataset/ds000030	pamenc	http://www.cognitiveatlas.org/term/id/	trm_4da88a2a63d97
11128	Magnetic Resonance Imaging	2	second	UO	UO:0000010	3.0x3.0x4.0	millimeter	UO	UO:0000016	bold	sub-11128_task-pamret	sub-11128/func/sub-11128_task-pamret_bold.nii.gz	OpenfMRI	ds000030	https://openfmri.org/dataset/ds000030	pamret	http://www.cognitiveatlas.org/term/id/	trm_4c8991e6e8597
11128	Magnetic Resonance Imaging	2	second	UO	UO:0000010	3.0x3.0x4.0	millimeter	UO	UO:0000016	bold	sub-11128_task-rest	sub-11128/func/sub-11128_task-rest_bold.nii.gz	OpenfMRI	ds000030	https://openfmri.org/dataset/ds000030	rest	http://www.cognitiveatlas.org/term/id/	trm_4c8a834779883
11128	Magnetic Resonance Imaging	2	second	UO	UO:0000010	3.0x3.0x4.0	millimeter	UO	UO:0000016	bold	sub-11128_task-scap	sub-11128/func/sub-11128_task-scap_bold.nii.gz	OpenfMRI	ds000030	https://openfmri.org/dataset/ds000030	scap	http://www.cognitiveatlas.org/term/id/	trm_4f2453b806fe1
11128	Magnetic Resonance Imaging	2	second	UO	UO:0000010	3.0x3.0x4.0	millimeter	UO	UO:0000016	bold	sub-11128_task-stopsignal	sub-11128/func/sub-11128_task-stopsignal_bold.nii.gz	OpenfMRI	ds000030	https://openfmri.org/dataset/ds000030	stopsignal	http://www.cognitiveatlas.org/task/	tsk_4a57abb949e1a
11128	Magnetic Resonance Imaging	2	second	UO	UO:0000010	3.0x3.0x4.0	millimeter	UO	UO:0000016	bold	sub-11128_task-taskswitch	sub-11128/func/sub-11128_task-taskswitch_bold.nii.gz	OpenfMRI	ds000030	https://openfmri.org/dataset/ds000030	taskswitch	http://www.cognitiveatlas.org/task/	tsk_4a57abb949e8a
11131	Magnetic Resonance Imaging	2	second	UO	UO:0000010	3.0x3.0x4.0	millimeter	UO	UO:0000016	bold	sub-11131_task-bart	sub-11131/func/sub-11131_task-bart_bold.nii.gz	OpenfMRI	ds000030	https://openfmri.org/dataset/ds000030	bart	http://www.cognitiveatlas.org/term/id/	trm_4d559bcd67c18
11131	Magnetic Resonance Imaging	2	second	UO	UO:0000010	3.0x3.0x4.0	millimeter	UO	UO:0000016	bold	sub-11131_task-bht	sub-11131/func/sub-11131_task-bht_bold.nii.gz	OpenfMRI	ds000030	https://openfmri.org/dataset/ds000030	bht	http://www.cognitiveatlas.org/term/id/	trm_4c898a680e424
11131	Magnetic Resonance Imaging	2	second	UO	UO:0000010	3.0x3.0x4.0	millimeter	UO	UO:0000016	bold	sub-11131_task-pamenc	sub-11131/func/sub-11131_task-pamenc_bold.nii.gz	OpenfMRI	ds000030	https://openfmri.org/dataset/ds000030	pamenc	http://www.cognitiveatlas.org/term/id/	trm_4da88a2a63d97
11131	Magnetic Resonance Imaging	2	second	UO	UO:0000010	3.0x3.0x4.0	millimeter	UO	UO:0000016	bold	sub-11131_task-pamret	sub-11131/func/sub-11131_task-pamret_bold.nii.gz	OpenfMRI	ds000030	https://openfmri.org/dataset/ds000030	pamret	http://www.cognitiveatlas.org/term/id/	trm_4c8991e6e8597
11131	Magnetic Resonance Imaging	2	second	UO	UO:0000010	3.0x3.0x4.0	millimeter	UO	UO:0000016	bold	sub-11131_task-rest	sub-11131/func/sub-11131_task-rest_bold.nii.gz	OpenfMRI	ds000030	https://openfmri.org/dataset/ds000030	rest	http://www.cognitiveatlas.org/term/id/	trm_4c8a834779883
11131	Magnetic Resonance Imaging	2	second	UO	UO:0000010	3.0x3.0x4.0	millimeter	UO	UO:0000016	bold	sub-11131_task-scap	sub-11131/func/sub-11131_task-scap_bold.nii.gz	OpenfMRI	ds000030	https://openfmri.org/dataset/ds000030	scap	http://www.cognitiveatlas.org/term/id/	trm_4f2453b806fe1
11131	Magnetic Resonance Imaging	2	second	UO	UO:0000010	3.0x3.0x4.0	millimeter	UO	UO:0000016	bold	sub-11131_task-stopsignal	sub-11131/func/sub-11131_task-stopsignal_bold.nii.gz	OpenfMRI	ds000030	https://openfmri.org/dataset/ds000030	stopsignal	http://www.cognitiveatlas.org/task/	tsk_4a57abb949e1a
11131	Magnetic Resonance Imaging	2	second	UO	UO:0000010	3.0x3.0x4.0	millimeter	UO	UO:0000016	bold	sub-11131_task-taskswitch	sub-11131/func/sub-11131_task-taskswitch_bold.nii.gz	OpenfMRI	ds000030	https://openfmri.org/dataset/ds000030	taskswitch	http://www.cognitiveatlas.org/task/	tsk_4a57abb949e8a
11142	Magnetic Resonance Imaging	2	second	UO	UO:0000010	3.0x3.0x4.0	millimeter	UO	UO:0000016	bold	sub-11142_task-bart	sub-11142/func/sub-11142_task-bart_bold.nii.gz	OpenfMRI	ds000030	https://openfmri.org/dataset/ds000030	bart	http://www.cognitiveatlas.org/term/id/	trm_4d559bcd67c18
11142	Magnetic Resonance Imaging	2	second	UO	UO:0000010	3.0x3.0x4.0	millimeter	UO	UO:0000016	bold	sub-11142_task-bht	sub-11142/func/sub-11142_task-bht_bold.nii.gz	OpenfMRI	ds000030	https://openfmri.org/dataset/ds000030	bht	http://www.cognitiveatlas.org/term/id/	trm_4c898a680e424
11142	Magnetic Resonance Imaging	2	second	UO	UO:0000010	3.0x3.0x4.0	millimeter	UO	UO:0000016	bold	sub-11142_task-pamenc	sub-11142/func/sub-11142_task-pamenc_bold.nii.gz	OpenfMRI	ds000030	https://openfmri.org/dataset/ds000030	pamenc	http://www.cognitiveatlas.org/term/id/	trm_4da88a2a63d97
11142	Magnetic Resonance Imaging	2	second	UO	UO:0000010	3.0x3.0x4.0	millimeter	UO	UO:0000016	bold	sub-11142_task-pamret	sub-11142/func/sub-11142_task-pamret_bold.nii.gz	OpenfMRI	ds000030	https://openfmri.org/dataset/ds000030	pamret	http://www.cognitiveatlas.org/term/id/	trm_4c8991e6e8597
11142	Magnetic Resonance Imaging	2	second	UO	UO:0000010	3.0x3.0x4.0	millimeter	UO	UO:0000016	bold	sub-11142_task-rest	sub-11142/func/sub-11142_task-rest_bold.nii.gz	OpenfMRI	ds000030	https://openfmri.org/dataset/ds000030	rest	http://www.cognitiveatlas.org/term/id/	trm_4c8a834779883
11142	Magnetic Resonance Imaging	2	second	UO	UO:0000010	3.0x3.0x4.0	millimeter	UO	UO:0000016	bold	sub-11142_task-scap	sub-11142/func/sub-11142_task-scap_bold.nii.gz	OpenfMRI	ds000030	https://openfmri.org/dataset/ds000030	scap	http://www.cognitiveatlas.org/term/id/	trm_4f2453b806fe1
11142	Magnetic Resonance Imaging	2	second	UO	UO:0000010	3.0x3.0x4.0	millimeter	UO	UO:0000016	bold	sub-11142_task-stopsignal	sub-11142/func/sub-11142_task-stopsignal_bold.nii.gz	OpenfMRI	ds000030	https://openfmri.org/dataset/ds000030	stopsignal	http://www.cognitiveatlas.org/task/	tsk_4a57abb949e1a
11142	Magnetic Resonance Imaging	2	second	UO	UO:0000010	3.0x3.0x4.0	millimeter	UO	UO:0000016	bold	sub-11142_task-taskswitch	sub-11142/func/sub-11142_task-taskswitch_bold.nii.gz	OpenfMRI	ds000030	https://openfmri.org/dataset/ds000030	taskswitch	http://www.cognitiveatlas.org/task/	tsk_4a57abb949e8a
11143	Magnetic Resonance Imaging	2	second	UO	UO:0000010	3.0x3.0x4.0	millimeter	UO	UO:0000016	bold	sub-11143_task-bart	sub-11143/func/sub-11143_task-bart_bold.nii.gz	OpenfMRI	ds000030	https://openfmri.org/dataset/ds000030	bart	http://www.cognitiveatlas.org/term/id/	trm_4d559bcd67c18
11143	Magnetic Resonance Imaging	2	second	UO	UO:0000010	3.0x3.0x4.0	millimeter	UO	UO:0000016	bold	sub-11143_task-bht	sub-11143/func/sub-11143_task-bht_bold.nii.gz	OpenfMRI	ds000030	https://openfmri.org/dataset/ds000030	bht	http://www.cognitiveatlas.org/term/id/	trm_4c898a680e424
11143	Magnetic Resonance Imaging	2	second	UO	UO:0000010	3.0x3.0x4.0	millimeter	UO	UO:0000016	bold	sub-11143_task-pamenc	sub-11143/func/sub-11143_task-pamenc_bold.nii.gz	OpenfMRI	ds000030	https://openfmri.org/dataset/ds000030	pamenc	http://www.cognitiveatlas.org/term/id/	trm_4da88a2a63d97
11143	Magnetic Resonance Imaging	2	second	UO	UO:0000010	3.0x3.0x4.0	millimeter	UO	UO:0000016	bold	sub-11143_task-pamret	sub-11143/func/sub-11143_task-pamret_bold.nii.gz	OpenfMRI	ds000030	https://openfmri.org/dataset/ds000030	pamret	http://www.cognitiveatlas.org/term/id/	trm_4c8991e6e8597
11143	Magnetic Resonance Imaging	2	second	UO	UO:0000010	3.0x3.0x4.0	millimeter	UO	UO:0000016	bold	sub-11143_task-rest	sub-11143/func/sub-11143_task-rest_bold.nii.gz	OpenfMRI	ds000030	https://openfmri.org/dataset/ds000030	rest	http://www.cognitiveatlas.org/term/id/	trm_4c8a834779883
11143	Magnetic Resonance Imaging	2	second	UO	UO:0000010	3.0x3.0x4.0	millimeter	UO	UO:0000016	bold	sub-11143_task-scap	sub-11143/func/sub-11143_task-scap_bold.nii.gz	OpenfMRI	ds000030	https://openfmri.org/dataset/ds000030	scap	http://www.cognitiveatlas.org/term/id/	trm_4f2453b806fe1
11143	Magnetic Resonance Imaging	2	second	UO	UO:0000010	3.0x3.0x4.0	millimeter	UO	UO:0000016	bold	sub-11143_task-stopsignal	sub-11143/func/sub-11143_task-stopsignal_bold.nii.gz	OpenfMRI	ds000030	https://openfmri.org/dataset/ds000030	stopsignal	http://www.cognitiveatlas.org/task/	tsk_4a57abb949e1a
11143	Magnetic Resonance Imaging	2	second	UO	UO:0000010	3.0x3.0x4.0	millimeter	UO	UO:0000016	bold	sub-11143_task-taskswitch	sub-11143/func/sub-11143_task-taskswitch_bold.nii.gz	OpenfMRI	ds000030	https://openfmri.org/dataset/ds000030	taskswitch	http://www.cognitiveatlas.org/task/	tsk_4a57abb949e8a
11149	Magnetic Resonance Imaging	2	second	UO	UO:0000010	3.0x3.0x4.0	millimeter	UO	UO:0000016	bold	sub-11149_task-bart	sub-11149/func/sub-11149_task-bart_bold.nii.gz	OpenfMRI	ds000030	https://openfmri.org/dataset/ds000030	bart	http://www.cognitiveatlas.org/term/id/	trm_4d559bcd67c18
11149	Magnetic Resonance Imaging	2	second	UO	UO:0000010	3.0x3.0x4.0	millimeter	UO	UO:0000016	bold	sub-11149_task-bht	sub-11149/func/sub-11149_task-bht_bold.nii.gz	OpenfMRI	ds000030	https://openfmri.org/dataset/ds000030	bht	http://www.cognitiveatlas.org/term/id/	trm_4c898a680e424
11149	Magnetic Resonance Imaging	2	second	UO	UO:0000010	3.0x3.0x4.0	millimeter	UO	UO:0000016	bold	sub-11149_task-pamenc	sub-11149/func/sub-11149_task-pamenc_bold.nii.gz	OpenfMRI	ds000030	https://openfmri.org/dataset/ds000030	pamenc	http://www.cognitiveatlas.org/term/id/	trm_4da88a2a63d97
11149	Magnetic Resonance Imaging	2	second	UO	UO:0000010	3.0x3.0x4.0	millimeter	UO	UO:0000016	bold	sub-11149_task-pamret	sub-11149/func/sub-11149_task-pamret_bold.nii.gz	OpenfMRI	ds000030	https://openfmri.org/dataset/ds000030	pamret	http://www.cognitiveatlas.org/term/id/	trm_4c8991e6e8597
11149	Magnetic Resonance Imaging	2	second	UO	UO:0000010	3.0x3.0x4.0	millimeter	UO	UO:0000016	bold	sub-11149_task-rest	sub-11149/func/sub-11149_task-rest_bold.nii.gz	OpenfMRI	ds000030	https://openfmri.org/dataset/ds000030	rest	http://www.cognitiveatlas.org/term/id/	trm_4c8a834779883
11149	Magnetic Resonance Imaging	2	second	UO	UO:0000010	3.0x3.0x4.0	millimeter	UO	UO:0000016	bold	sub-11149_task-scap	sub-11149/func/sub-11149_task-scap_bold.nii.gz	OpenfMRI	ds000030	https://openfmri.org/dataset/ds000030	scap	http://www.cognitiveatlas.org/term/id/	trm_4f2453b806fe1
11149	Magnetic Resonance Imaging	2	second	UO	UO:0000010	3.0x3.0x4.0	millimeter	UO	UO:0000016	bold	sub-11149_task-stopsignal	sub-11149/func/sub-11149_task-stopsignal_bold.nii.gz	OpenfMRI	ds000030	https://openfmri.org/dataset/ds000030	stopsignal	http://www.cognitiveatlas.org/task/	tsk_4a57abb949e1a
11149	Magnetic Resonance Imaging	2	second	UO	UO:0000010	3.0x3.0x4.0	millimeter	UO	UO:0000016	bold	sub-11149_task-taskswitch	sub-11149/func/sub-11149_task-taskswitch_bold.nii.gz	OpenfMRI	ds000030	https://openfmri.org/dataset/ds000030	taskswitch	http://www.cognitiveatlas.org/task/	tsk_4a57abb949e8a
11156	Magnetic Resonance Imaging	2	second	UO	UO:0000010	3.0x3.0x4.0	millimeter	UO	UO:0000016	bold	sub-11156_task-bart	sub-11156/func/sub-11156_task-bart_bold.nii.gz	OpenfMRI	ds000030	https://openfmri.org/dataset/ds000030	bart	http://www.cognitiveatlas.org/term/id/	trm_4d559bcd67c18
11156	Magnetic Resonance Imaging	2	second	UO	UO:0000010	3.0x3.0x4.0	millimeter	UO	UO:0000016	bold	sub-11156_task-bht	sub-11156/func/sub-11156_task-bht_bold.nii.gz	OpenfMRI	ds000030	https://openfmri.org/dataset/ds000030	bht	http://www.cognitiveatlas.org/term/id/	trm_4c898a680e424
11156	Magnetic Resonance Imaging	2	second	UO	UO:0000010	3.0x3.0x4.0	millimeter	UO	UO:0000016	bold	sub-11156_task-pamenc	sub-11156/func/sub-11156_task-pamenc_bold.nii.gz	OpenfMRI	ds000030	https://openfmri.org/dataset/ds000030	pamenc	http://www.cognitiveatlas.org/term/id/	trm_4da88a2a63d97
11156	Magnetic Resonance Imaging	2	second	UO	UO:0000010	3.0x3.0x4.0	millimeter	UO	UO:0000016	bold	sub-11156_task-pamret	sub-11156/func/sub-11156_task-pamret_bold.nii.gz	OpenfMRI	ds000030	https://openfmri.org/dataset/ds000030	pamret	http://www.cognitiveatlas.org/term/id/	trm_4c8991e6e8597
11156	Magnetic Resonance Imaging	2	second	UO	UO:0000010	3.0x3.0x4.0	millimeter	UO	UO:0000016	bold	sub-11156_task-rest	sub-11156/func/sub-11156_task-rest_bold.nii.gz	OpenfMRI	ds000030	https://openfmri.org/dataset/ds000030	rest	http://www.cognitiveatlas.org/term/id/	trm_4c8a834779883
11156	Magnetic Resonance Imaging	2	second	UO	UO:0000010	3.0x3.0x4.0	millimeter	UO	UO:0000016	bold	sub-11156_task-scap	sub-11156/func/sub-11156_task-scap_bold.nii.gz	OpenfMRI	ds000030	https://openfmri.org/dataset/ds000030	scap	http://www.cognitiveatlas.org/term/id/	trm_4f2453b806fe1
11156	Magnetic Resonance Imaging	2	second	UO	UO:0000010	3.0x3.0x4.0	millimeter	UO	UO:0000016	bold	sub-11156_task-stopsignal	sub-11156/func/sub-11156_task-stopsignal_bold.nii.gz	OpenfMRI	ds000030	https://openfmri.org/dataset/ds000030	stopsignal	http://www.cognitiveatlas.org/task/	tsk_4a57abb949e1a
11156	Magnetic Resonance Imaging	2	second	UO	UO:0000010	3.0x3.0x4.0	millimeter	UO	UO:0000016	bold	sub-11156_task-taskswitch	sub-11156/func/sub-11156_task-taskswitch_bold.nii.gz	OpenfMRI	ds000030	https://openfmri.org/dataset/ds000030	taskswitch	http://www.cognitiveatlas.org/task/	tsk_4a57abb949e8a
50004	Magnetic Resonance Imaging	2	second	UO	UO:0000010	3.0x3.0x4.0	millimeter	UO	UO:0000016	bold	sub-50004_task-bart	sub-50004/func/sub-50004_task-bart_bold.nii.gz	OpenfMRI	ds000030	https://openfmri.org/dataset/ds000030	bart	http://www.cognitiveatlas.org/term/id/	trm_4d559bcd67c18
50004	Magnetic Resonance Imaging	2	second	UO	UO:0000010	3.0x3.0x4.0	millimeter	UO	UO:0000016	bold	sub-50004_task-bht	sub-50004/func/sub-50004_task-bht_bold.nii.gz	OpenfMRI	ds000030	https://openfmri.org/dataset/ds000030	bht	http://www.cognitiveatlas.org/term/id/	trm_4c898a680e424
50004	Magnetic Resonance Imaging	2	second	UO	UO:0000010	3.0x3.0x4.0	millimeter	UO	UO:0000016	bold	sub-50004_task-pamenc	sub-50004/func/sub-50004_task-pamenc_bold.nii.gz	OpenfMRI	ds000030	https://openfmri.org/dataset/ds000030	pamenc	http://www.cognitiveatlas.org/term/id/	trm_4da88a2a63d97
50004	Magnetic Resonance Imaging	2	second	UO	UO:0000010	3.0x3.0x4.0	millimeter	UO	UO:0000016	bold	sub-50004_task-pamret	sub-50004/func/sub-50004_task-pamret_bold.nii.gz	OpenfMRI	ds000030	https://openfmri.org/dataset/ds000030	pamret	http://www.cognitiveatlas.org/term/id/	trm_4c8991e6e8597
50004	Magnetic Resonance Imaging	2	second	UO	UO:0000010	3.0x3.0x4.0	millimeter	UO	UO:0000016	bold	sub-50004_task-rest	sub-50004/func/sub-50004_task-rest_bold.nii.gz	OpenfMRI	ds000030	https://openfmri.org/dataset/ds000030	rest	http://www.cognitiveatlas.org/term/id/	trm_4c8a834779883
50004	Magnetic Resonance Imaging	2	second	UO	UO:0000010	3.0x3.0x4.0	millimeter	UO	UO:0000016	bold	sub-50004_task-scap	sub-50004/func/sub-50004_task-scap_bold.nii.gz	OpenfMRI	ds000030	https://openfmri.org/dataset/ds000030	scap	http://www.cognitiveatlas.org/term/id/	trm_4f2453b806fe1
50004	Magnetic Resonance Imaging	2	second	UO	UO:0000010	3.0x3.0x4.0	millimeter	UO	UO:0000016	bold	sub-50004_task-stopsignal	sub-50004/func/sub-50004_task-stopsignal_bold.nii.gz	OpenfMRI	ds000030	https://openfmri.org/dataset/ds000030	stopsignal	http://www.cognitiveatlas.org/task/	tsk_4a57abb949e1a
50004	Magnetic Resonance Imaging	2	second	UO	UO:0000010	3.0x3.0x4.0	millimeter	UO	UO:0000016	bold	sub-50004_task-taskswitch	sub-50004/func/sub-50004_task-taskswitch_bold.nii.gz	OpenfMRI	ds000030	https://openfmri.org/dataset/ds000030	taskswitch	http://www.cognitiveatlas.org/task/	tsk_4a57abb949e8a
50005	Magnetic Resonance Imaging	2	second	UO	UO:0000010	3.0x3.0x4.0	millimeter	UO	UO:0000016	bold	sub-50005_task-bart	sub-50005/func/sub-50005_task-bart_bold.nii.gz	OpenfMRI	ds000030	https://openfmri.org/dataset/ds000030	bart	http://www.cognitiveatlas.org/term/id/	trm_4d559bcd67c18
50005	Magnetic Resonance Imaging	2	second	UO	UO:0000010	3.0x3.0x4.0	millimeter	UO	UO:0000016	bold	sub-50005_task-bht	sub-50005/func/sub-50005_task-bht_bold.nii.gz	OpenfMRI	ds000030	https://openfmri.org/dataset/ds000030	bht	http://www.cognitiveatlas.org/term/id/	trm_4c898a680e424
50005	Magnetic Resonance Imaging	2	second	UO	UO:0000010	3.0x3.0x4.0	millimeter	UO	UO:0000016	bold	sub-50005_task-rest	sub-50005/func/sub-50005_task-rest_bold.nii.gz	OpenfMRI	ds000030	https://openfmri.org/dataset/ds000030	rest	http://www.cognitiveatlas.org/term/id/	trm_4c8a834779883
50005	Magnetic Resonance Imaging	2	second	UO	UO:0000010	3.0x3.0x4.0	millimeter	UO	UO:0000016	bold	sub-50005_task-scap	sub-50005/func/sub-50005_task-scap_bold.nii.gz	OpenfMRI	ds000030	https://openfmri.org/dataset/ds000030	scap	http://www.cognitiveatlas.org/term/id/	trm_4f2453b806fe1
50005	Magnetic Resonance Imaging	2	second	UO	UO:0000010	3.0x3.0x4.0	millimeter	UO	UO:0000016	bold	sub-50005_task-stopsignal	sub-50005/func/sub-50005_task-stopsignal_bold.nii.gz	OpenfMRI	ds000030	https://openfmri.org/dataset/ds000030	stopsignal	http://www.cognitiveatlas.org/task/	tsk_4a57abb949e1a
50005	Magnetic Resonance Imaging	2	second	UO	UO:0000010	3.0x3.0x4.0	millimeter	UO	UO:0000016	bold	sub-50005_task-taskswitch	sub-50005/func/sub-50005_task-taskswitch_bold.nii.gz	OpenfMRI	ds000030	https://openfmri.org/dataset/ds000030	taskswitch	http://www.cognitiveatlas.org/task/	tsk_4a57abb949e8a
50006	Magnetic Resonance Imaging	2	second	UO	UO:0000010	3.0x3.0x4.0	millimeter	UO	UO:0000016	bold	sub-50006_task-bart	sub-50006/func/sub-50006_task-bart_bold.nii.gz	OpenfMRI	ds000030	https://openfmri.org/dataset/ds000030	bart	http://www.cognitiveatlas.org/term/id/	trm_4d559bcd67c18
50006	Magnetic Resonance Imaging	2	second	UO	UO:0000010	3.0x3.0x4.0	millimeter	UO	UO:0000016	bold	sub-50006_task-bht	sub-50006/func/sub-50006_task-bht_bold.nii.gz	OpenfMRI	ds000030	https://openfmri.org/dataset/ds000030	bht	http://www.cognitiveatlas.org/term/id/	trm_4c898a680e424
50006	Magnetic Resonance Imaging	2	second	UO	UO:0000010	3.0x3.0x4.0	millimeter	UO	UO:0000016	bold	sub-50006_task-rest	sub-50006/func/sub-50006_task-rest_bold.nii.gz	OpenfMRI	ds000030	https://openfmri.org/dataset/ds000030	rest	http://www.cognitiveatlas.org/term/id/	trm_4c8a834779883
50006	Magnetic Resonance Imaging	2	second	UO	UO:0000010	3.0x3.0x4.0	millimeter	UO	UO:0000016	bold	sub-50006_task-scap	sub-50006/func/sub-50006_task-scap_bold.nii.gz	OpenfMRI	ds000030	https://openfmri.org/dataset/ds000030	scap	http://www.cognitiveatlas.org/term/id/	trm_4f2453b806fe1
50006	Magnetic Resonance Imaging	2	second	UO	UO:0000010	3.0x3.0x4.0	millimeter	UO	UO:0000016	bold	sub-50006_task-stopsignal	sub-50006/func/sub-50006_task-stopsignal_bold.nii.gz	OpenfMRI	ds000030	https://openfmri.org/dataset/ds000030	stopsignal	http://www.cognitiveatlas.org/task/	tsk_4a57abb949e1a
50006	Magnetic Resonance Imaging	2	second	UO	UO:0000010	3.0x3.0x4.0	millimeter	UO	UO:0000016	bold	sub-50006_task-taskswitch	sub-50006/func/sub-50006_task-taskswitch_bold.nii.gz	OpenfMRI	ds000030	https://openfmri.org/dataset/ds000030	taskswitch	http://www.cognitiveatlas.org/task/	tsk_4a57abb949e8a
50007	Magnetic Resonance Imaging	2	second	UO	UO:0000010	3.0x3.0x4.0	millimeter	UO	UO:0000016	bold	sub-50007_task-bart	sub-50007/func/sub-50007_task-bart_bold.nii.gz	OpenfMRI	ds000030	https://openfmri.org/dataset/ds000030	bart	http://www.cognitiveatlas.org/term/id/	trm_4d559bcd67c18
50007	Magnetic Resonance Imaging	2	second	UO	UO:0000010	3.0x3.0x4.0	millimeter	UO	UO:0000016	bold	sub-50007_task-bht	sub-50007/func/sub-50007_task-bht_bold.nii.gz	OpenfMRI	ds000030	https://openfmri.org/dataset/ds000030	bht	http://www.cognitiveatlas.org/term/id/	trm_4c898a680e424
50007	Magnetic Resonance Imaging	2	second	UO	UO:0000010	3.0x3.0x4.0	millimeter	UO	UO:0000016	bold	sub-50007_task-rest	sub-50007/func/sub-50007_task-rest_bold.nii.gz	OpenfMRI	ds000030	https://openfmri.org/dataset/ds000030	rest	http://www.cognitiveatlas.org/term/id/	trm_4c8a834779883
50007	Magnetic Resonance Imaging	2	second	UO	UO:0000010	3.0x3.0x4.0	millimeter	UO	UO:0000016	bold	sub-50007_task-scap	sub-50007/func/sub-50007_task-scap_bold.nii.gz	OpenfMRI	ds000030	https://openfmri.org/dataset/ds000030	scap	http://www.cognitiveatlas.org/term/id/	trm_4f2453b806fe1
50007	Magnetic Resonance Imaging	2	second	UO	UO:0000010	3.0x3.0x4.0	millimeter	UO	UO:0000016	bold	sub-50007_task-stopsignal	sub-50007/func/sub-50007_task-stopsignal_bold.nii.gz	OpenfMRI	ds000030	https://openfmri.org/dataset/ds000030	stopsignal	http://www.cognitiveatlas.org/task/	tsk_4a57abb949e1a
50007	Magnetic Resonance Imaging	2	second	UO	UO:0000010	3.0x3.0x4.0	millimeter	UO	UO:0000016	bold	sub-50007_task-taskswitch	sub-50007/func/sub-50007_task-taskswitch_bold.nii.gz	OpenfMRI	ds000030	https://openfmri.org/dataset/ds000030	taskswitch	http://www.cognitiveatlas.org/task/	tsk_4a57abb949e8a
50008	Magnetic Resonance Imaging	2	second	UO	UO:0000010	3.0x3.0x4.0	millimeter	UO	UO:0000016	bold	sub-50008_task-bart	sub-50008/func/sub-50008_task-bart_bold.nii.gz	OpenfMRI	ds000030	https://openfmri.org/dataset/ds000030	bart	http://www.cognitiveatlas.org/term/id/	trm_4d559bcd67c18
50008	Magnetic Resonance Imaging	2	second	UO	UO:0000010	3.0x3.0x4.0	millimeter	UO	UO:0000016	bold	sub-50008_task-bht	sub-50008/func/sub-50008_task-bht_bold.nii.gz	OpenfMRI	ds000030	https://openfmri.org/dataset/ds000030	bht	http://www.cognitiveatlas.org/term/id/	trm_4c898a680e424
50008	Magnetic Resonance Imaging	2	second	UO	UO:0000010	3.0x3.0x4.0	millimeter	UO	UO:0000016	bold	sub-50008_task-rest	sub-50008/func/sub-50008_task-rest_bold.nii.gz	OpenfMRI	ds000030	https://openfmri.org/dataset/ds000030	rest	http://www.cognitiveatlas.org/term/id/	trm_4c8a834779883
50008	Magnetic Resonance Imaging	2	second	UO	UO:0000010	3.0x3.0x4.0	millimeter	UO	UO:0000016	bold	sub-50008_task-scap	sub-50008/func/sub-50008_task-scap_bold.nii.gz	OpenfMRI	ds000030	https://openfmri.org/dataset/ds000030	scap	http://www.cognitiveatlas.org/term/id/	trm_4f2453b806fe1
50008	Magnetic Resonance Imaging	2	second	UO	UO:0000010	3.0x3.0x4.0	millimeter	UO	UO:0000016	bold	sub-50008_task-stopsignal	sub-50008/func/sub-50008_task-stopsignal_bold.nii.gz	OpenfMRI	ds000030	https://openfmri.org/dataset/ds000030	stopsignal	http://www.cognitiveatlas.org/task/	tsk_4a57abb949e1a
50008	Magnetic Resonance Imaging	2	second	UO	UO:0000010	3.0x3.0x4.0	millimeter	UO	UO:0000016	bold	sub-50008_task-taskswitch	sub-50008/func/sub-50008_task-taskswitch_bold.nii.gz	OpenfMRI	ds000030	https://openfmri.org/dataset/ds000030	taskswitch	http://www.cognitiveatlas.org/task/	tsk_4a57abb949e8a
50010	Magnetic Resonance Imaging	2	second	UO	UO:0000010	3.0x3.0x4.0	millimeter	UO	UO:0000016	bold	sub-50010_task-bart	sub-50010/func/sub-50010_task-bart_bold.nii.gz	OpenfMRI	ds000030	https://openfmri.org/dataset/ds000030	bart	http://www.cognitiveatlas.org/term/id/	trm_4d559bcd67c18
50010	Magnetic Resonance Imaging	2	second	UO	UO:0000010	3.0x3.0x4.0	millimeter	UO	UO:0000016	bold	sub-50010_task-bht	sub-50010/func/sub-50010_task-bht_bold.nii.gz	OpenfMRI	ds000030	https://openfmri.org/dataset/ds000030	bht	http://www.cognitiveatlas.org/term/id/	trm_4c898a680e424
50010	Magnetic Resonance Imaging	2	second	UO	UO:0000010	3.0x3.0x4.0	millimeter	UO	UO:0000016	bold	sub-50010_task-rest	sub-50010/func/sub-50010_task-rest_bold.nii.gz	OpenfMRI	ds000030	https://openfmri.org/dataset/ds000030	rest	http://www.cognitiveatlas.org/term/id/	trm_4c8a834779883
50010	Magnetic Resonance Imaging	2	second	UO	UO:0000010	3.0x3.0x4.0	millimeter	UO	UO:0000016	bold	sub-50010_task-scap	sub-50010/func/sub-50010_task-scap_bold.nii.gz	OpenfMRI	ds000030	https://openfmri.org/dataset/ds000030	scap	http://www.cognitiveatlas.org/term/id/	trm_4f2453b806fe1
50010	Magnetic Resonance Imaging	2	second	UO	UO:0000010	3.0x3.0x4.0	millimeter	UO	UO:0000016	bold	sub-50010_task-stopsignal	sub-50010/func/sub-50010_task-stopsignal_bold.nii.gz	OpenfMRI	ds000030	https://openfmri.org/dataset/ds000030	stopsignal	http://www.cognitiveatlas.org/task/	tsk_4a57abb949e1a
50010	Magnetic Resonance Imaging	2	second	UO	UO:0000010	3.0x3.0x4.0	millimeter	UO	UO:0000016	bold	sub-50010_task-taskswitch	sub-50010/func/sub-50010_task-taskswitch_bold.nii.gz	OpenfMRI	ds000030	https://openfmri.org/dataset/ds000030	taskswitch	http://www.cognitiveatlas.org/task/	tsk_4a57abb949e8a
50013	Magnetic Resonance Imaging	2	second	UO	UO:0000010	3.0x3.0x4.0	millimeter	UO	UO:0000016	bold	sub-50013_task-bart	sub-50013/func/sub-50013_task-bart_bold.nii.gz	OpenfMRI	ds000030	https://openfmri.org/dataset/ds000030	bart	http://www.cognitiveatlas.org/term/id/	trm_4d559bcd67c18
50013	Magnetic Resonance Imaging	2	second	UO	UO:0000010	3.0x3.0x4.0	millimeter	UO	UO:0000016	bold	sub-50013_task-bht	sub-50013/func/sub-50013_task-bht_bold.nii.gz	OpenfMRI	ds000030	https://openfmri.org/dataset/ds000030	bht	http://www.cognitiveatlas.org/term/id/	trm_4c898a680e424
50013	Magnetic Resonance Imaging	2	second	UO	UO:0000010	3.0x3.0x4.0	millimeter	UO	UO:0000016	bold	sub-50013_task-pamenc	sub-50013/func/sub-50013_task-pamenc_bold.nii.gz	OpenfMRI	ds000030	https://openfmri.org/dataset/ds000030	pamenc	http://www.cognitiveatlas.org/term/id/	trm_4da88a2a63d97
50013	Magnetic Resonance Imaging	2	second	UO	UO:0000010	3.0x3.0x4.0	millimeter	UO	UO:0000016	bold	sub-50013_task-pamret	sub-50013/func/sub-50013_task-pamret_bold.nii.gz	OpenfMRI	ds000030	https://openfmri.org/dataset/ds000030	pamret	http://www.cognitiveatlas.org/term/id/	trm_4c8991e6e8597
50013	Magnetic Resonance Imaging	2	second	UO	UO:0000010	3.0x3.0x4.0	millimeter	UO	UO:0000016	bold	sub-50013_task-rest	sub-50013/func/sub-50013_task-rest_bold.nii.gz	OpenfMRI	ds000030	https://openfmri.org/dataset/ds000030	rest	http://www.cognitiveatlas.org/term/id/	trm_4c8a834779883
50013	Magnetic Resonance Imaging	2	second	UO	UO:0000010	3.0x3.0x4.0	millimeter	UO	UO:0000016	bold	sub-50013_task-scap	sub-50013/func/sub-50013_task-scap_bold.nii.gz	OpenfMRI	ds000030	https://openfmri.org/dataset/ds000030	scap	http://www.cognitiveatlas.org/term/id/	trm_4f2453b806fe1
50013	Magnetic Resonance Imaging	2	second	UO	UO:0000010	3.0x3.0x4.0	millimeter	UO	UO:0000016	bold	sub-50013_task-stopsignal	sub-50013/func/sub-50013_task-stopsignal_bold.nii.gz	OpenfMRI	ds000030	https://openfmri.org/dataset/ds000030	stopsignal	http://www.cognitiveatlas.org/task/	tsk_4a57abb949e1a
50013	Magnetic Resonance Imaging	2	second	UO	UO:0000010	3.0x3.0x4.0	millimeter	UO	UO:0000016	bold	sub-50013_task-taskswitch	sub-50013/func/sub-50013_task-taskswitch_bold.nii.gz	OpenfMRI	ds000030	https://openfmri.org/dataset/ds000030	taskswitch	http://www.cognitiveatlas.org/task/	tsk_4a57abb949e8a
50014	Magnetic Resonance Imaging	2	second	UO	UO:0000010	3.0x3.0x4.0	millimeter	UO	UO:0000016	bold	sub-50014_task-bart	sub-50014/func/sub-50014_task-bart_bold.nii.gz	OpenfMRI	ds000030	https://openfmri.org/dataset/ds000030	bart	http://www.cognitiveatlas.org/term/id/	trm_4d559bcd67c18
50014	Magnetic Resonance Imaging	2	second	UO	UO:0000010	3.0x3.0x4.0	millimeter	UO	UO:0000016	bold	sub-50014_task-bht	sub-50014/func/sub-50014_task-bht_bold.nii.gz	OpenfMRI	ds000030	https://openfmri.org/dataset/ds000030	bht	http://www.cognitiveatlas.org/term/id/	trm_4c898a680e424
50014	Magnetic Resonance Imaging	2	second	UO	UO:0000010	3.0x3.0x4.0	millimeter	UO	UO:0000016	bold	sub-50014_task-pamenc	sub-50014/func/sub-50014_task-pamenc_bold.nii.gz	OpenfMRI	ds000030	https://openfmri.org/dataset/ds000030	pamenc	http://www.cognitiveatlas.org/term/id/	trm_4da88a2a63d97
50014	Magnetic Resonance Imaging	2	second	UO	UO:0000010	3.0x3.0x4.0	millimeter	UO	UO:0000016	bold	sub-50014_task-pamret	sub-50014/func/sub-50014_task-pamret_bold.nii.gz	OpenfMRI	ds000030	https://openfmri.org/dataset/ds000030	pamret	http://www.cognitiveatlas.org/term/id/	trm_4c8991e6e8597
50014	Magnetic Resonance Imaging	2	second	UO	UO:0000010	3.0x3.0x4.0	millimeter	UO	UO:0000016	bold	sub-50014_task-rest	sub-50014/func/sub-50014_task-rest_bold.nii.gz	OpenfMRI	ds000030	https://openfmri.org/dataset/ds000030	rest	http://www.cognitiveatlas.org/term/id/	trm_4c8a834779883
50014	Magnetic Resonance Imaging	2	second	UO	UO:0000010	3.0x3.0x4.0	millimeter	UO	UO:0000016	bold	sub-50014_task-scap	sub-50014/func/sub-50014_task-scap_bold.nii.gz	OpenfMRI	ds000030	https://openfmri.org/dataset/ds000030	scap	http://www.cognitiveatlas.org/term/id/	trm_4f2453b806fe1
50014	Magnetic Resonance Imaging	2	second	UO	UO:0000010	3.0x3.0x4.0	millimeter	UO	UO:0000016	bold	sub-50014_task-stopsignal	sub-50014/func/sub-50014_task-stopsignal_bold.nii.gz	OpenfMRI	ds000030	https://openfmri.org/dataset/ds000030	stopsignal	http://www.cognitiveatlas.org/task/	tsk_4a57abb949e1a
50014	Magnetic Resonance Imaging	2	second	UO	UO:0000010	3.0x3.0x4.0	millimeter	UO	UO:0000016	bold	sub-50014_task-taskswitch	sub-50014/func/sub-50014_task-taskswitch_bold.nii.gz	OpenfMRI	ds000030	https://openfmri.org/dataset/ds000030	taskswitch	http://www.cognitiveatlas.org/task/	tsk_4a57abb949e8a
50015	Magnetic Resonance Imaging	2	second	UO	UO:0000010	3.0x3.0x4.0	millimeter	UO	UO:0000016	bold	sub-50015_task-bart	sub-50015/func/sub-50015_task-bart_bold.nii.gz	OpenfMRI	ds000030	https://openfmri.org/dataset/ds000030	bart	http://www.cognitiveatlas.org/term/id/	trm_4d559bcd67c18
50015	Magnetic Resonance Imaging	2	second	UO	UO:0000010	3.0x3.0x4.0	millimeter	UO	UO:0000016	bold	sub-50015_task-bht	sub-50015/func/sub-50015_task-bht_bold.nii.gz	OpenfMRI	ds000030	https://openfmri.org/dataset/ds000030	bht	http://www.cognitiveatlas.org/term/id/	trm_4c898a680e424
50015	Magnetic Resonance Imaging	2	second	UO	UO:0000010	3.0x3.0x4.0	millimeter	UO	UO:0000016	bold	sub-50015_task-pamenc	sub-50015/func/sub-50015_task-pamenc_bold.nii.gz	OpenfMRI	ds000030	https://openfmri.org/dataset/ds000030	pamenc	http://www.cognitiveatlas.org/term/id/	trm_4da88a2a63d97
50015	Magnetic Resonance Imaging	2	second	UO	UO:0000010	3.0x3.0x4.0	millimeter	UO	UO:0000016	bold	sub-50015_task-pamret	sub-50015/func/sub-50015_task-pamret_bold.nii.gz	OpenfMRI	ds000030	https://openfmri.org/dataset/ds000030	pamret	http://www.cognitiveatlas.org/term/id/	trm_4c8991e6e8597
50015	Magnetic Resonance Imaging	2	second	UO	UO:0000010	3.0x3.0x4.0	millimeter	UO	UO:0000016	bold	sub-50015_task-rest	sub-50015/func/sub-50015_task-rest_bold.nii.gz	OpenfMRI	ds000030	https://openfmri.org/dataset/ds000030	rest	http://www.cognitiveatlas.org/term/id/	trm_4c8a834779883
50015	Magnetic Resonance Imaging	2	second	UO	UO:0000010	3.0x3.0x4.0	millimeter	UO	UO:0000016	bold	sub-50015_task-scap	sub-50015/func/sub-50015_task-scap_bold.nii.gz	OpenfMRI	ds000030	https://openfmri.org/dataset/ds000030	scap	http://www.cognitiveatlas.org/term/id/	trm_4f2453b806fe1
50015	Magnetic Resonance Imaging	2	second	UO	UO:0000010	3.0x3.0x4.0	millimeter	UO	UO:0000016	bold	sub-50015_task-stopsignal	sub-50015/func/sub-50015_task-stopsignal_bold.nii.gz	OpenfMRI	ds000030	https://openfmri.org/dataset/ds000030	stopsignal	http://www.cognitiveatlas.org/task/	tsk_4a57abb949e1a
50015	Magnetic Resonance Imaging	2	second	UO	UO:0000010	3.0x3.0x4.0	millimeter	UO	UO:0000016	bold	sub-50015_task-taskswitch	sub-50015/func/sub-50015_task-taskswitch_bold.nii.gz	OpenfMRI	ds000030	https://openfmri.org/dataset/ds000030	taskswitch	http://www.cognitiveatlas.org/task/	tsk_4a57abb949e8a
50016	Magnetic Resonance Imaging	2	second	UO	UO:0000010	3.0x3.0x4.0	millimeter	UO	UO:0000016	bold	sub-50016_task-bart	sub-50016/func/sub-50016_task-bart_bold.nii.gz	OpenfMRI	ds000030	https://openfmri.org/dataset/ds000030	bart	http://www.cognitiveatlas.org/term/id/	trm_4d559bcd67c18
50016	Magnetic Resonance Imaging	2	second	UO	UO:0000010	3.0x3.0x3.99999976158	millimeter	UO	UO:0000016	bold	sub-50016_task-bht	sub-50016/func/sub-50016_task-bht_bold.nii.gz	OpenfMRI	ds000030	https://openfmri.org/dataset/ds000030	bht	http://www.cognitiveatlas.org/term/id/	trm_4c898a680e424
50016	Magnetic Resonance Imaging	2	second	UO	UO:0000010	3.0x3.0x4.0	millimeter	UO	UO:0000016	bold	sub-50016_task-pamenc	sub-50016/func/sub-50016_task-pamenc_bold.nii.gz	OpenfMRI	ds000030	https://openfmri.org/dataset/ds000030	pamenc	http://www.cognitiveatlas.org/term/id/	trm_4da88a2a63d97
50016	Magnetic Resonance Imaging	2	second	UO	UO:0000010	3.0x3.0x4.0	millimeter	UO	UO:0000016	bold	sub-50016_task-pamret	sub-50016/func/sub-50016_task-pamret_bold.nii.gz	OpenfMRI	ds000030	https://openfmri.org/dataset/ds000030	pamret	http://www.cognitiveatlas.org/term/id/	trm_4c8991e6e8597
50016	Magnetic Resonance Imaging	2	second	UO	UO:0000010	3.0x3.0x3.99999976158	millimeter	UO	UO:0000016	bold	sub-50016_task-rest	sub-50016/func/sub-50016_task-rest_bold.nii.gz	OpenfMRI	ds000030	https://openfmri.org/dataset/ds000030	rest	http://www.cognitiveatlas.org/term/id/	trm_4c8a834779883
50016	Magnetic Resonance Imaging	2	second	UO	UO:0000010	3.0x3.0x3.99999976158	millimeter	UO	UO:0000016	bold	sub-50016_task-scap	sub-50016/func/sub-50016_task-scap_bold.nii.gz	OpenfMRI	ds000030	https://openfmri.org/dataset/ds000030	scap	http://www.cognitiveatlas.org/term/id/	trm_4f2453b806fe1
50016	Magnetic Resonance Imaging	2	second	UO	UO:0000010	3.0x3.0x3.99999976158	millimeter	UO	UO:0000016	bold	sub-50016_task-stopsignal	sub-50016/func/sub-50016_task-stopsignal_bold.nii.gz	OpenfMRI	ds000030	https://openfmri.org/dataset/ds000030	stopsignal	http://www.cognitiveatlas.org/task/	tsk_4a57abb949e1a
50016	Magnetic Resonance Imaging	2	second	UO	UO:0000010	3.0x3.0x3.99999976158	millimeter	UO	UO:0000016	bold	sub-50016_task-taskswitch	sub-50016/func/sub-50016_task-taskswitch_bold.nii.gz	OpenfMRI	ds000030	https://openfmri.org/dataset/ds000030	taskswitch	http://www.cognitiveatlas.org/task/	tsk_4a57abb949e8a
50020	Magnetic Resonance Imaging	2	second	UO	UO:0000010	3.0x3.0x4.0	millimeter	UO	UO:0000016	bold	sub-50020_task-bart	sub-50020/func/sub-50020_task-bart_bold.nii.gz	OpenfMRI	ds000030	https://openfmri.org/dataset/ds000030	bart	http://www.cognitiveatlas.org/term/id/	trm_4d559bcd67c18
50020	Magnetic Resonance Imaging	2	second	UO	UO:0000010	3.0x3.0x4.0	millimeter	UO	UO:0000016	bold	sub-50020_task-bht	sub-50020/func/sub-50020_task-bht_bold.nii.gz	OpenfMRI	ds000030	https://openfmri.org/dataset/ds000030	bht	http://www.cognitiveatlas.org/term/id/	trm_4c898a680e424
50020	Magnetic Resonance Imaging	2	second	UO	UO:0000010	3.0x3.0x4.0	millimeter	UO	UO:0000016	bold	sub-50020_task-pamenc	sub-50020/func/sub-50020_task-pamenc_bold.nii.gz	OpenfMRI	ds000030	https://openfmri.org/dataset/ds000030	pamenc	http://www.cognitiveatlas.org/term/id/	trm_4da88a2a63d97
50020	Magnetic Resonance Imaging	2	second	UO	UO:0000010	3.0x3.0x4.0	millimeter	UO	UO:0000016	bold	sub-50020_task-pamret	sub-50020/func/sub-50020_task-pamret_bold.nii.gz	OpenfMRI	ds000030	https://openfmri.org/dataset/ds000030	pamret	http://www.cognitiveatlas.org/term/id/	trm_4c8991e6e8597
50020	Magnetic Resonance Imaging	2	second	UO	UO:0000010	3.0x3.0x4.0	millimeter	UO	UO:0000016	bold	sub-50020_task-rest	sub-50020/func/sub-50020_task-rest_bold.nii.gz	OpenfMRI	ds000030	https://openfmri.org/dataset/ds000030	rest	http://www.cognitiveatlas.org/term/id/	trm_4c8a834779883
50020	Magnetic Resonance Imaging	2	second	UO	UO:0000010	3.0x3.0x4.0	millimeter	UO	UO:0000016	bold	sub-50020_task-scap	sub-50020/func/sub-50020_task-scap_bold.nii.gz	OpenfMRI	ds000030	https://openfmri.org/dataset/ds000030	scap	http://www.cognitiveatlas.org/term/id/	trm_4f2453b806fe1
50020	Magnetic Resonance Imaging	2	second	UO	UO:0000010	3.0x3.0x4.0	millimeter	UO	UO:0000016	bold	sub-50020_task-stopsignal	sub-50020/func/sub-50020_task-stopsignal_bold.nii.gz	OpenfMRI	ds000030	https://openfmri.org/dataset/ds000030	stopsignal	http://www.cognitiveatlas.org/task/	tsk_4a57abb949e1a
50020	Magnetic Resonance Imaging	2	second	UO	UO:0000010	3.0x3.0x4.0	millimeter	UO	UO:0000016	bold	sub-50020_task-taskswitch	sub-50020/func/sub-50020_task-taskswitch_bold.nii.gz	OpenfMRI	ds000030	https://openfmri.org/dataset/ds000030	taskswitch	http://www.cognitiveatlas.org/task/	tsk_4a57abb949e8a
50021	Magnetic Resonance Imaging	2	second	UO	UO:0000010	3.0x3.0x4.0	millimeter	UO	UO:0000016	bold	sub-50021_task-bart	sub-50021/func/sub-50021_task-bart_bold.nii.gz	OpenfMRI	ds000030	https://openfmri.org/dataset/ds000030	bart	http://www.cognitiveatlas.org/term/id/	trm_4d559bcd67c18
50021	Magnetic Resonance Imaging	2	second	UO	UO:0000010	3.0x3.0x4.0	millimeter	UO	UO:0000016	bold	sub-50021_task-bht	sub-50021/func/sub-50021_task-bht_bold.nii.gz	OpenfMRI	ds000030	https://openfmri.org/dataset/ds000030	bht	http://www.cognitiveatlas.org/term/id/	trm_4c898a680e424
50021	Magnetic Resonance Imaging	2	second	UO	UO:0000010	3.0x3.0x4.0	millimeter	UO	UO:0000016	bold	sub-50021_task-pamenc	sub-50021/func/sub-50021_task-pamenc_bold.nii.gz	OpenfMRI	ds000030	https://openfmri.org/dataset/ds000030	pamenc	http://www.cognitiveatlas.org/term/id/	trm_4da88a2a63d97
50021	Magnetic Resonance Imaging	2	second	UO	UO:0000010	3.0x3.0x4.0	millimeter	UO	UO:0000016	bold	sub-50021_task-pamret	sub-50021/func/sub-50021_task-pamret_bold.nii.gz	OpenfMRI	ds000030	https://openfmri.org/dataset/ds000030	pamret	http://www.cognitiveatlas.org/term/id/	trm_4c8991e6e8597
50021	Magnetic Resonance Imaging	2	second	UO	UO:0000010	3.0x3.0x4.0	millimeter	UO	UO:0000016	bold	sub-50021_task-rest	sub-50021/func/sub-50021_task-rest_bold.nii.gz	OpenfMRI	ds000030	https://openfmri.org/dataset/ds000030	rest	http://www.cognitiveatlas.org/term/id/	trm_4c8a834779883
50021	Magnetic Resonance Imaging	2	second	UO	UO:0000010	3.0x3.0x4.0	millimeter	UO	UO:0000016	bold	sub-50021_task-scap	sub-50021/func/sub-50021_task-scap_bold.nii.gz	OpenfMRI	ds000030	https://openfmri.org/dataset/ds000030	scap	http://www.cognitiveatlas.org/term/id/	trm_4f2453b806fe1
50021	Magnetic Resonance Imaging	2	second	UO	UO:0000010	3.0x3.0x4.0	millimeter	UO	UO:0000016	bold	sub-50021_task-stopsignal	sub-50021/func/sub-50021_task-stopsignal_bold.nii.gz	OpenfMRI	ds000030	https://openfmri.org/dataset/ds000030	stopsignal	http://www.cognitiveatlas.org/task/	tsk_4a57abb949e1a
50021	Magnetic Resonance Imaging	2	second	UO	UO:0000010	3.0x3.0x4.0	millimeter	UO	UO:0000016	bold	sub-50021_task-taskswitch	sub-50021/func/sub-50021_task-taskswitch_bold.nii.gz	OpenfMRI	ds000030	https://openfmri.org/dataset/ds000030	taskswitch	http://www.cognitiveatlas.org/task/	tsk_4a57abb949e8a
50022	Magnetic Resonance Imaging	2	second	UO	UO:0000010	3.0x3.0x4.0	millimeter	UO	UO:0000016	bold	sub-50022_task-bart	sub-50022/func/sub-50022_task-bart_bold.nii.gz	OpenfMRI	ds000030	https://openfmri.org/dataset/ds000030	bart	http://www.cognitiveatlas.org/term/id/	trm_4d559bcd67c18
50022	Magnetic Resonance Imaging	2	second	UO	UO:0000010	3.0x3.0x4.0	millimeter	UO	UO:0000016	bold	sub-50022_task-bht	sub-50022/func/sub-50022_task-bht_bold.nii.gz	OpenfMRI	ds000030	https://openfmri.org/dataset/ds000030	bht	http://www.cognitiveatlas.org/term/id/	trm_4c898a680e424
50022	Magnetic Resonance Imaging	2	second	UO	UO:0000010	3.0x3.0x4.0	millimeter	UO	UO:0000016	bold	sub-50022_task-pamenc	sub-50022/func/sub-50022_task-pamenc_bold.nii.gz	OpenfMRI	ds000030	https://openfmri.org/dataset/ds000030	pamenc	http://www.cognitiveatlas.org/term/id/	trm_4da88a2a63d97
50022	Magnetic Resonance Imaging	2	second	UO	UO:0000010	3.0x3.0x4.0	millimeter	UO	UO:0000016	bold	sub-50022_task-pamret	sub-50022/func/sub-50022_task-pamret_bold.nii.gz	OpenfMRI	ds000030	https://openfmri.org/dataset/ds000030	pamret	http://www.cognitiveatlas.org/term/id/	trm_4c8991e6e8597
50022	Magnetic Resonance Imaging	2	second	UO	UO:0000010	3.0x3.0x4.0	millimeter	UO	UO:0000016	bold	sub-50022_task-rest	sub-50022/func/sub-50022_task-rest_bold.nii.gz	OpenfMRI	ds000030	https://openfmri.org/dataset/ds000030	rest	http://www.cognitiveatlas.org/term/id/	trm_4c8a834779883
50022	Magnetic Resonance Imaging	2	second	UO	UO:0000010	3.0x3.0x4.0	millimeter	UO	UO:0000016	bold	sub-50022_task-scap	sub-50022/func/sub-50022_task-scap_bold.nii.gz	OpenfMRI	ds000030	https://openfmri.org/dataset/ds000030	scap	http://www.cognitiveatlas.org/term/id/	trm_4f2453b806fe1
50022	Magnetic Resonance Imaging	2	second	UO	UO:0000010	3.0x3.0x4.0	millimeter	UO	UO:0000016	bold	sub-50022_task-stopsignal	sub-50022/func/sub-50022_task-stopsignal_bold.nii.gz	OpenfMRI	ds000030	https://openfmri.org/dataset/ds000030	stopsignal	http://www.cognitiveatlas.org/task/	tsk_4a57abb949e1a
50022	Magnetic Resonance Imaging	2	second	UO	UO:0000010	3.0x3.0x4.0	millimeter	UO	UO:0000016	bold	sub-50022_task-taskswitch	sub-50022/func/sub-50022_task-taskswitch_bold.nii.gz	OpenfMRI	ds000030	https://openfmri.org/dataset/ds000030	taskswitch	http://www.cognitiveatlas.org/task/	tsk_4a57abb949e8a
50023	Magnetic Resonance Imaging	2	second	UO	UO:0000010	3.0x3.0x4.0	millimeter	UO	UO:0000016	bold	sub-50023_task-bart	sub-50023/func/sub-50023_task-bart_bold.nii.gz	OpenfMRI	ds000030	https://openfmri.org/dataset/ds000030	bart	http://www.cognitiveatlas.org/term/id/	trm_4d559bcd67c18
50023	Magnetic Resonance Imaging	2	second	UO	UO:0000010	3.0x3.0x4.0	millimeter	UO	UO:0000016	bold	sub-50023_task-bht	sub-50023/func/sub-50023_task-bht_bold.nii.gz	OpenfMRI	ds000030	https://openfmri.org/dataset/ds000030	bht	http://www.cognitiveatlas.org/term/id/	trm_4c898a680e424
50023	Magnetic Resonance Imaging	2	second	UO	UO:0000010	3.0x3.0x4.0	millimeter	UO	UO:0000016	bold	sub-50023_task-pamenc	sub-50023/func/sub-50023_task-pamenc_bold.nii.gz	OpenfMRI	ds000030	https://openfmri.org/dataset/ds000030	pamenc	http://www.cognitiveatlas.org/term/id/	trm_4da88a2a63d97
50023	Magnetic Resonance Imaging	2	second	UO	UO:0000010	3.0x3.0x4.0	millimeter	UO	UO:0000016	bold	sub-50023_task-pamret	sub-50023/func/sub-50023_task-pamret_bold.nii.gz	OpenfMRI	ds000030	https://openfmri.org/dataset/ds000030	pamret	http://www.cognitiveatlas.org/term/id/	trm_4c8991e6e8597
50023	Magnetic Resonance Imaging	2	second	UO	UO:0000010	3.0x3.0x4.0	millimeter	UO	UO:0000016	bold	sub-50023_task-rest	sub-50023/func/sub-50023_task-rest_bold.nii.gz	OpenfMRI	ds000030	https://openfmri.org/dataset/ds000030	rest	http://www.cognitiveatlas.org/term/id/	trm_4c8a834779883
50023	Magnetic Resonance Imaging	2	second	UO	UO:0000010	3.0x3.0x4.0	millimeter	UO	UO:0000016	bold	sub-50023_task-scap	sub-50023/func/sub-50023_task-scap_bold.nii.gz	OpenfMRI	ds000030	https://openfmri.org/dataset/ds000030	scap	http://www.cognitiveatlas.org/term/id/	trm_4f2453b806fe1
50023	Magnetic Resonance Imaging	2	second	UO	UO:0000010	3.0x3.0x4.0	millimeter	UO	UO:0000016	bold	sub-50023_task-stopsignal	sub-50023/func/sub-50023_task-stopsignal_bold.nii.gz	OpenfMRI	ds000030	https://openfmri.org/dataset/ds000030	stopsignal	http://www.cognitiveatlas.org/task/	tsk_4a57abb949e1a
50023	Magnetic Resonance Imaging	2	second	UO	UO:0000010	3.0x3.0x4.0	millimeter	UO	UO:0000016	bold	sub-50023_task-taskswitch	sub-50023/func/sub-50023_task-taskswitch_bold.nii.gz	OpenfMRI	ds000030	https://openfmri.org/dataset/ds000030	taskswitch	http://www.cognitiveatlas.org/task/	tsk_4a57abb949e8a
50025	Magnetic Resonance Imaging	2	second	UO	UO:0000010	3.0x3.0x4.0	millimeter	UO	UO:0000016	bold	sub-50025_task-bart	sub-50025/func/sub-50025_task-bart_bold.nii.gz	OpenfMRI	ds000030	https://openfmri.org/dataset/ds000030	bart	http://www.cognitiveatlas.org/term/id/	trm_4d559bcd67c18
50025	Magnetic Resonance Imaging	2	second	UO	UO:0000010	3.0x3.0x4.0	millimeter	UO	UO:0000016	bold	sub-50025_task-bht	sub-50025/func/sub-50025_task-bht_bold.nii.gz	OpenfMRI	ds000030	https://openfmri.org/dataset/ds000030	bht	http://www.cognitiveatlas.org/term/id/	trm_4c898a680e424
50025	Magnetic Resonance Imaging	2	second	UO	UO:0000010	3.0x3.0x4.0	millimeter	UO	UO:0000016	bold	sub-50025_task-pamenc	sub-50025/func/sub-50025_task-pamenc_bold.nii.gz	OpenfMRI	ds000030	https://openfmri.org/dataset/ds000030	pamenc	http://www.cognitiveatlas.org/term/id/	trm_4da88a2a63d97
50025	Magnetic Resonance Imaging	2	second	UO	UO:0000010	3.0x3.0x4.0	millimeter	UO	UO:0000016	bold	sub-50025_task-pamret	sub-50025/func/sub-50025_task-pamret_bold.nii.gz	OpenfMRI	ds000030	https://openfmri.org/dataset/ds000030	pamret	http://www.cognitiveatlas.org/term/id/	trm_4c8991e6e8597
50025	Magnetic Resonance Imaging	2	second	UO	UO:0000010	3.0x3.0x4.0	millimeter	UO	UO:0000016	bold	sub-50025_task-rest	sub-50025/func/sub-50025_task-rest_bold.nii.gz	OpenfMRI	ds000030	https://openfmri.org/dataset/ds000030	rest	http://www.cognitiveatlas.org/term/id/	trm_4c8a834779883
50025	Magnetic Resonance Imaging	2	second	UO	UO:0000010	3.0x3.0x4.0	millimeter	UO	UO:0000016	bold	sub-50025_task-scap	sub-50025/func/sub-50025_task-scap_bold.nii.gz	OpenfMRI	ds000030	https://openfmri.org/dataset/ds000030	scap	http://www.cognitiveatlas.org/term/id/	trm_4f2453b806fe1
50025	Magnetic Resonance Imaging	2	second	UO	UO:0000010	3.0x3.0x4.0	millimeter	UO	UO:0000016	bold	sub-50025_task-stopsignal	sub-50025/func/sub-50025_task-stopsignal_bold.nii.gz	OpenfMRI	ds000030	https://openfmri.org/dataset/ds000030	stopsignal	http://www.cognitiveatlas.org/task/	tsk_4a57abb949e1a
50025	Magnetic Resonance Imaging	2	second	UO	UO:0000010	3.0x3.0x4.0	millimeter	UO	UO:0000016	bold	sub-50025_task-taskswitch	sub-50025/func/sub-50025_task-taskswitch_bold.nii.gz	OpenfMRI	ds000030	https://openfmri.org/dataset/ds000030	taskswitch	http://www.cognitiveatlas.org/task/	tsk_4a57abb949e8a
50027	Magnetic Resonance Imaging	2	second	UO	UO:0000010	3.0x3.0x4.0	millimeter	UO	UO:0000016	bold	sub-50027_task-bart	sub-50027/func/sub-50027_task-bart_bold.nii.gz	OpenfMRI	ds000030	https://openfmri.org/dataset/ds000030	bart	http://www.cognitiveatlas.org/term/id/	trm_4d559bcd67c18
50027	Magnetic Resonance Imaging	2	second	UO	UO:0000010	3.0x3.0x4.0	millimeter	UO	UO:0000016	bold	sub-50027_task-bht	sub-50027/func/sub-50027_task-bht_bold.nii.gz	OpenfMRI	ds000030	https://openfmri.org/dataset/ds000030	bht	http://www.cognitiveatlas.org/term/id/	trm_4c898a680e424
50027	Magnetic Resonance Imaging	2	second	UO	UO:0000010	3.0x3.0x4.0	millimeter	UO	UO:0000016	bold	sub-50027_task-pamenc	sub-50027/func/sub-50027_task-pamenc_bold.nii.gz	OpenfMRI	ds000030	https://openfmri.org/dataset/ds000030	pamenc	http://www.cognitiveatlas.org/term/id/	trm_4da88a2a63d97
50027	Magnetic Resonance Imaging	2	second	UO	UO:0000010	3.0x3.0x4.0	millimeter	UO	UO:0000016	bold	sub-50027_task-pamret	sub-50027/func/sub-50027_task-pamret_bold.nii.gz	OpenfMRI	ds000030	https://openfmri.org/dataset/ds000030	pamret	http://www.cognitiveatlas.org/term/id/	trm_4c8991e6e8597
50027	Magnetic Resonance Imaging	2	second	UO	UO:0000010	3.0x3.0x4.0	millimeter	UO	UO:0000016	bold	sub-50027_task-rest	sub-50027/func/sub-50027_task-rest_bold.nii.gz	OpenfMRI	ds000030	https://openfmri.org/dataset/ds000030	rest	http://www.cognitiveatlas.org/term/id/	trm_4c8a834779883
50027	Magnetic Resonance Imaging	2	second	UO	UO:0000010	3.0x3.0x4.0	millimeter	UO	UO:0000016	bold	sub-50027_task-scap	sub-50027/func/sub-50027_task-scap_bold.nii.gz	OpenfMRI	ds000030	https://openfmri.org/dataset/ds000030	scap	http://www.cognitiveatlas.org/term/id/	trm_4f2453b806fe1
50027	Magnetic Resonance Imaging	2	second	UO	UO:0000010	3.0x3.0x4.0	millimeter	UO	UO:0000016	bold	sub-50027_task-stopsignal	sub-50027/func/sub-50027_task-stopsignal_bold.nii.gz	OpenfMRI	ds000030	https://openfmri.org/dataset/ds000030	stopsignal	http://www.cognitiveatlas.org/task/	tsk_4a57abb949e1a
50027	Magnetic Resonance Imaging	2	second	UO	UO:0000010	3.0x3.0x4.0	millimeter	UO	UO:0000016	bold	sub-50027_task-taskswitch	sub-50027/func/sub-50027_task-taskswitch_bold.nii.gz	OpenfMRI	ds000030	https://openfmri.org/dataset/ds000030	taskswitch	http://www.cognitiveatlas.org/task/	tsk_4a57abb949e8a
50029	Magnetic Resonance Imaging	2	second	UO	UO:0000010	3.0x3.0x4.0	millimeter	UO	UO:0000016	bold	sub-50029_task-bart	sub-50029/func/sub-50029_task-bart_bold.nii.gz	OpenfMRI	ds000030	https://openfmri.org/dataset/ds000030	bart	http://www.cognitiveatlas.org/term/id/	trm_4d559bcd67c18
50029	Magnetic Resonance Imaging	2	second	UO	UO:0000010	3.0x3.0x4.0	millimeter	UO	UO:0000016	bold	sub-50029_task-bht	sub-50029/func/sub-50029_task-bht_bold.nii.gz	OpenfMRI	ds000030	https://openfmri.org/dataset/ds000030	bht	http://www.cognitiveatlas.org/term/id/	trm_4c898a680e424
50029	Magnetic Resonance Imaging	2	second	UO	UO:0000010	3.0x3.0x4.0	millimeter	UO	UO:0000016	bold	sub-50029_task-pamenc	sub-50029/func/sub-50029_task-pamenc_bold.nii.gz	OpenfMRI	ds000030	https://openfmri.org/dataset/ds000030	pamenc	http://www.cognitiveatlas.org/term/id/	trm_4da88a2a63d97
50029	Magnetic Resonance Imaging	2	second	UO	UO:0000010	3.0x3.0x4.0	millimeter	UO	UO:0000016	bold	sub-50029_task-pamret	sub-50029/func/sub-50029_task-pamret_bold.nii.gz	OpenfMRI	ds000030	https://openfmri.org/dataset/ds000030	pamret	http://www.cognitiveatlas.org/term/id/	trm_4c8991e6e8597
50029	Magnetic Resonance Imaging	2	second	UO	UO:0000010	3.0x3.0x4.0	millimeter	UO	UO:0000016	bold	sub-50029_task-rest	sub-50029/func/sub-50029_task-rest_bold.nii.gz	OpenfMRI	ds000030	https://openfmri.org/dataset/ds000030	rest	http://www.cognitiveatlas.org/term/id/	trm_4c8a834779883
50029	Magnetic Resonance Imaging	2	second	UO	UO:0000010	3.0x3.0x4.0	millimeter	UO	UO:0000016	bold	sub-50029_task-scap	sub-50029/func/sub-50029_task-scap_bold.nii.gz	OpenfMRI	ds000030	https://openfmri.org/dataset/ds000030	scap	http://www.cognitiveatlas.org/term/id/	trm_4f2453b806fe1
50029	Magnetic Resonance Imaging	2	second	UO	UO:0000010	3.0x3.0x4.0	millimeter	UO	UO:0000016	bold	sub-50029_task-stopsignal	sub-50029/func/sub-50029_task-stopsignal_bold.nii.gz	OpenfMRI	ds000030	https://openfmri.org/dataset/ds000030	stopsignal	http://www.cognitiveatlas.org/task/	tsk_4a57abb949e1a
50029	Magnetic Resonance Imaging	2	second	UO	UO:0000010	3.0x3.0x4.0	millimeter	UO	UO:0000016	bold	sub-50029_task-taskswitch	sub-50029/func/sub-50029_task-taskswitch_bold.nii.gz	OpenfMRI	ds000030	https://openfmri.org/dataset/ds000030	taskswitch	http://www.cognitiveatlas.org/task/	tsk_4a57abb949e8a
50032	Magnetic Resonance Imaging	2	second	UO	UO:0000010	3.0x3.0x4.0	millimeter	UO	UO:0000016	bold	sub-50032_task-bht	sub-50032/func/sub-50032_task-bht_bold.nii.gz	OpenfMRI	ds000030	https://openfmri.org/dataset/ds000030	bht	http://www.cognitiveatlas.org/term/id/	trm_4c898a680e424
50032	Magnetic Resonance Imaging	2	second	UO	UO:0000010	3.0x3.0x4.0	millimeter	UO	UO:0000016	bold	sub-50032_task-pamenc	sub-50032/func/sub-50032_task-pamenc_bold.nii.gz	OpenfMRI	ds000030	https://openfmri.org/dataset/ds000030	pamenc	http://www.cognitiveatlas.org/term/id/	trm_4da88a2a63d97
50032	Magnetic Resonance Imaging	2	second	UO	UO:0000010	3.0x3.0x4.0	millimeter	UO	UO:0000016	bold	sub-50032_task-pamret	sub-50032/func/sub-50032_task-pamret_bold.nii.gz	OpenfMRI	ds000030	https://openfmri.org/dataset/ds000030	pamret	http://www.cognitiveatlas.org/term/id/	trm_4c8991e6e8597
50032	Magnetic Resonance Imaging	2	second	UO	UO:0000010	3.0x3.0x4.0	millimeter	UO	UO:0000016	bold	sub-50032_task-rest	sub-50032/func/sub-50032_task-rest_bold.nii.gz	OpenfMRI	ds000030	https://openfmri.org/dataset/ds000030	rest	http://www.cognitiveatlas.org/term/id/	trm_4c8a834779883
50032	Magnetic Resonance Imaging	2	second	UO	UO:0000010	3.0x3.0x4.0	millimeter	UO	UO:0000016	bold	sub-50032_task-scap	sub-50032/func/sub-50032_task-scap_bold.nii.gz	OpenfMRI	ds000030	https://openfmri.org/dataset/ds000030	scap	http://www.cognitiveatlas.org/term/id/	trm_4f2453b806fe1
50032	Magnetic Resonance Imaging	2	second	UO	UO:0000010	3.0x3.0x4.0	millimeter	UO	UO:0000016	bold	sub-50032_task-stopsignal	sub-50032/func/sub-50032_task-stopsignal_bold.nii.gz	OpenfMRI	ds000030	https://openfmri.org/dataset/ds000030	stopsignal	http://www.cognitiveatlas.org/task/	tsk_4a57abb949e1a
50032	Magnetic Resonance Imaging	2	second	UO	UO:0000010	3.0x3.0x4.0	millimeter	UO	UO:0000016	bold	sub-50032_task-taskswitch	sub-50032/func/sub-50032_task-taskswitch_bold.nii.gz	OpenfMRI	ds000030	https://openfmri.org/dataset/ds000030	taskswitch	http://www.cognitiveatlas.org/task/	tsk_4a57abb949e8a
50033	Magnetic Resonance Imaging	2	second	UO	UO:0000010	3.0x3.0x4.0	millimeter	UO	UO:0000016	bold	sub-50033_task-bart	sub-50033/func/sub-50033_task-bart_bold.nii.gz	OpenfMRI	ds000030	https://openfmri.org/dataset/ds000030	bart	http://www.cognitiveatlas.org/term/id/	trm_4d559bcd67c18
50033	Magnetic Resonance Imaging	2	second	UO	UO:0000010	3.0x3.0x4.0	millimeter	UO	UO:0000016	bold	sub-50033_task-bht	sub-50033/func/sub-50033_task-bht_bold.nii.gz	OpenfMRI	ds000030	https://openfmri.org/dataset/ds000030	bht	http://www.cognitiveatlas.org/term/id/	trm_4c898a680e424
50033	Magnetic Resonance Imaging	2	second	UO	UO:0000010	3.0x3.0x4.0	millimeter	UO	UO:0000016	bold	sub-50033_task-pamenc	sub-50033/func/sub-50033_task-pamenc_bold.nii.gz	OpenfMRI	ds000030	https://openfmri.org/dataset/ds000030	pamenc	http://www.cognitiveatlas.org/term/id/	trm_4da88a2a63d97
50033	Magnetic Resonance Imaging	2	second	UO	UO:0000010	3.0x3.0x4.0	millimeter	UO	UO:0000016	bold	sub-50033_task-pamret	sub-50033/func/sub-50033_task-pamret_bold.nii.gz	OpenfMRI	ds000030	https://openfmri.org/dataset/ds000030	pamret	http://www.cognitiveatlas.org/term/id/	trm_4c8991e6e8597
50033	Magnetic Resonance Imaging	2	second	UO	UO:0000010	3.0x3.0x4.0	millimeter	UO	UO:0000016	bold	sub-50033_task-rest	sub-50033/func/sub-50033_task-rest_bold.nii.gz	OpenfMRI	ds000030	https://openfmri.org/dataset/ds000030	rest	http://www.cognitiveatlas.org/term/id/	trm_4c8a834779883
50033	Magnetic Resonance Imaging	2	second	UO	UO:0000010	3.0x3.0x4.0	millimeter	UO	UO:0000016	bold	sub-50033_task-scap	sub-50033/func/sub-50033_task-scap_bold.nii.gz	OpenfMRI	ds000030	https://openfmri.org/dataset/ds000030	scap	http://www.cognitiveatlas.org/term/id/	trm_4f2453b806fe1
50033	Magnetic Resonance Imaging	2	second	UO	UO:0000010	3.0x3.0x4.0	millimeter	UO	UO:0000016	bold	sub-50033_task-stopsignal	sub-50033/func/sub-50033_task-stopsignal_bold.nii.gz	OpenfMRI	ds000030	https://openfmri.org/dataset/ds000030	stopsignal	http://www.cognitiveatlas.org/task/	tsk_4a57abb949e1a
50033	Magnetic Resonance Imaging	2	second	UO	UO:0000010	3.0x3.0x4.0	millimeter	UO	UO:0000016	bold	sub-50033_task-taskswitch	sub-50033/func/sub-50033_task-taskswitch_bold.nii.gz	OpenfMRI	ds000030	https://openfmri.org/dataset/ds000030	taskswitch	http://www.cognitiveatlas.org/task/	tsk_4a57abb949e8a
50034	Magnetic Resonance Imaging	2	second	UO	UO:0000010	3.0x3.0x4.0	millimeter	UO	UO:0000016	bold	sub-50034_task-bart	sub-50034/func/sub-50034_task-bart_bold.nii.gz	OpenfMRI	ds000030	https://openfmri.org/dataset/ds000030	bart	http://www.cognitiveatlas.org/term/id/	trm_4d559bcd67c18
50034	Magnetic Resonance Imaging	2	second	UO	UO:0000010	3.0x3.0x4.0	millimeter	UO	UO:0000016	bold	sub-50034_task-bht	sub-50034/func/sub-50034_task-bht_bold.nii.gz	OpenfMRI	ds000030	https://openfmri.org/dataset/ds000030	bht	http://www.cognitiveatlas.org/term/id/	trm_4c898a680e424
50034	Magnetic Resonance Imaging	2	second	UO	UO:0000010	3.0x3.0x4.0	millimeter	UO	UO:0000016	bold	sub-50034_task-pamenc	sub-50034/func/sub-50034_task-pamenc_bold.nii.gz	OpenfMRI	ds000030	https://openfmri.org/dataset/ds000030	pamenc	http://www.cognitiveatlas.org/term/id/	trm_4da88a2a63d97
50034	Magnetic Resonance Imaging	2	second	UO	UO:0000010	3.0x3.0x4.0	millimeter	UO	UO:0000016	bold	sub-50034_task-pamret	sub-50034/func/sub-50034_task-pamret_bold.nii.gz	OpenfMRI	ds000030	https://openfmri.org/dataset/ds000030	pamret	http://www.cognitiveatlas.org/term/id/	trm_4c8991e6e8597
50034	Magnetic Resonance Imaging	2	second	UO	UO:0000010	3.0x3.0x4.0	millimeter	UO	UO:0000016	bold	sub-50034_task-rest	sub-50034/func/sub-50034_task-rest_bold.nii.gz	OpenfMRI	ds000030	https://openfmri.org/dataset/ds000030	rest	http://www.cognitiveatlas.org/term/id/	trm_4c8a834779883
50034	Magnetic Resonance Imaging	2	second	UO	UO:0000010	3.0x3.0x4.0	millimeter	UO	UO:0000016	bold	sub-50034_task-scap	sub-50034/func/sub-50034_task-scap_bold.nii.gz	OpenfMRI	ds000030	https://openfmri.org/dataset/ds000030	scap	http://www.cognitiveatlas.org/term/id/	trm_4f2453b806fe1
50034	Magnetic Resonance Imaging	2	second	UO	UO:0000010	3.0x3.0x4.0	millimeter	UO	UO:0000016	bold	sub-50034_task-stopsignal	sub-50034/func/sub-50034_task-stopsignal_bold.nii.gz	OpenfMRI	ds000030	https://openfmri.org/dataset/ds000030	stopsignal	http://www.cognitiveatlas.org/task/	tsk_4a57abb949e1a
50034	Magnetic Resonance Imaging	2	second	UO	UO:0000010	3.0x3.0x4.0	millimeter	UO	UO:0000016	bold	sub-50034_task-taskswitch	sub-50034/func/sub-50034_task-taskswitch_bold.nii.gz	OpenfMRI	ds000030	https://openfmri.org/dataset/ds000030	taskswitch	http://www.cognitiveatlas.org/task/	tsk_4a57abb949e8a
50035	Magnetic Resonance Imaging	2	second	UO	UO:0000010	3.0x3.0x4.0	millimeter	UO	UO:0000016	bold	sub-50035_task-bart	sub-50035/func/sub-50035_task-bart_bold.nii.gz	OpenfMRI	ds000030	https://openfmri.org/dataset/ds000030	bart	http://www.cognitiveatlas.org/term/id/	trm_4d559bcd67c18
50035	Magnetic Resonance Imaging	2	second	UO	UO:0000010	3.0x3.0x4.0	millimeter	UO	UO:0000016	bold	sub-50035_task-bht	sub-50035/func/sub-50035_task-bht_bold.nii.gz	OpenfMRI	ds000030	https://openfmri.org/dataset/ds000030	bht	http://www.cognitiveatlas.org/term/id/	trm_4c898a680e424
50035	Magnetic Resonance Imaging	2	second	UO	UO:0000010	3.0x3.0x4.0	millimeter	UO	UO:0000016	bold	sub-50035_task-pamenc	sub-50035/func/sub-50035_task-pamenc_bold.nii.gz	OpenfMRI	ds000030	https://openfmri.org/dataset/ds000030	pamenc	http://www.cognitiveatlas.org/term/id/	trm_4da88a2a63d97
50035	Magnetic Resonance Imaging	2	second	UO	UO:0000010	3.0x3.0x4.0	millimeter	UO	UO:0000016	bold	sub-50035_task-pamret	sub-50035/func/sub-50035_task-pamret_bold.nii.gz	OpenfMRI	ds000030	https://openfmri.org/dataset/ds000030	pamret	http://www.cognitiveatlas.org/term/id/	trm_4c8991e6e8597
50035	Magnetic Resonance Imaging	2	second	UO	UO:0000010	3.0x3.0x4.0	millimeter	UO	UO:0000016	bold	sub-50035_task-rest	sub-50035/func/sub-50035_task-rest_bold.nii.gz	OpenfMRI	ds000030	https://openfmri.org/dataset/ds000030	rest	http://www.cognitiveatlas.org/term/id/	trm_4c8a834779883
50035	Magnetic Resonance Imaging	2	second	UO	UO:0000010	3.0x3.0x4.0	millimeter	UO	UO:0000016	bold	sub-50035_task-scap	sub-50035/func/sub-50035_task-scap_bold.nii.gz	OpenfMRI	ds000030	https://openfmri.org/dataset/ds000030	scap	http://www.cognitiveatlas.org/term/id/	trm_4f2453b806fe1
50035	Magnetic Resonance Imaging	2	second	UO	UO:0000010	3.0x3.0x4.0	millimeter	UO	UO:0000016	bold	sub-50035_task-stopsignal	sub-50035/func/sub-50035_task-stopsignal_bold.nii.gz	OpenfMRI	ds000030	https://openfmri.org/dataset/ds000030	stopsignal	http://www.cognitiveatlas.org/task/	tsk_4a57abb949e1a
50035	Magnetic Resonance Imaging	2	second	UO	UO:0000010	3.0x3.0x4.0	millimeter	UO	UO:0000016	bold	sub-50035_task-taskswitch	sub-50035/func/sub-50035_task-taskswitch_bold.nii.gz	OpenfMRI	ds000030	https://openfmri.org/dataset/ds000030	taskswitch	http://www.cognitiveatlas.org/task/	tsk_4a57abb949e8a
50036	Magnetic Resonance Imaging	2	second	UO	UO:0000010	3.0x3.0x4.0	millimeter	UO	UO:0000016	bold	sub-50036_task-bart	sub-50036/func/sub-50036_task-bart_bold.nii.gz	OpenfMRI	ds000030	https://openfmri.org/dataset/ds000030	bart	http://www.cognitiveatlas.org/term/id/	trm_4d559bcd67c18
50036	Magnetic Resonance Imaging	2	second	UO	UO:0000010	3.0x3.0x4.0	millimeter	UO	UO:0000016	bold	sub-50036_task-bht	sub-50036/func/sub-50036_task-bht_bold.nii.gz	OpenfMRI	ds000030	https://openfmri.org/dataset/ds000030	bht	http://www.cognitiveatlas.org/term/id/	trm_4c898a680e424
50036	Magnetic Resonance Imaging	2	second	UO	UO:0000010	3.0x3.0x4.0	millimeter	UO	UO:0000016	bold	sub-50036_task-pamenc	sub-50036/func/sub-50036_task-pamenc_bold.nii.gz	OpenfMRI	ds000030	https://openfmri.org/dataset/ds000030	pamenc	http://www.cognitiveatlas.org/term/id/	trm_4da88a2a63d97
50036	Magnetic Resonance Imaging	2	second	UO	UO:0000010	3.0x3.0x4.0	millimeter	UO	UO:0000016	bold	sub-50036_task-pamret	sub-50036/func/sub-50036_task-pamret_bold.nii.gz	OpenfMRI	ds000030	https://openfmri.org/dataset/ds000030	pamret	http://www.cognitiveatlas.org/term/id/	trm_4c8991e6e8597
50036	Magnetic Resonance Imaging	2	second	UO	UO:0000010	3.0x3.0x4.0	millimeter	UO	UO:0000016	bold	sub-50036_task-rest	sub-50036/func/sub-50036_task-rest_bold.nii.gz	OpenfMRI	ds000030	https://openfmri.org/dataset/ds000030	rest	http://www.cognitiveatlas.org/term/id/	trm_4c8a834779883
50036	Magnetic Resonance Imaging	2	second	UO	UO:0000010	3.0x3.0x4.0	millimeter	UO	UO:0000016	bold	sub-50036_task-scap	sub-50036/func/sub-50036_task-scap_bold.nii.gz	OpenfMRI	ds000030	https://openfmri.org/dataset/ds000030	scap	http://www.cognitiveatlas.org/term/id/	trm_4f2453b806fe1
50036	Magnetic Resonance Imaging	2	second	UO	UO:0000010	3.0x3.0x4.0	millimeter	UO	UO:0000016	bold	sub-50036_task-stopsignal	sub-50036/func/sub-50036_task-stopsignal_bold.nii.gz	OpenfMRI	ds000030	https://openfmri.org/dataset/ds000030	stopsignal	http://www.cognitiveatlas.org/task/	tsk_4a57abb949e1a
50036	Magnetic Resonance Imaging	2	second	UO	UO:0000010	3.0x3.0x4.0	millimeter	UO	UO:0000016	bold	sub-50036_task-taskswitch	sub-50036/func/sub-50036_task-taskswitch_bold.nii.gz	OpenfMRI	ds000030	https://openfmri.org/dataset/ds000030	taskswitch	http://www.cognitiveatlas.org/task/	tsk_4a57abb949e8a
50038	Magnetic Resonance Imaging	2	second	UO	UO:0000010	3.0x3.0x4.0	millimeter	UO	UO:0000016	bold	sub-50038_task-bart	sub-50038/func/sub-50038_task-bart_bold.nii.gz	OpenfMRI	ds000030	https://openfmri.org/dataset/ds000030	bart	http://www.cognitiveatlas.org/term/id/	trm_4d559bcd67c18
50038	Magnetic Resonance Imaging	2	second	UO	UO:0000010	3.0x3.0x4.0	millimeter	UO	UO:0000016	bold	sub-50038_task-bht	sub-50038/func/sub-50038_task-bht_bold.nii.gz	OpenfMRI	ds000030	https://openfmri.org/dataset/ds000030	bht	http://www.cognitiveatlas.org/term/id/	trm_4c898a680e424
50038	Magnetic Resonance Imaging	2	second	UO	UO:0000010	3.0x3.0x4.0	millimeter	UO	UO:0000016	bold	sub-50038_task-pamenc	sub-50038/func/sub-50038_task-pamenc_bold.nii.gz	OpenfMRI	ds000030	https://openfmri.org/dataset/ds000030	pamenc	http://www.cognitiveatlas.org/term/id/	trm_4da88a2a63d97
50038	Magnetic Resonance Imaging	2	second	UO	UO:0000010	3.0x3.0x4.0	millimeter	UO	UO:0000016	bold	sub-50038_task-pamret	sub-50038/func/sub-50038_task-pamret_bold.nii.gz	OpenfMRI	ds000030	https://openfmri.org/dataset/ds000030	pamret	http://www.cognitiveatlas.org/term/id/	trm_4c8991e6e8597
50038	Magnetic Resonance Imaging	2	second	UO	UO:0000010	3.0x3.0x4.0	millimeter	UO	UO:0000016	bold	sub-50038_task-rest	sub-50038/func/sub-50038_task-rest_bold.nii.gz	OpenfMRI	ds000030	https://openfmri.org/dataset/ds000030	rest	http://www.cognitiveatlas.org/term/id/	trm_4c8a834779883
50038	Magnetic Resonance Imaging	2	second	UO	UO:0000010	3.0x3.0x4.0	millimeter	UO	UO:0000016	bold	sub-50038_task-scap	sub-50038/func/sub-50038_task-scap_bold.nii.gz	OpenfMRI	ds000030	https://openfmri.org/dataset/ds000030	scap	http://www.cognitiveatlas.org/term/id/	trm_4f2453b806fe1
50038	Magnetic Resonance Imaging	2	second	UO	UO:0000010	3.0x3.0x4.0	millimeter	UO	UO:0000016	bold	sub-50038_task-stopsignal	sub-50038/func/sub-50038_task-stopsignal_bold.nii.gz	OpenfMRI	ds000030	https://openfmri.org/dataset/ds000030	stopsignal	http://www.cognitiveatlas.org/task/	tsk_4a57abb949e1a
50038	Magnetic Resonance Imaging	2	second	UO	UO:0000010	3.0x3.0x4.0	millimeter	UO	UO:0000016	bold	sub-50038_task-taskswitch	sub-50038/func/sub-50038_task-taskswitch_bold.nii.gz	OpenfMRI	ds000030	https://openfmri.org/dataset/ds000030	taskswitch	http://www.cognitiveatlas.org/task/	tsk_4a57abb949e8a
50043	Magnetic Resonance Imaging	2	second	UO	UO:0000010	3.0x3.0x4.0	millimeter	UO	UO:0000016	bold	sub-50043_task-bart	sub-50043/func/sub-50043_task-bart_bold.nii.gz	OpenfMRI	ds000030	https://openfmri.org/dataset/ds000030	bart	http://www.cognitiveatlas.org/term/id/	trm_4d559bcd67c18
50043	Magnetic Resonance Imaging	2	second	UO	UO:0000010	3.0x3.0x4.0	millimeter	UO	UO:0000016	bold	sub-50043_task-bht	sub-50043/func/sub-50043_task-bht_bold.nii.gz	OpenfMRI	ds000030	https://openfmri.org/dataset/ds000030	bht	http://www.cognitiveatlas.org/term/id/	trm_4c898a680e424
50043	Magnetic Resonance Imaging	2	second	UO	UO:0000010	3.0x3.0x4.0	millimeter	UO	UO:0000016	bold	sub-50043_task-pamenc	sub-50043/func/sub-50043_task-pamenc_bold.nii.gz	OpenfMRI	ds000030	https://openfmri.org/dataset/ds000030	pamenc	http://www.cognitiveatlas.org/term/id/	trm_4da88a2a63d97
50043	Magnetic Resonance Imaging	2	second	UO	UO:0000010	3.0x3.0x4.0	millimeter	UO	UO:0000016	bold	sub-50043_task-pamret	sub-50043/func/sub-50043_task-pamret_bold.nii.gz	OpenfMRI	ds000030	https://openfmri.org/dataset/ds000030	pamret	http://www.cognitiveatlas.org/term/id/	trm_4c8991e6e8597
50043	Magnetic Resonance Imaging	2	second	UO	UO:0000010	3.0x3.0x4.0	millimeter	UO	UO:0000016	bold	sub-50043_task-rest	sub-50043/func/sub-50043_task-rest_bold.nii.gz	OpenfMRI	ds000030	https://openfmri.org/dataset/ds000030	rest	http://www.cognitiveatlas.org/term/id/	trm_4c8a834779883
50043	Magnetic Resonance Imaging	2	second	UO	UO:0000010	3.0x3.0x4.0	millimeter	UO	UO:0000016	bold	sub-50043_task-scap	sub-50043/func/sub-50043_task-scap_bold.nii.gz	OpenfMRI	ds000030	https://openfmri.org/dataset/ds000030	scap	http://www.cognitiveatlas.org/term/id/	trm_4f2453b806fe1
50043	Magnetic Resonance Imaging	2	second	UO	UO:0000010	3.0x3.0x4.0	millimeter	UO	UO:0000016	bold	sub-50043_task-stopsignal	sub-50043/func/sub-50043_task-stopsignal_bold.nii.gz	OpenfMRI	ds000030	https://openfmri.org/dataset/ds000030	stopsignal	http://www.cognitiveatlas.org/task/	tsk_4a57abb949e1a
50043	Magnetic Resonance Imaging	2	second	UO	UO:0000010	3.0x3.0x4.0	millimeter	UO	UO:0000016	bold	sub-50043_task-taskswitch	sub-50043/func/sub-50043_task-taskswitch_bold.nii.gz	OpenfMRI	ds000030	https://openfmri.org/dataset/ds000030	taskswitch	http://www.cognitiveatlas.org/task/	tsk_4a57abb949e8a
50047	Magnetic Resonance Imaging	2	second	UO	UO:0000010	3.0x3.0x4.0	millimeter	UO	UO:0000016	bold	sub-50047_task-bart	sub-50047/func/sub-50047_task-bart_bold.nii.gz	OpenfMRI	ds000030	https://openfmri.org/dataset/ds000030	bart	http://www.cognitiveatlas.org/term/id/	trm_4d559bcd67c18
50047	Magnetic Resonance Imaging	2	second	UO	UO:0000010	3.0x3.0x4.0	millimeter	UO	UO:0000016	bold	sub-50047_task-bht	sub-50047/func/sub-50047_task-bht_bold.nii.gz	OpenfMRI	ds000030	https://openfmri.org/dataset/ds000030	bht	http://www.cognitiveatlas.org/term/id/	trm_4c898a680e424
50047	Magnetic Resonance Imaging	2	second	UO	UO:0000010	3.0x3.0x4.0	millimeter	UO	UO:0000016	bold	sub-50047_task-pamenc	sub-50047/func/sub-50047_task-pamenc_bold.nii.gz	OpenfMRI	ds000030	https://openfmri.org/dataset/ds000030	pamenc	http://www.cognitiveatlas.org/term/id/	trm_4da88a2a63d97
50047	Magnetic Resonance Imaging	2	second	UO	UO:0000010	3.0x3.0x4.0	millimeter	UO	UO:0000016	bold	sub-50047_task-pamret	sub-50047/func/sub-50047_task-pamret_bold.nii.gz	OpenfMRI	ds000030	https://openfmri.org/dataset/ds000030	pamret	http://www.cognitiveatlas.org/term/id/	trm_4c8991e6e8597
50047	Magnetic Resonance Imaging	2	second	UO	UO:0000010	3.0x3.0x4.0	millimeter	UO	UO:0000016	bold	sub-50047_task-rest	sub-50047/func/sub-50047_task-rest_bold.nii.gz	OpenfMRI	ds000030	https://openfmri.org/dataset/ds000030	rest	http://www.cognitiveatlas.org/term/id/	trm_4c8a834779883
50047	Magnetic Resonance Imaging	2	second	UO	UO:0000010	3.0x3.0x4.0	millimeter	UO	UO:0000016	bold	sub-50047_task-scap	sub-50047/func/sub-50047_task-scap_bold.nii.gz	OpenfMRI	ds000030	https://openfmri.org/dataset/ds000030	scap	http://www.cognitiveatlas.org/term/id/	trm_4f2453b806fe1
50047	Magnetic Resonance Imaging	2	second	UO	UO:0000010	3.0x3.0x4.0	millimeter	UO	UO:0000016	bold	sub-50047_task-stopsignal	sub-50047/func/sub-50047_task-stopsignal_bold.nii.gz	OpenfMRI	ds000030	https://openfmri.org/dataset/ds000030	stopsignal	http://www.cognitiveatlas.org/task/	tsk_4a57abb949e1a
50047	Magnetic Resonance Imaging	2	second	UO	UO:0000010	3.0x3.0x4.0	millimeter	UO	UO:0000016	bold	sub-50047_task-taskswitch	sub-50047/func/sub-50047_task-taskswitch_bold.nii.gz	OpenfMRI	ds000030	https://openfmri.org/dataset/ds000030	taskswitch	http://www.cognitiveatlas.org/task/	tsk_4a57abb949e8a
50048	Magnetic Resonance Imaging	2	second	UO	UO:0000010	3.0x3.0x4.0	millimeter	UO	UO:0000016	bold	sub-50048_task-bart	sub-50048/func/sub-50048_task-bart_bold.nii.gz	OpenfMRI	ds000030	https://openfmri.org/dataset/ds000030	bart	http://www.cognitiveatlas.org/term/id/	trm_4d559bcd67c18
50048	Magnetic Resonance Imaging	2	second	UO	UO:0000010	3.0x3.0x4.0	millimeter	UO	UO:0000016	bold	sub-50048_task-bht	sub-50048/func/sub-50048_task-bht_bold.nii.gz	OpenfMRI	ds000030	https://openfmri.org/dataset/ds000030	bht	http://www.cognitiveatlas.org/term/id/	trm_4c898a680e424
50048	Magnetic Resonance Imaging	2	second	UO	UO:0000010	3.0x3.0x4.0	millimeter	UO	UO:0000016	bold	sub-50048_task-pamenc	sub-50048/func/sub-50048_task-pamenc_bold.nii.gz	OpenfMRI	ds000030	https://openfmri.org/dataset/ds000030	pamenc	http://www.cognitiveatlas.org/term/id/	trm_4da88a2a63d97
50048	Magnetic Resonance Imaging	2	second	UO	UO:0000010	3.0x3.0x4.0	millimeter	UO	UO:0000016	bold	sub-50048_task-pamret	sub-50048/func/sub-50048_task-pamret_bold.nii.gz	OpenfMRI	ds000030	https://openfmri.org/dataset/ds000030	pamret	http://www.cognitiveatlas.org/term/id/	trm_4c8991e6e8597
50048	Magnetic Resonance Imaging	2	second	UO	UO:0000010	3.0x3.0x4.0	millimeter	UO	UO:0000016	bold	sub-50048_task-rest	sub-50048/func/sub-50048_task-rest_bold.nii.gz	OpenfMRI	ds000030	https://openfmri.org/dataset/ds000030	rest	http://www.cognitiveatlas.org/term/id/	trm_4c8a834779883
50048	Magnetic Resonance Imaging	2	second	UO	UO:0000010	3.0x3.0x4.0	millimeter	UO	UO:0000016	bold	sub-50048_task-scap	sub-50048/func/sub-50048_task-scap_bold.nii.gz	OpenfMRI	ds000030	https://openfmri.org/dataset/ds000030	scap	http://www.cognitiveatlas.org/term/id/	trm_4f2453b806fe1
50048	Magnetic Resonance Imaging	2	second	UO	UO:0000010	3.0x3.0x4.0	millimeter	UO	UO:0000016	bold	sub-50048_task-stopsignal	sub-50048/func/sub-50048_task-stopsignal_bold.nii.gz	OpenfMRI	ds000030	https://openfmri.org/dataset/ds000030	stopsignal	http://www.cognitiveatlas.org/task/	tsk_4a57abb949e1a
50048	Magnetic Resonance Imaging	2	second	UO	UO:0000010	3.0x3.0x4.0	millimeter	UO	UO:0000016	bold	sub-50048_task-taskswitch	sub-50048/func/sub-50048_task-taskswitch_bold.nii.gz	OpenfMRI	ds000030	https://openfmri.org/dataset/ds000030	taskswitch	http://www.cognitiveatlas.org/task/	tsk_4a57abb949e8a
50049	Magnetic Resonance Imaging	2	second	UO	UO:0000010	3.0x3.0x4.0	millimeter	UO	UO:0000016	bold	sub-50049_task-bart	sub-50049/func/sub-50049_task-bart_bold.nii.gz	OpenfMRI	ds000030	https://openfmri.org/dataset/ds000030	bart	http://www.cognitiveatlas.org/term/id/	trm_4d559bcd67c18
50049	Magnetic Resonance Imaging	2	second	UO	UO:0000010	3.0x3.0x4.0	millimeter	UO	UO:0000016	bold	sub-50049_task-bht	sub-50049/func/sub-50049_task-bht_bold.nii.gz	OpenfMRI	ds000030	https://openfmri.org/dataset/ds000030	bht	http://www.cognitiveatlas.org/term/id/	trm_4c898a680e424
50049	Magnetic Resonance Imaging	2	second	UO	UO:0000010	3.0x3.0x4.0	millimeter	UO	UO:0000016	bold	sub-50049_task-pamenc	sub-50049/func/sub-50049_task-pamenc_bold.nii.gz	OpenfMRI	ds000030	https://openfmri.org/dataset/ds000030	pamenc	http://www.cognitiveatlas.org/term/id/	trm_4da88a2a63d97
50049	Magnetic Resonance Imaging	2	second	UO	UO:0000010	3.0x3.0x4.0	millimeter	UO	UO:0000016	bold	sub-50049_task-pamret	sub-50049/func/sub-50049_task-pamret_bold.nii.gz	OpenfMRI	ds000030	https://openfmri.org/dataset/ds000030	pamret	http://www.cognitiveatlas.org/term/id/	trm_4c8991e6e8597
50049	Magnetic Resonance Imaging	2	second	UO	UO:0000010	3.0x3.0x4.0	millimeter	UO	UO:0000016	bold	sub-50049_task-rest	sub-50049/func/sub-50049_task-rest_bold.nii.gz	OpenfMRI	ds000030	https://openfmri.org/dataset/ds000030	rest	http://www.cognitiveatlas.org/term/id/	trm_4c8a834779883
50049	Magnetic Resonance Imaging	2	second	UO	UO:0000010	3.0x3.0x4.0	millimeter	UO	UO:0000016	bold	sub-50049_task-scap	sub-50049/func/sub-50049_task-scap_bold.nii.gz	OpenfMRI	ds000030	https://openfmri.org/dataset/ds000030	scap	http://www.cognitiveatlas.org/term/id/	trm_4f2453b806fe1
50049	Magnetic Resonance Imaging	2	second	UO	UO:0000010	3.0x3.0x4.0	millimeter	UO	UO:0000016	bold	sub-50049_task-stopsignal	sub-50049/func/sub-50049_task-stopsignal_bold.nii.gz	OpenfMRI	ds000030	https://openfmri.org/dataset/ds000030	stopsignal	http://www.cognitiveatlas.org/task/	tsk_4a57abb949e1a
50049	Magnetic Resonance Imaging	2	second	UO	UO:0000010	3.0x3.0x4.0	millimeter	UO	UO:0000016	bold	sub-50049_task-taskswitch	sub-50049/func/sub-50049_task-taskswitch_bold.nii.gz	OpenfMRI	ds000030	https://openfmri.org/dataset/ds000030	taskswitch	http://www.cognitiveatlas.org/task/	tsk_4a57abb949e8a
50050	Magnetic Resonance Imaging	2	second	UO	UO:0000010	3.0x3.0x4.0	millimeter	UO	UO:0000016	bold	sub-50050_task-bart	sub-50050/func/sub-50050_task-bart_bold.nii.gz	OpenfMRI	ds000030	https://openfmri.org/dataset/ds000030	bart	http://www.cognitiveatlas.org/term/id/	trm_4d559bcd67c18
50050	Magnetic Resonance Imaging	2	second	UO	UO:0000010	3.0x3.0x4.0	millimeter	UO	UO:0000016	bold	sub-50050_task-bht	sub-50050/func/sub-50050_task-bht_bold.nii.gz	OpenfMRI	ds000030	https://openfmri.org/dataset/ds000030	bht	http://www.cognitiveatlas.org/term/id/	trm_4c898a680e424
50050	Magnetic Resonance Imaging	2	second	UO	UO:0000010	3.0x3.0x4.0	millimeter	UO	UO:0000016	bold	sub-50050_task-pamenc	sub-50050/func/sub-50050_task-pamenc_bold.nii.gz	OpenfMRI	ds000030	https://openfmri.org/dataset/ds000030	pamenc	http://www.cognitiveatlas.org/term/id/	trm_4da88a2a63d97
50050	Magnetic Resonance Imaging	2	second	UO	UO:0000010	3.0x3.0x4.0	millimeter	UO	UO:0000016	bold	sub-50050_task-pamret	sub-50050/func/sub-50050_task-pamret_bold.nii.gz	OpenfMRI	ds000030	https://openfmri.org/dataset/ds000030	pamret	http://www.cognitiveatlas.org/term/id/	trm_4c8991e6e8597
50050	Magnetic Resonance Imaging	2	second	UO	UO:0000010	3.0x3.0x4.0	millimeter	UO	UO:0000016	bold	sub-50050_task-rest	sub-50050/func/sub-50050_task-rest_bold.nii.gz	OpenfMRI	ds000030	https://openfmri.org/dataset/ds000030	rest	http://www.cognitiveatlas.org/term/id/	trm_4c8a834779883
50050	Magnetic Resonance Imaging	2	second	UO	UO:0000010	3.0x3.0x4.0	millimeter	UO	UO:0000016	bold	sub-50050_task-scap	sub-50050/func/sub-50050_task-scap_bold.nii.gz	OpenfMRI	ds000030	https://openfmri.org/dataset/ds000030	scap	http://www.cognitiveatlas.org/term/id/	trm_4f2453b806fe1
50050	Magnetic Resonance Imaging	2	second	UO	UO:0000010	3.0x3.0x4.0	millimeter	UO	UO:0000016	bold	sub-50050_task-stopsignal	sub-50050/func/sub-50050_task-stopsignal_bold.nii.gz	OpenfMRI	ds000030	https://openfmri.org/dataset/ds000030	stopsignal	http://www.cognitiveatlas.org/task/	tsk_4a57abb949e1a
50050	Magnetic Resonance Imaging	2	second	UO	UO:0000010	3.0x3.0x4.0	millimeter	UO	UO:0000016	bold	sub-50050_task-taskswitch	sub-50050/func/sub-50050_task-taskswitch_bold.nii.gz	OpenfMRI	ds000030	https://openfmri.org/dataset/ds000030	taskswitch	http://www.cognitiveatlas.org/task/	tsk_4a57abb949e8a
50051	Magnetic Resonance Imaging	2	second	UO	UO:0000010	3.0x3.0x4.0	millimeter	UO	UO:0000016	bold	sub-50051_task-bart	sub-50051/func/sub-50051_task-bart_bold.nii.gz	OpenfMRI	ds000030	https://openfmri.org/dataset/ds000030	bart	http://www.cognitiveatlas.org/term/id/	trm_4d559bcd67c18
50051	Magnetic Resonance Imaging	2	second	UO	UO:0000010	3.0x3.0x4.0	millimeter	UO	UO:0000016	bold	sub-50051_task-bht	sub-50051/func/sub-50051_task-bht_bold.nii.gz	OpenfMRI	ds000030	https://openfmri.org/dataset/ds000030	bht	http://www.cognitiveatlas.org/term/id/	trm_4c898a680e424
50051	Magnetic Resonance Imaging	2	second	UO	UO:0000010	3.0x3.0x4.0	millimeter	UO	UO:0000016	bold	sub-50051_task-pamenc	sub-50051/func/sub-50051_task-pamenc_bold.nii.gz	OpenfMRI	ds000030	https://openfmri.org/dataset/ds000030	pamenc	http://www.cognitiveatlas.org/term/id/	trm_4da88a2a63d97
50051	Magnetic Resonance Imaging	2	second	UO	UO:0000010	3.0x3.0x4.0	millimeter	UO	UO:0000016	bold	sub-50051_task-pamret	sub-50051/func/sub-50051_task-pamret_bold.nii.gz	OpenfMRI	ds000030	https://openfmri.org/dataset/ds000030	pamret	http://www.cognitiveatlas.org/term/id/	trm_4c8991e6e8597
50051	Magnetic Resonance Imaging	2	second	UO	UO:0000010	3.0x3.0x4.0	millimeter	UO	UO:0000016	bold	sub-50051_task-rest	sub-50051/func/sub-50051_task-rest_bold.nii.gz	OpenfMRI	ds000030	https://openfmri.org/dataset/ds000030	rest	http://www.cognitiveatlas.org/term/id/	trm_4c8a834779883
50051	Magnetic Resonance Imaging	2	second	UO	UO:0000010	3.0x3.0x4.0	millimeter	UO	UO:0000016	bold	sub-50051_task-scap	sub-50051/func/sub-50051_task-scap_bold.nii.gz	OpenfMRI	ds000030	https://openfmri.org/dataset/ds000030	scap	http://www.cognitiveatlas.org/term/id/	trm_4f2453b806fe1
50051	Magnetic Resonance Imaging	2	second	UO	UO:0000010	3.0x3.0x4.0	millimeter	UO	UO:0000016	bold	sub-50051_task-stopsignal	sub-50051/func/sub-50051_task-stopsignal_bold.nii.gz	OpenfMRI	ds000030	https://openfmri.org/dataset/ds000030	stopsignal	http://www.cognitiveatlas.org/task/	tsk_4a57abb949e1a
50051	Magnetic Resonance Imaging	2	second	UO	UO:0000010	3.0x3.0x4.0	millimeter	UO	UO:0000016	bold	sub-50051_task-taskswitch	sub-50051/func/sub-50051_task-taskswitch_bold.nii.gz	OpenfMRI	ds000030	https://openfmri.org/dataset/ds000030	taskswitch	http://www.cognitiveatlas.org/task/	tsk_4a57abb949e8a
50052	Magnetic Resonance Imaging	2	second	UO	UO:0000010	3.0x3.0x4.0	millimeter	UO	UO:0000016	bold	sub-50052_task-bart	sub-50052/func/sub-50052_task-bart_bold.nii.gz	OpenfMRI	ds000030	https://openfmri.org/dataset/ds000030	bart	http://www.cognitiveatlas.org/term/id/	trm_4d559bcd67c18
50052	Magnetic Resonance Imaging	2	second	UO	UO:0000010	3.0x3.0x4.0	millimeter	UO	UO:0000016	bold	sub-50052_task-bht	sub-50052/func/sub-50052_task-bht_bold.nii.gz	OpenfMRI	ds000030	https://openfmri.org/dataset/ds000030	bht	http://www.cognitiveatlas.org/term/id/	trm_4c898a680e424
50052	Magnetic Resonance Imaging	2	second	UO	UO:0000010	3.0x3.0x4.0	millimeter	UO	UO:0000016	bold	sub-50052_task-pamenc	sub-50052/func/sub-50052_task-pamenc_bold.nii.gz	OpenfMRI	ds000030	https://openfmri.org/dataset/ds000030	pamenc	http://www.cognitiveatlas.org/term/id/	trm_4da88a2a63d97
50052	Magnetic Resonance Imaging	2	second	UO	UO:0000010	3.0x3.0x4.0	millimeter	UO	UO:0000016	bold	sub-50052_task-pamret	sub-50052/func/sub-50052_task-pamret_bold.nii.gz	OpenfMRI	ds000030	https://openfmri.org/dataset/ds000030	pamret	http://www.cognitiveatlas.org/term/id/	trm_4c8991e6e8597
50052	Magnetic Resonance Imaging	2	second	UO	UO:0000010	3.0x3.0x4.0	millimeter	UO	UO:0000016	bold	sub-50052_task-rest	sub-50052/func/sub-50052_task-rest_bold.nii.gz	OpenfMRI	ds000030	https://openfmri.org/dataset/ds000030	rest	http://www.cognitiveatlas.org/term/id/	trm_4c8a834779883
50052	Magnetic Resonance Imaging	2	second	UO	UO:0000010	3.0x3.0x4.0	millimeter	UO	UO:0000016	bold	sub-50052_task-scap	sub-50052/func/sub-50052_task-scap_bold.nii.gz	OpenfMRI	ds000030	https://openfmri.org/dataset/ds000030	scap	http://www.cognitiveatlas.org/term/id/	trm_4f2453b806fe1
50052	Magnetic Resonance Imaging	2	second	UO	UO:0000010	3.0x3.0x4.0	millimeter	UO	UO:0000016	bold	sub-50052_task-stopsignal	sub-50052/func/sub-50052_task-stopsignal_bold.nii.gz	OpenfMRI	ds000030	https://openfmri.org/dataset/ds000030	stopsignal	http://www.cognitiveatlas.org/task/	tsk_4a57abb949e1a
50052	Magnetic Resonance Imaging	2	second	UO	UO:0000010	3.0x3.0x4.0	millimeter	UO	UO:0000016	bold	sub-50052_task-taskswitch	sub-50052/func/sub-50052_task-taskswitch_bold.nii.gz	OpenfMRI	ds000030	https://openfmri.org/dataset/ds000030	taskswitch	http://www.cognitiveatlas.org/task/	tsk_4a57abb949e8a
50053	Magnetic Resonance Imaging	2	second	UO	UO:0000010	3.0x3.0x4.0	millimeter	UO	UO:0000016	bold	sub-50053_task-bart	sub-50053/func/sub-50053_task-bart_bold.nii.gz	OpenfMRI	ds000030	https://openfmri.org/dataset/ds000030	bart	http://www.cognitiveatlas.org/term/id/	trm_4d559bcd67c18
50053	Magnetic Resonance Imaging	2	second	UO	UO:0000010	3.0x3.0x4.0	millimeter	UO	UO:0000016	bold	sub-50053_task-bht	sub-50053/func/sub-50053_task-bht_bold.nii.gz	OpenfMRI	ds000030	https://openfmri.org/dataset/ds000030	bht	http://www.cognitiveatlas.org/term/id/	trm_4c898a680e424
50053	Magnetic Resonance Imaging	2	second	UO	UO:0000010	3.0x3.0x4.0	millimeter	UO	UO:0000016	bold	sub-50053_task-pamenc	sub-50053/func/sub-50053_task-pamenc_bold.nii.gz	OpenfMRI	ds000030	https://openfmri.org/dataset/ds000030	pamenc	http://www.cognitiveatlas.org/term/id/	trm_4da88a2a63d97
50053	Magnetic Resonance Imaging	2	second	UO	UO:0000010	3.0x3.0x4.0	millimeter	UO	UO:0000016	bold	sub-50053_task-pamret	sub-50053/func/sub-50053_task-pamret_bold.nii.gz	OpenfMRI	ds000030	https://openfmri.org/dataset/ds000030	pamret	http://www.cognitiveatlas.org/term/id/	trm_4c8991e6e8597
50053	Magnetic Resonance Imaging	2	second	UO	UO:0000010	3.0x3.0x4.0	millimeter	UO	UO:0000016	bold	sub-50053_task-rest	sub-50053/func/sub-50053_task-rest_bold.nii.gz	OpenfMRI	ds000030	https://openfmri.org/dataset/ds000030	rest	http://www.cognitiveatlas.org/term/id/	trm_4c8a834779883
50053	Magnetic Resonance Imaging	2	second	UO	UO:0000010	3.0x3.0x4.0	millimeter	UO	UO:0000016	bold	sub-50053_task-scap	sub-50053/func/sub-50053_task-scap_bold.nii.gz	OpenfMRI	ds000030	https://openfmri.org/dataset/ds000030	scap	http://www.cognitiveatlas.org/term/id/	trm_4f2453b806fe1
50053	Magnetic Resonance Imaging	2	second	UO	UO:0000010	3.0x3.0x4.0	millimeter	UO	UO:0000016	bold	sub-50053_task-stopsignal	sub-50053/func/sub-50053_task-stopsignal_bold.nii.gz	OpenfMRI	ds000030	https://openfmri.org/dataset/ds000030	stopsignal	http://www.cognitiveatlas.org/task/	tsk_4a57abb949e1a
50053	Magnetic Resonance Imaging	2	second	UO	UO:0000010	3.0x3.0x4.0	millimeter	UO	UO:0000016	bold	sub-50053_task-taskswitch	sub-50053/func/sub-50053_task-taskswitch_bold.nii.gz	OpenfMRI	ds000030	https://openfmri.org/dataset/ds000030	taskswitch	http://www.cognitiveatlas.org/task/	tsk_4a57abb949e8a
50054	Magnetic Resonance Imaging	2	second	UO	UO:0000010	3.0x3.0x4.0	millimeter	UO	UO:0000016	bold	sub-50054_task-bart	sub-50054/func/sub-50054_task-bart_bold.nii.gz	OpenfMRI	ds000030	https://openfmri.org/dataset/ds000030	bart	http://www.cognitiveatlas.org/term/id/	trm_4d559bcd67c18
50054	Magnetic Resonance Imaging	2	second	UO	UO:0000010	3.0x3.0x3.99999976158	millimeter	UO	UO:0000016	bold	sub-50054_task-bht	sub-50054/func/sub-50054_task-bht_bold.nii.gz	OpenfMRI	ds000030	https://openfmri.org/dataset/ds000030	bht	http://www.cognitiveatlas.org/term/id/	trm_4c898a680e424
50054	Magnetic Resonance Imaging	2	second	UO	UO:0000010	3.0x3.0x4.0	millimeter	UO	UO:0000016	bold	sub-50054_task-pamenc	sub-50054/func/sub-50054_task-pamenc_bold.nii.gz	OpenfMRI	ds000030	https://openfmri.org/dataset/ds000030	pamenc	http://www.cognitiveatlas.org/term/id/	trm_4da88a2a63d97
50054	Magnetic Resonance Imaging	2	second	UO	UO:0000010	3.0x3.0x4.0	millimeter	UO	UO:0000016	bold	sub-50054_task-pamret	sub-50054/func/sub-50054_task-pamret_bold.nii.gz	OpenfMRI	ds000030	https://openfmri.org/dataset/ds000030	pamret	http://www.cognitiveatlas.org/term/id/	trm_4c8991e6e8597
50054	Magnetic Resonance Imaging	2	second	UO	UO:0000010	3.0x3.0x3.99999976158	millimeter	UO	UO:0000016	bold	sub-50054_task-rest	sub-50054/func/sub-50054_task-rest_bold.nii.gz	OpenfMRI	ds000030	https://openfmri.org/dataset/ds000030	rest	http://www.cognitiveatlas.org/term/id/	trm_4c8a834779883
50054	Magnetic Resonance Imaging	2	second	UO	UO:0000010	3.0x3.0x3.99999976158	millimeter	UO	UO:0000016	bold	sub-50054_task-scap	sub-50054/func/sub-50054_task-scap_bold.nii.gz	OpenfMRI	ds000030	https://openfmri.org/dataset/ds000030	scap	http://www.cognitiveatlas.org/term/id/	trm_4f2453b806fe1
50054	Magnetic Resonance Imaging	2	second	UO	UO:0000010	3.0x3.0x3.99999976158	millimeter	UO	UO:0000016	bold	sub-50054_task-stopsignal	sub-50054/func/sub-50054_task-stopsignal_bold.nii.gz	OpenfMRI	ds000030	https://openfmri.org/dataset/ds000030	stopsignal	http://www.cognitiveatlas.org/task/	tsk_4a57abb949e1a
50054	Magnetic Resonance Imaging	2	second	UO	UO:0000010	3.0x3.0x3.99999976158	millimeter	UO	UO:0000016	bold	sub-50054_task-taskswitch	sub-50054/func/sub-50054_task-taskswitch_bold.nii.gz	OpenfMRI	ds000030	https://openfmri.org/dataset/ds000030	taskswitch	http://www.cognitiveatlas.org/task/	tsk_4a57abb949e8a
50055	Magnetic Resonance Imaging	2	second	UO	UO:0000010	3.0x3.0x4.0	millimeter	UO	UO:0000016	bold	sub-50055_task-bart	sub-50055/func/sub-50055_task-bart_bold.nii.gz	OpenfMRI	ds000030	https://openfmri.org/dataset/ds000030	bart	http://www.cognitiveatlas.org/term/id/	trm_4d559bcd67c18
50055	Magnetic Resonance Imaging	2	second	UO	UO:0000010	3.0x3.0x4.0	millimeter	UO	UO:0000016	bold	sub-50055_task-bht	sub-50055/func/sub-50055_task-bht_bold.nii.gz	OpenfMRI	ds000030	https://openfmri.org/dataset/ds000030	bht	http://www.cognitiveatlas.org/term/id/	trm_4c898a680e424
50055	Magnetic Resonance Imaging	2	second	UO	UO:0000010	3.0x3.0x4.0	millimeter	UO	UO:0000016	bold	sub-50055_task-pamenc	sub-50055/func/sub-50055_task-pamenc_bold.nii.gz	OpenfMRI	ds000030	https://openfmri.org/dataset/ds000030	pamenc	http://www.cognitiveatlas.org/term/id/	trm_4da88a2a63d97
50055	Magnetic Resonance Imaging	2	second	UO	UO:0000010	3.0x3.0x4.0	millimeter	UO	UO:0000016	bold	sub-50055_task-pamret	sub-50055/func/sub-50055_task-pamret_bold.nii.gz	OpenfMRI	ds000030	https://openfmri.org/dataset/ds000030	pamret	http://www.cognitiveatlas.org/term/id/	trm_4c8991e6e8597
50055	Magnetic Resonance Imaging	2	second	UO	UO:0000010	3.0x3.0x4.0	millimeter	UO	UO:0000016	bold	sub-50055_task-rest	sub-50055/func/sub-50055_task-rest_bold.nii.gz	OpenfMRI	ds000030	https://openfmri.org/dataset/ds000030	rest	http://www.cognitiveatlas.org/term/id/	trm_4c8a834779883
50055	Magnetic Resonance Imaging	2	second	UO	UO:0000010	3.0x3.0x4.0	millimeter	UO	UO:0000016	bold	sub-50055_task-scap	sub-50055/func/sub-50055_task-scap_bold.nii.gz	OpenfMRI	ds000030	https://openfmri.org/dataset/ds000030	scap	http://www.cognitiveatlas.org/term/id/	trm_4f2453b806fe1
50055	Magnetic Resonance Imaging	2	second	UO	UO:0000010	3.0x3.0x4.0	millimeter	UO	UO:0000016	bold	sub-50055_task-stopsignal	sub-50055/func/sub-50055_task-stopsignal_bold.nii.gz	OpenfMRI	ds000030	https://openfmri.org/dataset/ds000030	stopsignal	http://www.cognitiveatlas.org/task/	tsk_4a57abb949e1a
50055	Magnetic Resonance Imaging	2	second	UO	UO:0000010	3.0x3.0x4.0	millimeter	UO	UO:0000016	bold	sub-50055_task-taskswitch	sub-50055/func/sub-50055_task-taskswitch_bold.nii.gz	OpenfMRI	ds000030	https://openfmri.org/dataset/ds000030	taskswitch	http://www.cognitiveatlas.org/task/	tsk_4a57abb949e8a
50056	Magnetic Resonance Imaging	2	second	UO	UO:0000010	3.0x3.0x4.0	millimeter	UO	UO:0000016	bold	sub-50056_task-bart	sub-50056/func/sub-50056_task-bart_bold.nii.gz	OpenfMRI	ds000030	https://openfmri.org/dataset/ds000030	bart	http://www.cognitiveatlas.org/term/id/	trm_4d559bcd67c18
50056	Magnetic Resonance Imaging	2	second	UO	UO:0000010	3.0x3.0x4.0	millimeter	UO	UO:0000016	bold	sub-50056_task-bht	sub-50056/func/sub-50056_task-bht_bold.nii.gz	OpenfMRI	ds000030	https://openfmri.org/dataset/ds000030	bht	http://www.cognitiveatlas.org/term/id/	trm_4c898a680e424
50056	Magnetic Resonance Imaging	2	second	UO	UO:0000010	3.0x3.0x4.0	millimeter	UO	UO:0000016	bold	sub-50056_task-pamenc	sub-50056/func/sub-50056_task-pamenc_bold.nii.gz	OpenfMRI	ds000030	https://openfmri.org/dataset/ds000030	pamenc	http://www.cognitiveatlas.org/term/id/	trm_4da88a2a63d97
50056	Magnetic Resonance Imaging	2	second	UO	UO:0000010	3.0x3.0x4.0	millimeter	UO	UO:0000016	bold	sub-50056_task-pamret	sub-50056/func/sub-50056_task-pamret_bold.nii.gz	OpenfMRI	ds000030	https://openfmri.org/dataset/ds000030	pamret	http://www.cognitiveatlas.org/term/id/	trm_4c8991e6e8597
50056	Magnetic Resonance Imaging	2	second	UO	UO:0000010	3.0x3.0x4.0	millimeter	UO	UO:0000016	bold	sub-50056_task-rest	sub-50056/func/sub-50056_task-rest_bold.nii.gz	OpenfMRI	ds000030	https://openfmri.org/dataset/ds000030	rest	http://www.cognitiveatlas.org/term/id/	trm_4c8a834779883
50056	Magnetic Resonance Imaging	2	second	UO	UO:0000010	3.0x3.0x4.0	millimeter	UO	UO:0000016	bold	sub-50056_task-scap	sub-50056/func/sub-50056_task-scap_bold.nii.gz	OpenfMRI	ds000030	https://openfmri.org/dataset/ds000030	scap	http://www.cognitiveatlas.org/term/id/	trm_4f2453b806fe1
50056	Magnetic Resonance Imaging	2	second	UO	UO:0000010	3.0x3.0x4.0	millimeter	UO	UO:0000016	bold	sub-50056_task-stopsignal	sub-50056/func/sub-50056_task-stopsignal_bold.nii.gz	OpenfMRI	ds000030	https://openfmri.org/dataset/ds000030	stopsignal	http://www.cognitiveatlas.org/task/	tsk_4a57abb949e1a
50056	Magnetic Resonance Imaging	2	second	UO	UO:0000010	3.0x3.0x4.0	millimeter	UO	UO:0000016	bold	sub-50056_task-taskswitch	sub-50056/func/sub-50056_task-taskswitch_bold.nii.gz	OpenfMRI	ds000030	https://openfmri.org/dataset/ds000030	taskswitch	http://www.cognitiveatlas.org/task/	tsk_4a57abb949e8a
50058	Magnetic Resonance Imaging	2	second	UO	UO:0000010	3.0x3.0x4.0	millimeter	UO	UO:0000016	bold	sub-50058_task-bart	sub-50058/func/sub-50058_task-bart_bold.nii.gz	OpenfMRI	ds000030	https://openfmri.org/dataset/ds000030	bart	http://www.cognitiveatlas.org/term/id/	trm_4d559bcd67c18
50058	Magnetic Resonance Imaging	2	second	UO	UO:0000010	3.0x3.0x4.0	millimeter	UO	UO:0000016	bold	sub-50058_task-bht	sub-50058/func/sub-50058_task-bht_bold.nii.gz	OpenfMRI	ds000030	https://openfmri.org/dataset/ds000030	bht	http://www.cognitiveatlas.org/term/id/	trm_4c898a680e424
50058	Magnetic Resonance Imaging	2	second	UO	UO:0000010	3.0x3.0x4.0	millimeter	UO	UO:0000016	bold	sub-50058_task-pamenc	sub-50058/func/sub-50058_task-pamenc_bold.nii.gz	OpenfMRI	ds000030	https://openfmri.org/dataset/ds000030	pamenc	http://www.cognitiveatlas.org/term/id/	trm_4da88a2a63d97
50058	Magnetic Resonance Imaging	2	second	UO	UO:0000010	3.0x3.0x4.0	millimeter	UO	UO:0000016	bold	sub-50058_task-pamret	sub-50058/func/sub-50058_task-pamret_bold.nii.gz	OpenfMRI	ds000030	https://openfmri.org/dataset/ds000030	pamret	http://www.cognitiveatlas.org/term/id/	trm_4c8991e6e8597
50058	Magnetic Resonance Imaging	2	second	UO	UO:0000010	3.0x3.0x4.0	millimeter	UO	UO:0000016	bold	sub-50058_task-rest	sub-50058/func/sub-50058_task-rest_bold.nii.gz	OpenfMRI	ds000030	https://openfmri.org/dataset/ds000030	rest	http://www.cognitiveatlas.org/term/id/	trm_4c8a834779883
50058	Magnetic Resonance Imaging	2	second	UO	UO:0000010	3.0x3.0x4.0	millimeter	UO	UO:0000016	bold	sub-50058_task-scap	sub-50058/func/sub-50058_task-scap_bold.nii.gz	OpenfMRI	ds000030	https://openfmri.org/dataset/ds000030	scap	http://www.cognitiveatlas.org/term/id/	trm_4f2453b806fe1
50058	Magnetic Resonance Imaging	2	second	UO	UO:0000010	3.0x3.0x4.0	millimeter	UO	UO:0000016	bold	sub-50058_task-stopsignal	sub-50058/func/sub-50058_task-stopsignal_bold.nii.gz	OpenfMRI	ds000030	https://openfmri.org/dataset/ds000030	stopsignal	http://www.cognitiveatlas.org/task/	tsk_4a57abb949e1a
50058	Magnetic Resonance Imaging	2	second	UO	UO:0000010	3.0x3.0x4.0	millimeter	UO	UO:0000016	bold	sub-50058_task-taskswitch	sub-50058/func/sub-50058_task-taskswitch_bold.nii.gz	OpenfMRI	ds000030	https://openfmri.org/dataset/ds000030	taskswitch	http://www.cognitiveatlas.org/task/	tsk_4a57abb949e8a
50059	Magnetic Resonance Imaging	2	second	UO	UO:0000010	3.0x3.0x4.0	millimeter	UO	UO:0000016	bold	sub-50059_task-bart	sub-50059/func/sub-50059_task-bart_bold.nii.gz	OpenfMRI	ds000030	https://openfmri.org/dataset/ds000030	bart	http://www.cognitiveatlas.org/term/id/	trm_4d559bcd67c18
50059	Magnetic Resonance Imaging	2	second	UO	UO:0000010	3.0x3.0x4.0	millimeter	UO	UO:0000016	bold	sub-50059_task-bht	sub-50059/func/sub-50059_task-bht_bold.nii.gz	OpenfMRI	ds000030	https://openfmri.org/dataset/ds000030	bht	http://www.cognitiveatlas.org/term/id/	trm_4c898a680e424
50059	Magnetic Resonance Imaging	2	second	UO	UO:0000010	3.0x3.0x4.0	millimeter	UO	UO:0000016	bold	sub-50059_task-pamenc	sub-50059/func/sub-50059_task-pamenc_bold.nii.gz	OpenfMRI	ds000030	https://openfmri.org/dataset/ds000030	pamenc	http://www.cognitiveatlas.org/term/id/	trm_4da88a2a63d97
50059	Magnetic Resonance Imaging	2	second	UO	UO:0000010	3.0x3.0x4.0	millimeter	UO	UO:0000016	bold	sub-50059_task-pamret	sub-50059/func/sub-50059_task-pamret_bold.nii.gz	OpenfMRI	ds000030	https://openfmri.org/dataset/ds000030	pamret	http://www.cognitiveatlas.org/term/id/	trm_4c8991e6e8597
50059	Magnetic Resonance Imaging	2	second	UO	UO:0000010	3.0x3.0x4.0	millimeter	UO	UO:0000016	bold	sub-50059_task-rest	sub-50059/func/sub-50059_task-rest_bold.nii.gz	OpenfMRI	ds000030	https://openfmri.org/dataset/ds000030	rest	http://www.cognitiveatlas.org/term/id/	trm_4c8a834779883
50059	Magnetic Resonance Imaging	2	second	UO	UO:0000010	3.0x3.0x4.0	millimeter	UO	UO:0000016	bold	sub-50059_task-scap	sub-50059/func/sub-50059_task-scap_bold.nii.gz	OpenfMRI	ds000030	https://openfmri.org/dataset/ds000030	scap	http://www.cognitiveatlas.org/term/id/	trm_4f2453b806fe1
50059	Magnetic Resonance Imaging	2	second	UO	UO:0000010	3.0x3.0x4.0	millimeter	UO	UO:0000016	bold	sub-50059_task-stopsignal	sub-50059/func/sub-50059_task-stopsignal_bold.nii.gz	OpenfMRI	ds000030	https://openfmri.org/dataset/ds000030	stopsignal	http://www.cognitiveatlas.org/task/	tsk_4a57abb949e1a
50059	Magnetic Resonance Imaging	2	second	UO	UO:0000010	3.0x3.0x4.0	millimeter	UO	UO:0000016	bold	sub-50059_task-taskswitch	sub-50059/func/sub-50059_task-taskswitch_bold.nii.gz	OpenfMRI	ds000030	https://openfmri.org/dataset/ds000030	taskswitch	http://www.cognitiveatlas.org/task/	tsk_4a57abb949e8a
50060	Magnetic Resonance Imaging	2	second	UO	UO:0000010	3.0x3.0x4.0	millimeter	UO	UO:0000016	bold	sub-50060_task-bart	sub-50060/func/sub-50060_task-bart_bold.nii.gz	OpenfMRI	ds000030	https://openfmri.org/dataset/ds000030	bart	http://www.cognitiveatlas.org/term/id/	trm_4d559bcd67c18
50060	Magnetic Resonance Imaging	2	second	UO	UO:0000010	3.0x3.0x4.0	millimeter	UO	UO:0000016	bold	sub-50060_task-bht	sub-50060/func/sub-50060_task-bht_bold.nii.gz	OpenfMRI	ds000030	https://openfmri.org/dataset/ds000030	bht	http://www.cognitiveatlas.org/term/id/	trm_4c898a680e424
50060	Magnetic Resonance Imaging	2	second	UO	UO:0000010	3.0x3.0x4.0	millimeter	UO	UO:0000016	bold	sub-50060_task-pamenc	sub-50060/func/sub-50060_task-pamenc_bold.nii.gz	OpenfMRI	ds000030	https://openfmri.org/dataset/ds000030	pamenc	http://www.cognitiveatlas.org/term/id/	trm_4da88a2a63d97
50060	Magnetic Resonance Imaging	2	second	UO	UO:0000010	3.0x3.0x4.0	millimeter	UO	UO:0000016	bold	sub-50060_task-pamret	sub-50060/func/sub-50060_task-pamret_bold.nii.gz	OpenfMRI	ds000030	https://openfmri.org/dataset/ds000030	pamret	http://www.cognitiveatlas.org/term/id/	trm_4c8991e6e8597
50060	Magnetic Resonance Imaging	2	second	UO	UO:0000010	3.0x3.0x4.0	millimeter	UO	UO:0000016	bold	sub-50060_task-rest	sub-50060/func/sub-50060_task-rest_bold.nii.gz	OpenfMRI	ds000030	https://openfmri.org/dataset/ds000030	rest	http://www.cognitiveatlas.org/term/id/	trm_4c8a834779883
50060	Magnetic Resonance Imaging	2	second	UO	UO:0000010	3.0x3.0x4.0	millimeter	UO	UO:0000016	bold	sub-50060_task-scap	sub-50060/func/sub-50060_task-scap_bold.nii.gz	OpenfMRI	ds000030	https://openfmri.org/dataset/ds000030	scap	http://www.cognitiveatlas.org/term/id/	trm_4f2453b806fe1
50060	Magnetic Resonance Imaging	2	second	UO	UO:0000010	3.0x3.0x4.0	millimeter	UO	UO:0000016	bold	sub-50060_task-stopsignal	sub-50060/func/sub-50060_task-stopsignal_bold.nii.gz	OpenfMRI	ds000030	https://openfmri.org/dataset/ds000030	stopsignal	http://www.cognitiveatlas.org/task/	tsk_4a57abb949e1a
50060	Magnetic Resonance Imaging	2	second	UO	UO:0000010	3.0x3.0x4.0	millimeter	UO	UO:0000016	bold	sub-50060_task-taskswitch	sub-50060/func/sub-50060_task-taskswitch_bold.nii.gz	OpenfMRI	ds000030	https://openfmri.org/dataset/ds000030	taskswitch	http://www.cognitiveatlas.org/task/	tsk_4a57abb949e8a
50061	Magnetic Resonance Imaging	2	second	UO	UO:0000010	3.0x3.0x4.0	millimeter	UO	UO:0000016	bold	sub-50061_task-bart	sub-50061/func/sub-50061_task-bart_bold.nii.gz	OpenfMRI	ds000030	https://openfmri.org/dataset/ds000030	bart	http://www.cognitiveatlas.org/term/id/	trm_4d559bcd67c18
50061	Magnetic Resonance Imaging	2	second	UO	UO:0000010	3.0x3.0x4.0	millimeter	UO	UO:0000016	bold	sub-50061_task-bht	sub-50061/func/sub-50061_task-bht_bold.nii.gz	OpenfMRI	ds000030	https://openfmri.org/dataset/ds000030	bht	http://www.cognitiveatlas.org/term/id/	trm_4c898a680e424
50061	Magnetic Resonance Imaging	2	second	UO	UO:0000010	3.0x3.0x4.0	millimeter	UO	UO:0000016	bold	sub-50061_task-pamenc	sub-50061/func/sub-50061_task-pamenc_bold.nii.gz	OpenfMRI	ds000030	https://openfmri.org/dataset/ds000030	pamenc	http://www.cognitiveatlas.org/term/id/	trm_4da88a2a63d97
50061	Magnetic Resonance Imaging	2	second	UO	UO:0000010	3.0x3.0x4.0	millimeter	UO	UO:0000016	bold	sub-50061_task-pamret	sub-50061/func/sub-50061_task-pamret_bold.nii.gz	OpenfMRI	ds000030	https://openfmri.org/dataset/ds000030	pamret	http://www.cognitiveatlas.org/term/id/	trm_4c8991e6e8597
50061	Magnetic Resonance Imaging	2	second	UO	UO:0000010	3.0x3.0x4.0	millimeter	UO	UO:0000016	bold	sub-50061_task-rest	sub-50061/func/sub-50061_task-rest_bold.nii.gz	OpenfMRI	ds000030	https://openfmri.org/dataset/ds000030	rest	http://www.cognitiveatlas.org/term/id/	trm_4c8a834779883
50061	Magnetic Resonance Imaging	2	second	UO	UO:0000010	3.0x3.0x4.0	millimeter	UO	UO:0000016	bold	sub-50061_task-scap	sub-50061/func/sub-50061_task-scap_bold.nii.gz	OpenfMRI	ds000030	https://openfmri.org/dataset/ds000030	scap	http://www.cognitiveatlas.org/term/id/	trm_4f2453b806fe1
50061	Magnetic Resonance Imaging	2	second	UO	UO:0000010	3.0x3.0x4.0	millimeter	UO	UO:0000016	bold	sub-50061_task-stopsignal	sub-50061/func/sub-50061_task-stopsignal_bold.nii.gz	OpenfMRI	ds000030	https://openfmri.org/dataset/ds000030	stopsignal	http://www.cognitiveatlas.org/task/	tsk_4a57abb949e1a
50061	Magnetic Resonance Imaging	2	second	UO	UO:0000010	3.0x3.0x4.0	millimeter	UO	UO:0000016	bold	sub-50061_task-taskswitch	sub-50061/func/sub-50061_task-taskswitch_bold.nii.gz	OpenfMRI	ds000030	https://openfmri.org/dataset/ds000030	taskswitch	http://www.cognitiveatlas.org/task/	tsk_4a57abb949e8a
50064	Magnetic Resonance Imaging	2	second	UO	UO:0000010	3.0x3.0x4.0	millimeter	UO	UO:0000016	bold	sub-50064_task-bart	sub-50064/func/sub-50064_task-bart_bold.nii.gz	OpenfMRI	ds000030	https://openfmri.org/dataset/ds000030	bart	http://www.cognitiveatlas.org/term/id/	trm_4d559bcd67c18
50064	Magnetic Resonance Imaging	2	second	UO	UO:0000010	3.0x3.0x4.0	millimeter	UO	UO:0000016	bold	sub-50064_task-bht	sub-50064/func/sub-50064_task-bht_bold.nii.gz	OpenfMRI	ds000030	https://openfmri.org/dataset/ds000030	bht	http://www.cognitiveatlas.org/term/id/	trm_4c898a680e424
50064	Magnetic Resonance Imaging	2	second	UO	UO:0000010	3.0x3.0x4.0	millimeter	UO	UO:0000016	bold	sub-50064_task-pamenc	sub-50064/func/sub-50064_task-pamenc_bold.nii.gz	OpenfMRI	ds000030	https://openfmri.org/dataset/ds000030	pamenc	http://www.cognitiveatlas.org/term/id/	trm_4da88a2a63d97
50064	Magnetic Resonance Imaging	2	second	UO	UO:0000010	3.0x3.0x4.0	millimeter	UO	UO:0000016	bold	sub-50064_task-pamret	sub-50064/func/sub-50064_task-pamret_bold.nii.gz	OpenfMRI	ds000030	https://openfmri.org/dataset/ds000030	pamret	http://www.cognitiveatlas.org/term/id/	trm_4c8991e6e8597
50064	Magnetic Resonance Imaging	2	second	UO	UO:0000010	3.0x3.0x4.0	millimeter	UO	UO:0000016	bold	sub-50064_task-rest	sub-50064/func/sub-50064_task-rest_bold.nii.gz	OpenfMRI	ds000030	https://openfmri.org/dataset/ds000030	rest	http://www.cognitiveatlas.org/term/id/	trm_4c8a834779883
50064	Magnetic Resonance Imaging	2	second	UO	UO:0000010	3.0x3.0x4.0	millimeter	UO	UO:0000016	bold	sub-50064_task-scap	sub-50064/func/sub-50064_task-scap_bold.nii.gz	OpenfMRI	ds000030	https://openfmri.org/dataset/ds000030	scap	http://www.cognitiveatlas.org/term/id/	trm_4f2453b806fe1
50064	Magnetic Resonance Imaging	2	second	UO	UO:0000010	3.0x3.0x4.0	millimeter	UO	UO:0000016	bold	sub-50064_task-stopsignal	sub-50064/func/sub-50064_task-stopsignal_bold.nii.gz	OpenfMRI	ds000030	https://openfmri.org/dataset/ds000030	stopsignal	http://www.cognitiveatlas.org/task/	tsk_4a57abb949e1a
50064	Magnetic Resonance Imaging	2	second	UO	UO:0000010	3.0x3.0x4.0	millimeter	UO	UO:0000016	bold	sub-50064_task-taskswitch	sub-50064/func/sub-50064_task-taskswitch_bold.nii.gz	OpenfMRI	ds000030	https://openfmri.org/dataset/ds000030	taskswitch	http://www.cognitiveatlas.org/task/	tsk_4a57abb949e8a
50066	Magnetic Resonance Imaging	2	second	UO	UO:0000010	3.0x3.0x4.0	millimeter	UO	UO:0000016	bold	sub-50066_task-bart	sub-50066/func/sub-50066_task-bart_bold.nii.gz	OpenfMRI	ds000030	https://openfmri.org/dataset/ds000030	bart	http://www.cognitiveatlas.org/term/id/	trm_4d559bcd67c18
50066	Magnetic Resonance Imaging	2	second	UO	UO:0000010	3.0x3.0x4.0	millimeter	UO	UO:0000016	bold	sub-50066_task-bht	sub-50066/func/sub-50066_task-bht_bold.nii.gz	OpenfMRI	ds000030	https://openfmri.org/dataset/ds000030	bht	http://www.cognitiveatlas.org/term/id/	trm_4c898a680e424
50066	Magnetic Resonance Imaging	2	second	UO	UO:0000010	3.0x3.0x4.0	millimeter	UO	UO:0000016	bold	sub-50066_task-pamenc	sub-50066/func/sub-50066_task-pamenc_bold.nii.gz	OpenfMRI	ds000030	https://openfmri.org/dataset/ds000030	pamenc	http://www.cognitiveatlas.org/term/id/	trm_4da88a2a63d97
50066	Magnetic Resonance Imaging	2	second	UO	UO:0000010	3.0x3.0x4.0	millimeter	UO	UO:0000016	bold	sub-50066_task-pamret	sub-50066/func/sub-50066_task-pamret_bold.nii.gz	OpenfMRI	ds000030	https://openfmri.org/dataset/ds000030	pamret	http://www.cognitiveatlas.org/term/id/	trm_4c8991e6e8597
50066	Magnetic Resonance Imaging	2	second	UO	UO:0000010	3.0x3.0x4.0	millimeter	UO	UO:0000016	bold	sub-50066_task-rest	sub-50066/func/sub-50066_task-rest_bold.nii.gz	OpenfMRI	ds000030	https://openfmri.org/dataset/ds000030	rest	http://www.cognitiveatlas.org/term/id/	trm_4c8a834779883
50066	Magnetic Resonance Imaging	2	second	UO	UO:0000010	3.0x3.0x4.0	millimeter	UO	UO:0000016	bold	sub-50066_task-scap	sub-50066/func/sub-50066_task-scap_bold.nii.gz	OpenfMRI	ds000030	https://openfmri.org/dataset/ds000030	scap	http://www.cognitiveatlas.org/term/id/	trm_4f2453b806fe1
50066	Magnetic Resonance Imaging	2	second	UO	UO:0000010	3.0x3.0x4.0	millimeter	UO	UO:0000016	bold	sub-50066_task-stopsignal	sub-50066/func/sub-50066_task-stopsignal_bold.nii.gz	OpenfMRI	ds000030	https://openfmri.org/dataset/ds000030	stopsignal	http://www.cognitiveatlas.org/task/	tsk_4a57abb949e1a
50066	Magnetic Resonance Imaging	2	second	UO	UO:0000010	3.0x3.0x4.0	millimeter	UO	UO:0000016	bold	sub-50066_task-taskswitch	sub-50066/func/sub-50066_task-taskswitch_bold.nii.gz	OpenfMRI	ds000030	https://openfmri.org/dataset/ds000030	taskswitch	http://www.cognitiveatlas.org/task/	tsk_4a57abb949e8a
50067	Magnetic Resonance Imaging	2	second	UO	UO:0000010	3.0x3.0x4.0	millimeter	UO	UO:0000016	bold	sub-50067_task-bart	sub-50067/func/sub-50067_task-bart_bold.nii.gz	OpenfMRI	ds000030	https://openfmri.org/dataset/ds000030	bart	http://www.cognitiveatlas.org/term/id/	trm_4d559bcd67c18
50067	Magnetic Resonance Imaging	2	second	UO	UO:0000010	3.0x3.0x4.0	millimeter	UO	UO:0000016	bold	sub-50067_task-bht	sub-50067/func/sub-50067_task-bht_bold.nii.gz	OpenfMRI	ds000030	https://openfmri.org/dataset/ds000030	bht	http://www.cognitiveatlas.org/term/id/	trm_4c898a680e424
50067	Magnetic Resonance Imaging	2	second	UO	UO:0000010	3.0x3.0x4.0	millimeter	UO	UO:0000016	bold	sub-50067_task-pamenc	sub-50067/func/sub-50067_task-pamenc_bold.nii.gz	OpenfMRI	ds000030	https://openfmri.org/dataset/ds000030	pamenc	http://www.cognitiveatlas.org/term/id/	trm_4da88a2a63d97
50067	Magnetic Resonance Imaging	2	second	UO	UO:0000010	3.0x3.0x4.0	millimeter	UO	UO:0000016	bold	sub-50067_task-pamret	sub-50067/func/sub-50067_task-pamret_bold.nii.gz	OpenfMRI	ds000030	https://openfmri.org/dataset/ds000030	pamret	http://www.cognitiveatlas.org/term/id/	trm_4c8991e6e8597
50067	Magnetic Resonance Imaging	2	second	UO	UO:0000010	3.0x3.0x4.0	millimeter	UO	UO:0000016	bold	sub-50067_task-rest	sub-50067/func/sub-50067_task-rest_bold.nii.gz	OpenfMRI	ds000030	https://openfmri.org/dataset/ds000030	rest	http://www.cognitiveatlas.org/term/id/	trm_4c8a834779883
50067	Magnetic Resonance Imaging	2	second	UO	UO:0000010	3.0x3.0x4.0	millimeter	UO	UO:0000016	bold	sub-50067_task-scap	sub-50067/func/sub-50067_task-scap_bold.nii.gz	OpenfMRI	ds000030	https://openfmri.org/dataset/ds000030	scap	http://www.cognitiveatlas.org/term/id/	trm_4f2453b806fe1
50067	Magnetic Resonance Imaging	2	second	UO	UO:0000010	3.0x3.0x4.0	millimeter	UO	UO:0000016	bold	sub-50067_task-stopsignal	sub-50067/func/sub-50067_task-stopsignal_bold.nii.gz	OpenfMRI	ds000030	https://openfmri.org/dataset/ds000030	stopsignal	http://www.cognitiveatlas.org/task/	tsk_4a57abb949e1a
50067	Magnetic Resonance Imaging	2	second	UO	UO:0000010	3.0x3.0x4.0	millimeter	UO	UO:0000016	bold	sub-50067_task-taskswitch	sub-50067/func/sub-50067_task-taskswitch_bold.nii.gz	OpenfMRI	ds000030	https://openfmri.org/dataset/ds000030	taskswitch	http://www.cognitiveatlas.org/task/	tsk_4a57abb949e8a
50069	Magnetic Resonance Imaging	2	second	UO	UO:0000010	3.0x3.0x4.0	millimeter	UO	UO:0000016	bold	sub-50069_task-bart	sub-50069/func/sub-50069_task-bart_bold.nii.gz	OpenfMRI	ds000030	https://openfmri.org/dataset/ds000030	bart	http://www.cognitiveatlas.org/term/id/	trm_4d559bcd67c18
50069	Magnetic Resonance Imaging	2	second	UO	UO:0000010	3.0x3.0x4.0	millimeter	UO	UO:0000016	bold	sub-50069_task-bht	sub-50069/func/sub-50069_task-bht_bold.nii.gz	OpenfMRI	ds000030	https://openfmri.org/dataset/ds000030	bht	http://www.cognitiveatlas.org/term/id/	trm_4c898a680e424
50069	Magnetic Resonance Imaging	2	second	UO	UO:0000010	3.0x3.0x4.0	millimeter	UO	UO:0000016	bold	sub-50069_task-pamenc	sub-50069/func/sub-50069_task-pamenc_bold.nii.gz	OpenfMRI	ds000030	https://openfmri.org/dataset/ds000030	pamenc	http://www.cognitiveatlas.org/term/id/	trm_4da88a2a63d97
50069	Magnetic Resonance Imaging	2	second	UO	UO:0000010	3.0x3.0x4.0	millimeter	UO	UO:0000016	bold	sub-50069_task-pamret	sub-50069/func/sub-50069_task-pamret_bold.nii.gz	OpenfMRI	ds000030	https://openfmri.org/dataset/ds000030	pamret	http://www.cognitiveatlas.org/term/id/	trm_4c8991e6e8597
50069	Magnetic Resonance Imaging	2	second	UO	UO:0000010	3.0x3.0x4.0	millimeter	UO	UO:0000016	bold	sub-50069_task-rest	sub-50069/func/sub-50069_task-rest_bold.nii.gz	OpenfMRI	ds000030	https://openfmri.org/dataset/ds000030	rest	http://www.cognitiveatlas.org/term/id/	trm_4c8a834779883
50069	Magnetic Resonance Imaging	2	second	UO	UO:0000010	3.0x3.0x4.0	millimeter	UO	UO:0000016	bold	sub-50069_task-scap	sub-50069/func/sub-50069_task-scap_bold.nii.gz	OpenfMRI	ds000030	https://openfmri.org/dataset/ds000030	scap	http://www.cognitiveatlas.org/term/id/	trm_4f2453b806fe1
50069	Magnetic Resonance Imaging	2	second	UO	UO:0000010	3.0x3.0x4.0	millimeter	UO	UO:0000016	bold	sub-50069_task-stopsignal	sub-50069/func/sub-50069_task-stopsignal_bold.nii.gz	OpenfMRI	ds000030	https://openfmri.org/dataset/ds000030	stopsignal	http://www.cognitiveatlas.org/task/	tsk_4a57abb949e1a
50069	Magnetic Resonance Imaging	2	second	UO	UO:0000010	3.0x3.0x4.0	millimeter	UO	UO:0000016	bold	sub-50069_task-taskswitch	sub-50069/func/sub-50069_task-taskswitch_bold.nii.gz	OpenfMRI	ds000030	https://openfmri.org/dataset/ds000030	taskswitch	http://www.cognitiveatlas.org/task/	tsk_4a57abb949e8a
50073	Magnetic Resonance Imaging	2	second	UO	UO:0000010	3.0x3.0x4.0	millimeter	UO	UO:0000016	bold	sub-50073_task-bart	sub-50073/func/sub-50073_task-bart_bold.nii.gz	OpenfMRI	ds000030	https://openfmri.org/dataset/ds000030	bart	http://www.cognitiveatlas.org/term/id/	trm_4d559bcd67c18
50073	Magnetic Resonance Imaging	2	second	UO	UO:0000010	3.0x3.0x4.0	millimeter	UO	UO:0000016	bold	sub-50073_task-bht	sub-50073/func/sub-50073_task-bht_bold.nii.gz	OpenfMRI	ds000030	https://openfmri.org/dataset/ds000030	bht	http://www.cognitiveatlas.org/term/id/	trm_4c898a680e424
50073	Magnetic Resonance Imaging	2	second	UO	UO:0000010	3.0x3.0x4.0	millimeter	UO	UO:0000016	bold	sub-50073_task-pamenc	sub-50073/func/sub-50073_task-pamenc_bold.nii.gz	OpenfMRI	ds000030	https://openfmri.org/dataset/ds000030	pamenc	http://www.cognitiveatlas.org/term/id/	trm_4da88a2a63d97
50073	Magnetic Resonance Imaging	2	second	UO	UO:0000010	3.0x3.0x4.0	millimeter	UO	UO:0000016	bold	sub-50073_task-pamret	sub-50073/func/sub-50073_task-pamret_bold.nii.gz	OpenfMRI	ds000030	https://openfmri.org/dataset/ds000030	pamret	http://www.cognitiveatlas.org/term/id/	trm_4c8991e6e8597
50073	Magnetic Resonance Imaging	2	second	UO	UO:0000010	3.0x3.0x4.0	millimeter	UO	UO:0000016	bold	sub-50073_task-rest	sub-50073/func/sub-50073_task-rest_bold.nii.gz	OpenfMRI	ds000030	https://openfmri.org/dataset/ds000030	rest	http://www.cognitiveatlas.org/term/id/	trm_4c8a834779883
50073	Magnetic Resonance Imaging	2	second	UO	UO:0000010	3.0x3.0x4.0	millimeter	UO	UO:0000016	bold	sub-50073_task-scap	sub-50073/func/sub-50073_task-scap_bold.nii.gz	OpenfMRI	ds000030	https://openfmri.org/dataset/ds000030	scap	http://www.cognitiveatlas.org/term/id/	trm_4f2453b806fe1
50073	Magnetic Resonance Imaging	2	second	UO	UO:0000010	3.0x3.0x4.0	millimeter	UO	UO:0000016	bold	sub-50073_task-stopsignal	sub-50073/func/sub-50073_task-stopsignal_bold.nii.gz	OpenfMRI	ds000030	https://openfmri.org/dataset/ds000030	stopsignal	http://www.cognitiveatlas.org/task/	tsk_4a57abb949e1a
50073	Magnetic Resonance Imaging	2	second	UO	UO:0000010	3.0x3.0x4.0	millimeter	UO	UO:0000016	bold	sub-50073_task-taskswitch	sub-50073/func/sub-50073_task-taskswitch_bold.nii.gz	OpenfMRI	ds000030	https://openfmri.org/dataset/ds000030	taskswitch	http://www.cognitiveatlas.org/task/	tsk_4a57abb949e8a
50075	Magnetic Resonance Imaging	2	second	UO	UO:0000010	3.0x3.0x4.0	millimeter	UO	UO:0000016	bold	sub-50075_task-bart	sub-50075/func/sub-50075_task-bart_bold.nii.gz	OpenfMRI	ds000030	https://openfmri.org/dataset/ds000030	bart	http://www.cognitiveatlas.org/term/id/	trm_4d559bcd67c18
50075	Magnetic Resonance Imaging	2	second	UO	UO:0000010	3.0x3.0x4.0	millimeter	UO	UO:0000016	bold	sub-50075_task-bht	sub-50075/func/sub-50075_task-bht_bold.nii.gz	OpenfMRI	ds000030	https://openfmri.org/dataset/ds000030	bht	http://www.cognitiveatlas.org/term/id/	trm_4c898a680e424
50075	Magnetic Resonance Imaging	2	second	UO	UO:0000010	3.0x3.0x4.0	millimeter	UO	UO:0000016	bold	sub-50075_task-pamenc	sub-50075/func/sub-50075_task-pamenc_bold.nii.gz	OpenfMRI	ds000030	https://openfmri.org/dataset/ds000030	pamenc	http://www.cognitiveatlas.org/term/id/	trm_4da88a2a63d97
50075	Magnetic Resonance Imaging	2	second	UO	UO:0000010	3.0x3.0x4.0	millimeter	UO	UO:0000016	bold	sub-50075_task-pamret	sub-50075/func/sub-50075_task-pamret_bold.nii.gz	OpenfMRI	ds000030	https://openfmri.org/dataset/ds000030	pamret	http://www.cognitiveatlas.org/term/id/	trm_4c8991e6e8597
50075	Magnetic Resonance Imaging	2	second	UO	UO:0000010	3.0x3.0x4.0	millimeter	UO	UO:0000016	bold	sub-50075_task-rest	sub-50075/func/sub-50075_task-rest_bold.nii.gz	OpenfMRI	ds000030	https://openfmri.org/dataset/ds000030	rest	http://www.cognitiveatlas.org/term/id/	trm_4c8a834779883
50075	Magnetic Resonance Imaging	2	second	UO	UO:0000010	3.0x3.0x4.0	millimeter	UO	UO:0000016	bold	sub-50075_task-scap	sub-50075/func/sub-50075_task-scap_bold.nii.gz	OpenfMRI	ds000030	https://openfmri.org/dataset/ds000030	scap	http://www.cognitiveatlas.org/term/id/	trm_4f2453b806fe1
50075	Magnetic Resonance Imaging	2	second	UO	UO:0000010	3.0x3.0x4.0	millimeter	UO	UO:0000016	bold	sub-50075_task-stopsignal	sub-50075/func/sub-50075_task-stopsignal_bold.nii.gz	OpenfMRI	ds000030	https://openfmri.org/dataset/ds000030	stopsignal	http://www.cognitiveatlas.org/task/	tsk_4a57abb949e1a
50075	Magnetic Resonance Imaging	2	second	UO	UO:0000010	3.0x3.0x4.0	millimeter	UO	UO:0000016	bold	sub-50075_task-taskswitch	sub-50075/func/sub-50075_task-taskswitch_bold.nii.gz	OpenfMRI	ds000030	https://openfmri.org/dataset/ds000030	taskswitch	http://www.cognitiveatlas.org/task/	tsk_4a57abb949e8a
50076	Magnetic Resonance Imaging	2	second	UO	UO:0000010	3.0x3.0x4.0	millimeter	UO	UO:0000016	bold	sub-50076_task-bart	sub-50076/func/sub-50076_task-bart_bold.nii.gz	OpenfMRI	ds000030	https://openfmri.org/dataset/ds000030	bart	http://www.cognitiveatlas.org/term/id/	trm_4d559bcd67c18
50076	Magnetic Resonance Imaging	2	second	UO	UO:0000010	3.0x3.0x4.0	millimeter	UO	UO:0000016	bold	sub-50076_task-bht	sub-50076/func/sub-50076_task-bht_bold.nii.gz	OpenfMRI	ds000030	https://openfmri.org/dataset/ds000030	bht	http://www.cognitiveatlas.org/term/id/	trm_4c898a680e424
50076	Magnetic Resonance Imaging	2	second	UO	UO:0000010	3.0x3.0x4.0	millimeter	UO	UO:0000016	bold	sub-50076_task-pamenc	sub-50076/func/sub-50076_task-pamenc_bold.nii.gz	OpenfMRI	ds000030	https://openfmri.org/dataset/ds000030	pamenc	http://www.cognitiveatlas.org/term/id/	trm_4da88a2a63d97
50076	Magnetic Resonance Imaging	2	second	UO	UO:0000010	3.0x3.0x4.0	millimeter	UO	UO:0000016	bold	sub-50076_task-pamret	sub-50076/func/sub-50076_task-pamret_bold.nii.gz	OpenfMRI	ds000030	https://openfmri.org/dataset/ds000030	pamret	http://www.cognitiveatlas.org/term/id/	trm_4c8991e6e8597
50076	Magnetic Resonance Imaging	2	second	UO	UO:0000010	3.0x3.0x4.0	millimeter	UO	UO:0000016	bold	sub-50076_task-rest	sub-50076/func/sub-50076_task-rest_bold.nii.gz	OpenfMRI	ds000030	https://openfmri.org/dataset/ds000030	rest	http://www.cognitiveatlas.org/term/id/	trm_4c8a834779883
50076	Magnetic Resonance Imaging	2	second	UO	UO:0000010	3.0x3.0x4.0	millimeter	UO	UO:0000016	bold	sub-50076_task-scap	sub-50076/func/sub-50076_task-scap_bold.nii.gz	OpenfMRI	ds000030	https://openfmri.org/dataset/ds000030	scap	http://www.cognitiveatlas.org/term/id/	trm_4f2453b806fe1
50076	Magnetic Resonance Imaging	2	second	UO	UO:0000010	3.0x3.0x4.0	millimeter	UO	UO:0000016	bold	sub-50076_task-stopsignal	sub-50076/func/sub-50076_task-stopsignal_bold.nii.gz	OpenfMRI	ds000030	https://openfmri.org/dataset/ds000030	stopsignal	http://www.cognitiveatlas.org/task/	tsk_4a57abb949e1a
50076	Magnetic Resonance Imaging	2	second	UO	UO:0000010	3.0x3.0x4.0	millimeter	UO	UO:0000016	bold	sub-50076_task-taskswitch	sub-50076/func/sub-50076_task-taskswitch_bold.nii.gz	OpenfMRI	ds000030	https://openfmri.org/dataset/ds000030	taskswitch	http://www.cognitiveatlas.org/task/	tsk_4a57abb949e8a
50077	Magnetic Resonance Imaging	2	second	UO	UO:0000010	3.0x3.0x4.0	millimeter	UO	UO:0000016	bold	sub-50077_task-bart	sub-50077/func/sub-50077_task-bart_bold.nii.gz	OpenfMRI	ds000030	https://openfmri.org/dataset/ds000030	bart	http://www.cognitiveatlas.org/term/id/	trm_4d559bcd67c18
50077	Magnetic Resonance Imaging	2	second	UO	UO:0000010	3.0x3.0x4.0	millimeter	UO	UO:0000016	bold	sub-50077_task-bht	sub-50077/func/sub-50077_task-bht_bold.nii.gz	OpenfMRI	ds000030	https://openfmri.org/dataset/ds000030	bht	http://www.cognitiveatlas.org/term/id/	trm_4c898a680e424
50077	Magnetic Resonance Imaging	2	second	UO	UO:0000010	3.0x3.0x4.0	millimeter	UO	UO:0000016	bold	sub-50077_task-pamenc	sub-50077/func/sub-50077_task-pamenc_bold.nii.gz	OpenfMRI	ds000030	https://openfmri.org/dataset/ds000030	pamenc	http://www.cognitiveatlas.org/term/id/	trm_4da88a2a63d97
50077	Magnetic Resonance Imaging	2	second	UO	UO:0000010	3.0x3.0x4.0	millimeter	UO	UO:0000016	bold	sub-50077_task-pamret	sub-50077/func/sub-50077_task-pamret_bold.nii.gz	OpenfMRI	ds000030	https://openfmri.org/dataset/ds000030	pamret	http://www.cognitiveatlas.org/term/id/	trm_4c8991e6e8597
50077	Magnetic Resonance Imaging	2	second	UO	UO:0000010	3.0x3.0x4.0	millimeter	UO	UO:0000016	bold	sub-50077_task-rest	sub-50077/func/sub-50077_task-rest_bold.nii.gz	OpenfMRI	ds000030	https://openfmri.org/dataset/ds000030	rest	http://www.cognitiveatlas.org/term/id/	trm_4c8a834779883
50077	Magnetic Resonance Imaging	2	second	UO	UO:0000010	3.0x3.0x4.0	millimeter	UO	UO:0000016	bold	sub-50077_task-scap	sub-50077/func/sub-50077_task-scap_bold.nii.gz	OpenfMRI	ds000030	https://openfmri.org/dataset/ds000030	scap	http://www.cognitiveatlas.org/term/id/	trm_4f2453b806fe1
50077	Magnetic Resonance Imaging	2	second	UO	UO:0000010	3.0x3.0x4.0	millimeter	UO	UO:0000016	bold	sub-50077_task-stopsignal	sub-50077/func/sub-50077_task-stopsignal_bold.nii.gz	OpenfMRI	ds000030	https://openfmri.org/dataset/ds000030	stopsignal	http://www.cognitiveatlas.org/task/	tsk_4a57abb949e1a
50077	Magnetic Resonance Imaging	2	second	UO	UO:0000010	3.0x3.0x4.0	millimeter	UO	UO:0000016	bold	sub-50077_task-taskswitch	sub-50077/func/sub-50077_task-taskswitch_bold.nii.gz	OpenfMRI	ds000030	https://openfmri.org/dataset/ds000030	taskswitch	http://www.cognitiveatlas.org/task/	tsk_4a57abb949e8a
50080	Magnetic Resonance Imaging	2	second	UO	UO:0000010	3.0x3.0x4.0	millimeter	UO	UO:0000016	bold	sub-50080_task-bart	sub-50080/func/sub-50080_task-bart_bold.nii.gz	OpenfMRI	ds000030	https://openfmri.org/dataset/ds000030	bart	http://www.cognitiveatlas.org/term/id/	trm_4d559bcd67c18
50080	Magnetic Resonance Imaging	2	second	UO	UO:0000010	3.0x3.0x3.99999976158	millimeter	UO	UO:0000016	bold	sub-50080_task-bht	sub-50080/func/sub-50080_task-bht_bold.nii.gz	OpenfMRI	ds000030	https://openfmri.org/dataset/ds000030	bht	http://www.cognitiveatlas.org/term/id/	trm_4c898a680e424
50080	Magnetic Resonance Imaging	2	second	UO	UO:0000010	3.0x3.0x4.0	millimeter	UO	UO:0000016	bold	sub-50080_task-pamenc	sub-50080/func/sub-50080_task-pamenc_bold.nii.gz	OpenfMRI	ds000030	https://openfmri.org/dataset/ds000030	pamenc	http://www.cognitiveatlas.org/term/id/	trm_4da88a2a63d97
50080	Magnetic Resonance Imaging	2	second	UO	UO:0000010	3.0x3.0x4.0	millimeter	UO	UO:0000016	bold	sub-50080_task-pamret	sub-50080/func/sub-50080_task-pamret_bold.nii.gz	OpenfMRI	ds000030	https://openfmri.org/dataset/ds000030	pamret	http://www.cognitiveatlas.org/term/id/	trm_4c8991e6e8597
50080	Magnetic Resonance Imaging	2	second	UO	UO:0000010	3.0x3.0x3.99999976158	millimeter	UO	UO:0000016	bold	sub-50080_task-rest	sub-50080/func/sub-50080_task-rest_bold.nii.gz	OpenfMRI	ds000030	https://openfmri.org/dataset/ds000030	rest	http://www.cognitiveatlas.org/term/id/	trm_4c8a834779883
50080	Magnetic Resonance Imaging	2	second	UO	UO:0000010	3.0x3.0x3.99999976158	millimeter	UO	UO:0000016	bold	sub-50080_task-scap	sub-50080/func/sub-50080_task-scap_bold.nii.gz	OpenfMRI	ds000030	https://openfmri.org/dataset/ds000030	scap	http://www.cognitiveatlas.org/term/id/	trm_4f2453b806fe1
50080	Magnetic Resonance Imaging	2	second	UO	UO:0000010	3.0x3.0x3.99999976158	millimeter	UO	UO:0000016	bold	sub-50080_task-stopsignal	sub-50080/func/sub-50080_task-stopsignal_bold.nii.gz	OpenfMRI	ds000030	https://openfmri.org/dataset/ds000030	stopsignal	http://www.cognitiveatlas.org/task/	tsk_4a57abb949e1a
50080	Magnetic Resonance Imaging	2	second	UO	UO:0000010	3.0x3.0x3.99999976158	millimeter	UO	UO:0000016	bold	sub-50080_task-taskswitch	sub-50080/func/sub-50080_task-taskswitch_bold.nii.gz	OpenfMRI	ds000030	https://openfmri.org/dataset/ds000030	taskswitch	http://www.cognitiveatlas.org/task/	tsk_4a57abb949e8a
50081	Magnetic Resonance Imaging	2	second	UO	UO:0000010	3.0x3.0x4.0	millimeter	UO	UO:0000016	bold	sub-50081_task-bart	sub-50081/func/sub-50081_task-bart_bold.nii.gz	OpenfMRI	ds000030	https://openfmri.org/dataset/ds000030	bart	http://www.cognitiveatlas.org/term/id/	trm_4d559bcd67c18
50081	Magnetic Resonance Imaging	2	second	UO	UO:0000010	3.0x3.0x4.0	millimeter	UO	UO:0000016	bold	sub-50081_task-bht	sub-50081/func/sub-50081_task-bht_bold.nii.gz	OpenfMRI	ds000030	https://openfmri.org/dataset/ds000030	bht	http://www.cognitiveatlas.org/term/id/	trm_4c898a680e424
50081	Magnetic Resonance Imaging	2	second	UO	UO:0000010	3.0x3.0x4.0	millimeter	UO	UO:0000016	bold	sub-50081_task-pamenc	sub-50081/func/sub-50081_task-pamenc_bold.nii.gz	OpenfMRI	ds000030	https://openfmri.org/dataset/ds000030	pamenc	http://www.cognitiveatlas.org/term/id/	trm_4da88a2a63d97
50081	Magnetic Resonance Imaging	2	second	UO	UO:0000010	3.0x3.0x4.0	millimeter	UO	UO:0000016	bold	sub-50081_task-pamret	sub-50081/func/sub-50081_task-pamret_bold.nii.gz	OpenfMRI	ds000030	https://openfmri.org/dataset/ds000030	pamret	http://www.cognitiveatlas.org/term/id/	trm_4c8991e6e8597
50081	Magnetic Resonance Imaging	2	second	UO	UO:0000010	3.0x3.0x4.0	millimeter	UO	UO:0000016	bold	sub-50081_task-rest	sub-50081/func/sub-50081_task-rest_bold.nii.gz	OpenfMRI	ds000030	https://openfmri.org/dataset/ds000030	rest	http://www.cognitiveatlas.org/term/id/	trm_4c8a834779883
50081	Magnetic Resonance Imaging	2	second	UO	UO:0000010	3.0x3.0x4.0	millimeter	UO	UO:0000016	bold	sub-50081_task-scap	sub-50081/func/sub-50081_task-scap_bold.nii.gz	OpenfMRI	ds000030	https://openfmri.org/dataset/ds000030	scap	http://www.cognitiveatlas.org/term/id/	trm_4f2453b806fe1
50081	Magnetic Resonance Imaging	2	second	UO	UO:0000010	3.0x3.0x4.0	millimeter	UO	UO:0000016	bold	sub-50081_task-stopsignal	sub-50081/func/sub-50081_task-stopsignal_bold.nii.gz	OpenfMRI	ds000030	https://openfmri.org/dataset/ds000030	stopsignal	http://www.cognitiveatlas.org/task/	tsk_4a57abb949e1a
50081	Magnetic Resonance Imaging	2	second	UO	UO:0000010	3.0x3.0x4.0	millimeter	UO	UO:0000016	bold	sub-50081_task-taskswitch	sub-50081/func/sub-50081_task-taskswitch_bold.nii.gz	OpenfMRI	ds000030	https://openfmri.org/dataset/ds000030	taskswitch	http://www.cognitiveatlas.org/task/	tsk_4a57abb949e8a
50083	Magnetic Resonance Imaging	2	second	UO	UO:0000010	3.0x3.0x4.0	millimeter	UO	UO:0000016	bold	sub-50083_task-bart	sub-50083/func/sub-50083_task-bart_bold.nii.gz	OpenfMRI	ds000030	https://openfmri.org/dataset/ds000030	bart	http://www.cognitiveatlas.org/term/id/	trm_4d559bcd67c18
50083	Magnetic Resonance Imaging	2	second	UO	UO:0000010	3.0x3.0x4.0	millimeter	UO	UO:0000016	bold	sub-50083_task-bht	sub-50083/func/sub-50083_task-bht_bold.nii.gz	OpenfMRI	ds000030	https://openfmri.org/dataset/ds000030	bht	http://www.cognitiveatlas.org/term/id/	trm_4c898a680e424
50083	Magnetic Resonance Imaging	2	second	UO	UO:0000010	3.0x3.0x4.0	millimeter	UO	UO:0000016	bold	sub-50083_task-pamenc	sub-50083/func/sub-50083_task-pamenc_bold.nii.gz	OpenfMRI	ds000030	https://openfmri.org/dataset/ds000030	pamenc	http://www.cognitiveatlas.org/term/id/	trm_4da88a2a63d97
50083	Magnetic Resonance Imaging	2	second	UO	UO:0000010	3.0x3.0x4.0	millimeter	UO	UO:0000016	bold	sub-50083_task-pamret	sub-50083/func/sub-50083_task-pamret_bold.nii.gz	OpenfMRI	ds000030	https://openfmri.org/dataset/ds000030	pamret	http://www.cognitiveatlas.org/term/id/	trm_4c8991e6e8597
50083	Magnetic Resonance Imaging	2	second	UO	UO:0000010	3.0x3.0x4.0	millimeter	UO	UO:0000016	bold	sub-50083_task-rest	sub-50083/func/sub-50083_task-rest_bold.nii.gz	OpenfMRI	ds000030	https://openfmri.org/dataset/ds000030	rest	http://www.cognitiveatlas.org/term/id/	trm_4c8a834779883
50083	Magnetic Resonance Imaging	2	second	UO	UO:0000010	3.0x3.0x4.0	millimeter	UO	UO:0000016	bold	sub-50083_task-scap	sub-50083/func/sub-50083_task-scap_bold.nii.gz	OpenfMRI	ds000030	https://openfmri.org/dataset/ds000030	scap	http://www.cognitiveatlas.org/term/id/	trm_4f2453b806fe1
50083	Magnetic Resonance Imaging	2	second	UO	UO:0000010	3.0x3.0x4.0	millimeter	UO	UO:0000016	bold	sub-50083_task-stopsignal	sub-50083/func/sub-50083_task-stopsignal_bold.nii.gz	OpenfMRI	ds000030	https://openfmri.org/dataset/ds000030	stopsignal	http://www.cognitiveatlas.org/task/	tsk_4a57abb949e1a
50083	Magnetic Resonance Imaging	2	second	UO	UO:0000010	3.0x3.0x4.0	millimeter	UO	UO:0000016	bold	sub-50083_task-taskswitch	sub-50083/func/sub-50083_task-taskswitch_bold.nii.gz	OpenfMRI	ds000030	https://openfmri.org/dataset/ds000030	taskswitch	http://www.cognitiveatlas.org/task/	tsk_4a57abb949e8a
50085	Magnetic Resonance Imaging	2	second	UO	UO:0000010	3.0x3.0x4.0	millimeter	UO	UO:0000016	bold	sub-50085_task-bart	sub-50085/func/sub-50085_task-bart_bold.nii.gz	OpenfMRI	ds000030	https://openfmri.org/dataset/ds000030	bart	http://www.cognitiveatlas.org/term/id/	trm_4d559bcd67c18
50085	Magnetic Resonance Imaging	2	second	UO	UO:0000010	3.0x3.0x4.0	millimeter	UO	UO:0000016	bold	sub-50085_task-bht	sub-50085/func/sub-50085_task-bht_bold.nii.gz	OpenfMRI	ds000030	https://openfmri.org/dataset/ds000030	bht	http://www.cognitiveatlas.org/term/id/	trm_4c898a680e424
50085	Magnetic Resonance Imaging	2	second	UO	UO:0000010	3.0x3.0x4.0	millimeter	UO	UO:0000016	bold	sub-50085_task-pamenc	sub-50085/func/sub-50085_task-pamenc_bold.nii.gz	OpenfMRI	ds000030	https://openfmri.org/dataset/ds000030	pamenc	http://www.cognitiveatlas.org/term/id/	trm_4da88a2a63d97
50085	Magnetic Resonance Imaging	2	second	UO	UO:0000010	3.0x3.0x4.0	millimeter	UO	UO:0000016	bold	sub-50085_task-pamret	sub-50085/func/sub-50085_task-pamret_bold.nii.gz	OpenfMRI	ds000030	https://openfmri.org/dataset/ds000030	pamret	http://www.cognitiveatlas.org/term/id/	trm_4c8991e6e8597
50085	Magnetic Resonance Imaging	2	second	UO	UO:0000010	3.0x3.0x4.0	millimeter	UO	UO:0000016	bold	sub-50085_task-rest	sub-50085/func/sub-50085_task-rest_bold.nii.gz	OpenfMRI	ds000030	https://openfmri.org/dataset/ds000030	rest	http://www.cognitiveatlas.org/term/id/	trm_4c8a834779883
50085	Magnetic Resonance Imaging	2	second	UO	UO:0000010	3.0x3.0x4.0	millimeter	UO	UO:0000016	bold	sub-50085_task-scap	sub-50085/func/sub-50085_task-scap_bold.nii.gz	OpenfMRI	ds000030	https://openfmri.org/dataset/ds000030	scap	http://www.cognitiveatlas.org/term/id/	trm_4f2453b806fe1
50085	Magnetic Resonance Imaging	2	second	UO	UO:0000010	3.0x3.0x4.0	millimeter	UO	UO:0000016	bold	sub-50085_task-stopsignal	sub-50085/func/sub-50085_task-stopsignal_bold.nii.gz	OpenfMRI	ds000030	https://openfmri.org/dataset/ds000030	stopsignal	http://www.cognitiveatlas.org/task/	tsk_4a57abb949e1a
50085	Magnetic Resonance Imaging	2	second	UO	UO:0000010	3.0x3.0x4.0	millimeter	UO	UO:0000016	bold	sub-50085_task-taskswitch	sub-50085/func/sub-50085_task-taskswitch_bold.nii.gz	OpenfMRI	ds000030	https://openfmri.org/dataset/ds000030	taskswitch	http://www.cognitiveatlas.org/task/	tsk_4a57abb949e8a
60001	Magnetic Resonance Imaging	2	second	UO	UO:0000010	3.0x3.0x4.0	millimeter	UO	UO:0000016	bold	sub-60001_task-bart	sub-60001/func/sub-60001_task-bart_bold.nii.gz	OpenfMRI	ds000030	https://openfmri.org/dataset/ds000030	bart	http://www.cognitiveatlas.org/term/id/	trm_4d559bcd67c18
60001	Magnetic Resonance Imaging	2	second	UO	UO:0000010	3.0x3.0x4.0	millimeter	UO	UO:0000016	bold	sub-60001_task-rest	sub-60001/func/sub-60001_task-rest_bold.nii.gz	OpenfMRI	ds000030	https://openfmri.org/dataset/ds000030	rest	http://www.cognitiveatlas.org/term/id/	trm_4c8a834779883
60001	Magnetic Resonance Imaging	2	second	UO	UO:0000010	3.0x3.0x4.0	millimeter	UO	UO:0000016	bold	sub-60001_task-scap	sub-60001/func/sub-60001_task-scap_bold.nii.gz	OpenfMRI	ds000030	https://openfmri.org/dataset/ds000030	scap	http://www.cognitiveatlas.org/term/id/	trm_4f2453b806fe1
60001	Magnetic Resonance Imaging	2	second	UO	UO:0000010	3.0x3.0x4.0	millimeter	UO	UO:0000016	bold	sub-60001_task-stopsignal	sub-60001/func/sub-60001_task-stopsignal_bold.nii.gz	OpenfMRI	ds000030	https://openfmri.org/dataset/ds000030	stopsignal	http://www.cognitiveatlas.org/task/	tsk_4a57abb949e1a
60001	Magnetic Resonance Imaging	2	second	UO	UO:0000010	3.0x3.0x4.0	millimeter	UO	UO:0000016	bold	sub-60001_task-taskswitch	sub-60001/func/sub-60001_task-taskswitch_bold.nii.gz	OpenfMRI	ds000030	https://openfmri.org/dataset/ds000030	taskswitch	http://www.cognitiveatlas.org/task/	tsk_4a57abb949e8a
60005	Magnetic Resonance Imaging	2	second	UO	UO:0000010	3.0x3.0x4.0	millimeter	UO	UO:0000016	bold	sub-60005_task-bart	sub-60005/func/sub-60005_task-bart_bold.nii.gz	OpenfMRI	ds000030	https://openfmri.org/dataset/ds000030	bart	http://www.cognitiveatlas.org/term/id/	trm_4d559bcd67c18
60005	Magnetic Resonance Imaging	2	second	UO	UO:0000010	3.0x3.0x4.0	millimeter	UO	UO:0000016	bold	sub-60005_task-bht	sub-60005/func/sub-60005_task-bht_bold.nii.gz	OpenfMRI	ds000030	https://openfmri.org/dataset/ds000030	bht	http://www.cognitiveatlas.org/term/id/	trm_4c898a680e424
60005	Magnetic Resonance Imaging	2	second	UO	UO:0000010	3.0x3.0x4.0	millimeter	UO	UO:0000016	bold	sub-60005_task-pamenc	sub-60005/func/sub-60005_task-pamenc_bold.nii.gz	OpenfMRI	ds000030	https://openfmri.org/dataset/ds000030	pamenc	http://www.cognitiveatlas.org/term/id/	trm_4da88a2a63d97
60005	Magnetic Resonance Imaging	2	second	UO	UO:0000010	3.0x3.0x4.0	millimeter	UO	UO:0000016	bold	sub-60005_task-pamret	sub-60005/func/sub-60005_task-pamret_bold.nii.gz	OpenfMRI	ds000030	https://openfmri.org/dataset/ds000030	pamret	http://www.cognitiveatlas.org/term/id/	trm_4c8991e6e8597
60005	Magnetic Resonance Imaging	2	second	UO	UO:0000010	3.0x3.0x4.0	millimeter	UO	UO:0000016	bold	sub-60005_task-rest	sub-60005/func/sub-60005_task-rest_bold.nii.gz	OpenfMRI	ds000030	https://openfmri.org/dataset/ds000030	rest	http://www.cognitiveatlas.org/term/id/	trm_4c8a834779883
60005	Magnetic Resonance Imaging	2	second	UO	UO:0000010	3.0x3.0x4.0	millimeter	UO	UO:0000016	bold	sub-60005_task-scap	sub-60005/func/sub-60005_task-scap_bold.nii.gz	OpenfMRI	ds000030	https://openfmri.org/dataset/ds000030	scap	http://www.cognitiveatlas.org/term/id/	trm_4f2453b806fe1
60005	Magnetic Resonance Imaging	2	second	UO	UO:0000010	3.0x3.0x4.0	millimeter	UO	UO:0000016	bold	sub-60005_task-stopsignal	sub-60005/func/sub-60005_task-stopsignal_bold.nii.gz	OpenfMRI	ds000030	https://openfmri.org/dataset/ds000030	stopsignal	http://www.cognitiveatlas.org/task/	tsk_4a57abb949e1a
60005	Magnetic Resonance Imaging	2	second	UO	UO:0000010	3.0x3.0x4.0	millimeter	UO	UO:0000016	bold	sub-60005_task-taskswitch	sub-60005/func/sub-60005_task-taskswitch_bold.nii.gz	OpenfMRI	ds000030	https://openfmri.org/dataset/ds000030	taskswitch	http://www.cognitiveatlas.org/task/	tsk_4a57abb949e8a
60006	Magnetic Resonance Imaging	2	second	UO	UO:0000010	3.0x3.0x4.0	millimeter	UO	UO:0000016	bold	sub-60006_task-bart	sub-60006/func/sub-60006_task-bart_bold.nii.gz	OpenfMRI	ds000030	https://openfmri.org/dataset/ds000030	bart	http://www.cognitiveatlas.org/term/id/	trm_4d559bcd67c18
60006	Magnetic Resonance Imaging	2	second	UO	UO:0000010	3.0x3.0x4.0	millimeter	UO	UO:0000016	bold	sub-60006_task-bht	sub-60006/func/sub-60006_task-bht_bold.nii.gz	OpenfMRI	ds000030	https://openfmri.org/dataset/ds000030	bht	http://www.cognitiveatlas.org/term/id/	trm_4c898a680e424
60006	Magnetic Resonance Imaging	2	second	UO	UO:0000010	3.0x3.0x4.0	millimeter	UO	UO:0000016	bold	sub-60006_task-rest	sub-60006/func/sub-60006_task-rest_bold.nii.gz	OpenfMRI	ds000030	https://openfmri.org/dataset/ds000030	rest	http://www.cognitiveatlas.org/term/id/	trm_4c8a834779883
60006	Magnetic Resonance Imaging	2	second	UO	UO:0000010	3.0x3.0x4.0	millimeter	UO	UO:0000016	bold	sub-60006_task-scap	sub-60006/func/sub-60006_task-scap_bold.nii.gz	OpenfMRI	ds000030	https://openfmri.org/dataset/ds000030	scap	http://www.cognitiveatlas.org/term/id/	trm_4f2453b806fe1
60006	Magnetic Resonance Imaging	2	second	UO	UO:0000010	3.0x3.0x4.0	millimeter	UO	UO:0000016	bold	sub-60006_task-stopsignal	sub-60006/func/sub-60006_task-stopsignal_bold.nii.gz	OpenfMRI	ds000030	https://openfmri.org/dataset/ds000030	stopsignal	http://www.cognitiveatlas.org/task/	tsk_4a57abb949e1a
60006	Magnetic Resonance Imaging	2	second	UO	UO:0000010	3.0x3.0x4.0	millimeter	UO	UO:0000016	bold	sub-60006_task-taskswitch	sub-60006/func/sub-60006_task-taskswitch_bold.nii.gz	OpenfMRI	ds000030	https://openfmri.org/dataset/ds000030	taskswitch	http://www.cognitiveatlas.org/task/	tsk_4a57abb949e8a
60008	Magnetic Resonance Imaging	2	second	UO	UO:0000010	3.0x3.0x4.0	millimeter	UO	UO:0000016	bold	sub-60008_task-bart	sub-60008/func/sub-60008_task-bart_bold.nii.gz	OpenfMRI	ds000030	https://openfmri.org/dataset/ds000030	bart	http://www.cognitiveatlas.org/term/id/	trm_4d559bcd67c18
60008	Magnetic Resonance Imaging	2	second	UO	UO:0000010	3.0x3.0x4.0	millimeter	UO	UO:0000016	bold	sub-60008_task-bht	sub-60008/func/sub-60008_task-bht_bold.nii.gz	OpenfMRI	ds000030	https://openfmri.org/dataset/ds000030	bht	http://www.cognitiveatlas.org/term/id/	trm_4c898a680e424
60008	Magnetic Resonance Imaging	2	second	UO	UO:0000010	3.0x3.0x4.0	millimeter	UO	UO:0000016	bold	sub-60008_task-rest	sub-60008/func/sub-60008_task-rest_bold.nii.gz	OpenfMRI	ds000030	https://openfmri.org/dataset/ds000030	rest	http://www.cognitiveatlas.org/term/id/	trm_4c8a834779883
60008	Magnetic Resonance Imaging	2	second	UO	UO:0000010	3.0x3.0x4.0	millimeter	UO	UO:0000016	bold	sub-60008_task-scap	sub-60008/func/sub-60008_task-scap_bold.nii.gz	OpenfMRI	ds000030	https://openfmri.org/dataset/ds000030	scap	http://www.cognitiveatlas.org/term/id/	trm_4f2453b806fe1
60008	Magnetic Resonance Imaging	2	second	UO	UO:0000010	3.0x3.0x4.0	millimeter	UO	UO:0000016	bold	sub-60008_task-stopsignal	sub-60008/func/sub-60008_task-stopsignal_bold.nii.gz	OpenfMRI	ds000030	https://openfmri.org/dataset/ds000030	stopsignal	http://www.cognitiveatlas.org/task/	tsk_4a57abb949e1a
60008	Magnetic Resonance Imaging	2	second	UO	UO:0000010	3.0x3.0x4.0	millimeter	UO	UO:0000016	bold	sub-60008_task-taskswitch	sub-60008/func/sub-60008_task-taskswitch_bold.nii.gz	OpenfMRI	ds000030	https://openfmri.org/dataset/ds000030	taskswitch	http://www.cognitiveatlas.org/task/	tsk_4a57abb949e8a
60010	Magnetic Resonance Imaging	2	second	UO	UO:0000010	3.0x3.0x4.0	millimeter	UO	UO:0000016	bold	sub-60010_task-bart	sub-60010/func/sub-60010_task-bart_bold.nii.gz	OpenfMRI	ds000030	https://openfmri.org/dataset/ds000030	bart	http://www.cognitiveatlas.org/term/id/	trm_4d559bcd67c18
60010	Magnetic Resonance Imaging	2	second	UO	UO:0000010	3.0x3.0x4.0	millimeter	UO	UO:0000016	bold	sub-60010_task-bht	sub-60010/func/sub-60010_task-bht_bold.nii.gz	OpenfMRI	ds000030	https://openfmri.org/dataset/ds000030	bht	http://www.cognitiveatlas.org/term/id/	trm_4c898a680e424
60010	Magnetic Resonance Imaging	2	second	UO	UO:0000010	3.0x3.0x4.0	millimeter	UO	UO:0000016	bold	sub-60010_task-pamenc	sub-60010/func/sub-60010_task-pamenc_bold.nii.gz	OpenfMRI	ds000030	https://openfmri.org/dataset/ds000030	pamenc	http://www.cognitiveatlas.org/term/id/	trm_4da88a2a63d97
60010	Magnetic Resonance Imaging	2	second	UO	UO:0000010	3.0x3.0x4.0	millimeter	UO	UO:0000016	bold	sub-60010_task-pamret	sub-60010/func/sub-60010_task-pamret_bold.nii.gz	OpenfMRI	ds000030	https://openfmri.org/dataset/ds000030	pamret	http://www.cognitiveatlas.org/term/id/	trm_4c8991e6e8597
60010	Magnetic Resonance Imaging	2	second	UO	UO:0000010	3.0x3.0x4.0	millimeter	UO	UO:0000016	bold	sub-60010_task-rest	sub-60010/func/sub-60010_task-rest_bold.nii.gz	OpenfMRI	ds000030	https://openfmri.org/dataset/ds000030	rest	http://www.cognitiveatlas.org/term/id/	trm_4c8a834779883
60010	Magnetic Resonance Imaging	2	second	UO	UO:0000010	3.0x3.0x4.0	millimeter	UO	UO:0000016	bold	sub-60010_task-scap	sub-60010/func/sub-60010_task-scap_bold.nii.gz	OpenfMRI	ds000030	https://openfmri.org/dataset/ds000030	scap	http://www.cognitiveatlas.org/term/id/	trm_4f2453b806fe1
60010	Magnetic Resonance Imaging	2	second	UO	UO:0000010	3.0x3.0x4.0	millimeter	UO	UO:0000016	bold	sub-60010_task-stopsignal	sub-60010/func/sub-60010_task-stopsignal_bold.nii.gz	OpenfMRI	ds000030	https://openfmri.org/dataset/ds000030	stopsignal	http://www.cognitiveatlas.org/task/	tsk_4a57abb949e1a
60010	Magnetic Resonance Imaging	2	second	UO	UO:0000010	3.0x3.0x4.0	millimeter	UO	UO:0000016	bold	sub-60010_task-taskswitch	sub-60010/func/sub-60010_task-taskswitch_bold.nii.gz	OpenfMRI	ds000030	https://openfmri.org/dataset/ds000030	taskswitch	http://www.cognitiveatlas.org/task/	tsk_4a57abb949e8a
60011	Magnetic Resonance Imaging	2	second	UO	UO:0000010	3.0x3.0x4.0	millimeter	UO	UO:0000016	bold	sub-60011_task-bart	sub-60011/func/sub-60011_task-bart_bold.nii.gz	OpenfMRI	ds000030	https://openfmri.org/dataset/ds000030	bart	http://www.cognitiveatlas.org/term/id/	trm_4d559bcd67c18
60011	Magnetic Resonance Imaging	2	second	UO	UO:0000010	3.0x3.0x4.0	millimeter	UO	UO:0000016	bold	sub-60011_task-bht	sub-60011/func/sub-60011_task-bht_bold.nii.gz	OpenfMRI	ds000030	https://openfmri.org/dataset/ds000030	bht	http://www.cognitiveatlas.org/term/id/	trm_4c898a680e424
60011	Magnetic Resonance Imaging	2	second	UO	UO:0000010	3.0x3.0x4.0	millimeter	UO	UO:0000016	bold	sub-60011_task-pamenc	sub-60011/func/sub-60011_task-pamenc_bold.nii.gz	OpenfMRI	ds000030	https://openfmri.org/dataset/ds000030	pamenc	http://www.cognitiveatlas.org/term/id/	trm_4da88a2a63d97
60011	Magnetic Resonance Imaging	2	second	UO	UO:0000010	3.0x3.0x4.0	millimeter	UO	UO:0000016	bold	sub-60011_task-pamret	sub-60011/func/sub-60011_task-pamret_bold.nii.gz	OpenfMRI	ds000030	https://openfmri.org/dataset/ds000030	pamret	http://www.cognitiveatlas.org/term/id/	trm_4c8991e6e8597
60011	Magnetic Resonance Imaging	2	second	UO	UO:0000010	3.0x3.0x4.0	millimeter	UO	UO:0000016	bold	sub-60011_task-rest	sub-60011/func/sub-60011_task-rest_bold.nii.gz	OpenfMRI	ds000030	https://openfmri.org/dataset/ds000030	rest	http://www.cognitiveatlas.org/term/id/	trm_4c8a834779883
60011	Magnetic Resonance Imaging	2	second	UO	UO:0000010	3.0x3.0x4.0	millimeter	UO	UO:0000016	bold	sub-60011_task-scap	sub-60011/func/sub-60011_task-scap_bold.nii.gz	OpenfMRI	ds000030	https://openfmri.org/dataset/ds000030	scap	http://www.cognitiveatlas.org/term/id/	trm_4f2453b806fe1
60011	Magnetic Resonance Imaging	2	second	UO	UO:0000010	3.0x3.0x4.0	millimeter	UO	UO:0000016	bold	sub-60011_task-stopsignal	sub-60011/func/sub-60011_task-stopsignal_bold.nii.gz	OpenfMRI	ds000030	https://openfmri.org/dataset/ds000030	stopsignal	http://www.cognitiveatlas.org/task/	tsk_4a57abb949e1a
60011	Magnetic Resonance Imaging	2	second	UO	UO:0000010	3.0x3.0x4.0	millimeter	UO	UO:0000016	bold	sub-60011_task-taskswitch	sub-60011/func/sub-60011_task-taskswitch_bold.nii.gz	OpenfMRI	ds000030	https://openfmri.org/dataset/ds000030	taskswitch	http://www.cognitiveatlas.org/task/	tsk_4a57abb949e8a
60012	Magnetic Resonance Imaging	2	second	UO	UO:0000010	3.0x3.0x4.0	millimeter	UO	UO:0000016	bold	sub-60012_task-bart	sub-60012/func/sub-60012_task-bart_bold.nii.gz	OpenfMRI	ds000030	https://openfmri.org/dataset/ds000030	bart	http://www.cognitiveatlas.org/term/id/	trm_4d559bcd67c18
60012	Magnetic Resonance Imaging	2	second	UO	UO:0000010	3.0x3.0x4.0	millimeter	UO	UO:0000016	bold	sub-60012_task-bht	sub-60012/func/sub-60012_task-bht_bold.nii.gz	OpenfMRI	ds000030	https://openfmri.org/dataset/ds000030	bht	http://www.cognitiveatlas.org/term/id/	trm_4c898a680e424
60012	Magnetic Resonance Imaging	2	second	UO	UO:0000010	3.0x3.0x4.0	millimeter	UO	UO:0000016	bold	sub-60012_task-pamenc	sub-60012/func/sub-60012_task-pamenc_bold.nii.gz	OpenfMRI	ds000030	https://openfmri.org/dataset/ds000030	pamenc	http://www.cognitiveatlas.org/term/id/	trm_4da88a2a63d97
60012	Magnetic Resonance Imaging	2	second	UO	UO:0000010	3.0x3.0x4.0	millimeter	UO	UO:0000016	bold	sub-60012_task-pamret	sub-60012/func/sub-60012_task-pamret_bold.nii.gz	OpenfMRI	ds000030	https://openfmri.org/dataset/ds000030	pamret	http://www.cognitiveatlas.org/term/id/	trm_4c8991e6e8597
60012	Magnetic Resonance Imaging	2	second	UO	UO:0000010	3.0x3.0x4.0	millimeter	UO	UO:0000016	bold	sub-60012_task-rest	sub-60012/func/sub-60012_task-rest_bold.nii.gz	OpenfMRI	ds000030	https://openfmri.org/dataset/ds000030	rest	http://www.cognitiveatlas.org/term/id/	trm_4c8a834779883
60012	Magnetic Resonance Imaging	2	second	UO	UO:0000010	3.0x3.0x4.0	millimeter	UO	UO:0000016	bold	sub-60012_task-scap	sub-60012/func/sub-60012_task-scap_bold.nii.gz	OpenfMRI	ds000030	https://openfmri.org/dataset/ds000030	scap	http://www.cognitiveatlas.org/term/id/	trm_4f2453b806fe1
60012	Magnetic Resonance Imaging	2	second	UO	UO:0000010	3.0x3.0x4.0	millimeter	UO	UO:0000016	bold	sub-60012_task-stopsignal	sub-60012/func/sub-60012_task-stopsignal_bold.nii.gz	OpenfMRI	ds000030	https://openfmri.org/dataset/ds000030	stopsignal	http://www.cognitiveatlas.org/task/	tsk_4a57abb949e1a
60012	Magnetic Resonance Imaging	2	second	UO	UO:0000010	3.0x3.0x4.0	millimeter	UO	UO:0000016	bold	sub-60012_task-taskswitch	sub-60012/func/sub-60012_task-taskswitch_bold.nii.gz	OpenfMRI	ds000030	https://openfmri.org/dataset/ds000030	taskswitch	http://www.cognitiveatlas.org/task/	tsk_4a57abb949e8a
60014	Magnetic Resonance Imaging	2	second	UO	UO:0000010	3.0x3.0x4.0	millimeter	UO	UO:0000016	bold	sub-60014_task-bart	sub-60014/func/sub-60014_task-bart_bold.nii.gz	OpenfMRI	ds000030	https://openfmri.org/dataset/ds000030	bart	http://www.cognitiveatlas.org/term/id/	trm_4d559bcd67c18
60014	Magnetic Resonance Imaging	2	second	UO	UO:0000010	3.0x3.0x4.0	millimeter	UO	UO:0000016	bold	sub-60014_task-bht	sub-60014/func/sub-60014_task-bht_bold.nii.gz	OpenfMRI	ds000030	https://openfmri.org/dataset/ds000030	bht	http://www.cognitiveatlas.org/term/id/	trm_4c898a680e424
60014	Magnetic Resonance Imaging	2	second	UO	UO:0000010	3.0x3.0x4.0	millimeter	UO	UO:0000016	bold	sub-60014_task-pamenc	sub-60014/func/sub-60014_task-pamenc_bold.nii.gz	OpenfMRI	ds000030	https://openfmri.org/dataset/ds000030	pamenc	http://www.cognitiveatlas.org/term/id/	trm_4da88a2a63d97
60014	Magnetic Resonance Imaging	2	second	UO	UO:0000010	3.0x3.0x4.0	millimeter	UO	UO:0000016	bold	sub-60014_task-pamret	sub-60014/func/sub-60014_task-pamret_bold.nii.gz	OpenfMRI	ds000030	https://openfmri.org/dataset/ds000030	pamret	http://www.cognitiveatlas.org/term/id/	trm_4c8991e6e8597
60014	Magnetic Resonance Imaging	2	second	UO	UO:0000010	3.0x3.0x4.0	millimeter	UO	UO:0000016	bold	sub-60014_task-rest	sub-60014/func/sub-60014_task-rest_bold.nii.gz	OpenfMRI	ds000030	https://openfmri.org/dataset/ds000030	rest	http://www.cognitiveatlas.org/term/id/	trm_4c8a834779883
60014	Magnetic Resonance Imaging	2	second	UO	UO:0000010	3.0x3.0x4.0	millimeter	UO	UO:0000016	bold	sub-60014_task-scap	sub-60014/func/sub-60014_task-scap_bold.nii.gz	OpenfMRI	ds000030	https://openfmri.org/dataset/ds000030	scap	http://www.cognitiveatlas.org/term/id/	trm_4f2453b806fe1
60014	Magnetic Resonance Imaging	2	second	UO	UO:0000010	3.0x3.0x4.0	millimeter	UO	UO:0000016	bold	sub-60014_task-stopsignal	sub-60014/func/sub-60014_task-stopsignal_bold.nii.gz	OpenfMRI	ds000030	https://openfmri.org/dataset/ds000030	stopsignal	http://www.cognitiveatlas.org/task/	tsk_4a57abb949e1a
60014	Magnetic Resonance Imaging	2	second	UO	UO:0000010	3.0x3.0x4.0	millimeter	UO	UO:0000016	bold	sub-60014_task-taskswitch	sub-60014/func/sub-60014_task-taskswitch_bold.nii.gz	OpenfMRI	ds000030	https://openfmri.org/dataset/ds000030	taskswitch	http://www.cognitiveatlas.org/task/	tsk_4a57abb949e8a
60015	Magnetic Resonance Imaging	2	second	UO	UO:0000010	3.0x3.0x4.0	millimeter	UO	UO:0000016	bold	sub-60015_task-bart	sub-60015/func/sub-60015_task-bart_bold.nii.gz	OpenfMRI	ds000030	https://openfmri.org/dataset/ds000030	bart	http://www.cognitiveatlas.org/term/id/	trm_4d559bcd67c18
60015	Magnetic Resonance Imaging	2	second	UO	UO:0000010	3.0x3.0x4.0	millimeter	UO	UO:0000016	bold	sub-60015_task-bht	sub-60015/func/sub-60015_task-bht_bold.nii.gz	OpenfMRI	ds000030	https://openfmri.org/dataset/ds000030	bht	http://www.cognitiveatlas.org/term/id/	trm_4c898a680e424
60015	Magnetic Resonance Imaging	2	second	UO	UO:0000010	3.0x3.0x4.0	millimeter	UO	UO:0000016	bold	sub-60015_task-pamenc	sub-60015/func/sub-60015_task-pamenc_bold.nii.gz	OpenfMRI	ds000030	https://openfmri.org/dataset/ds000030	pamenc	http://www.cognitiveatlas.org/term/id/	trm_4da88a2a63d97
60015	Magnetic Resonance Imaging	2	second	UO	UO:0000010	3.0x3.0x4.0	millimeter	UO	UO:0000016	bold	sub-60015_task-pamret	sub-60015/func/sub-60015_task-pamret_bold.nii.gz	OpenfMRI	ds000030	https://openfmri.org/dataset/ds000030	pamret	http://www.cognitiveatlas.org/term/id/	trm_4c8991e6e8597
60015	Magnetic Resonance Imaging	2	second	UO	UO:0000010	3.0x3.0x4.0	millimeter	UO	UO:0000016	bold	sub-60015_task-rest	sub-60015/func/sub-60015_task-rest_bold.nii.gz	OpenfMRI	ds000030	https://openfmri.org/dataset/ds000030	rest	http://www.cognitiveatlas.org/term/id/	trm_4c8a834779883
60015	Magnetic Resonance Imaging	2	second	UO	UO:0000010	3.0x3.0x4.0	millimeter	UO	UO:0000016	bold	sub-60015_task-scap	sub-60015/func/sub-60015_task-scap_bold.nii.gz	OpenfMRI	ds000030	https://openfmri.org/dataset/ds000030	scap	http://www.cognitiveatlas.org/term/id/	trm_4f2453b806fe1
60015	Magnetic Resonance Imaging	2	second	UO	UO:0000010	3.0x3.0x4.0	millimeter	UO	UO:0000016	bold	sub-60015_task-stopsignal	sub-60015/func/sub-60015_task-stopsignal_bold.nii.gz	OpenfMRI	ds000030	https://openfmri.org/dataset/ds000030	stopsignal	http://www.cognitiveatlas.org/task/	tsk_4a57abb949e1a
60015	Magnetic Resonance Imaging	2	second	UO	UO:0000010	3.0x3.0x4.0	millimeter	UO	UO:0000016	bold	sub-60015_task-taskswitch	sub-60015/func/sub-60015_task-taskswitch_bold.nii.gz	OpenfMRI	ds000030	https://openfmri.org/dataset/ds000030	taskswitch	http://www.cognitiveatlas.org/task/	tsk_4a57abb949e8a
60016	Magnetic Resonance Imaging	2	second	UO	UO:0000010	3.0x3.0x4.0	millimeter	UO	UO:0000016	bold	sub-60016_task-bart	sub-60016/func/sub-60016_task-bart_bold.nii.gz	OpenfMRI	ds000030	https://openfmri.org/dataset/ds000030	bart	http://www.cognitiveatlas.org/term/id/	trm_4d559bcd67c18
60016	Magnetic Resonance Imaging	2	second	UO	UO:0000010	3.0x3.0x4.0	millimeter	UO	UO:0000016	bold	sub-60016_task-bht	sub-60016/func/sub-60016_task-bht_bold.nii.gz	OpenfMRI	ds000030	https://openfmri.org/dataset/ds000030	bht	http://www.cognitiveatlas.org/term/id/	trm_4c898a680e424
60016	Magnetic Resonance Imaging	2	second	UO	UO:0000010	3.0x3.0x4.0	millimeter	UO	UO:0000016	bold	sub-60016_task-pamenc	sub-60016/func/sub-60016_task-pamenc_bold.nii.gz	OpenfMRI	ds000030	https://openfmri.org/dataset/ds000030	pamenc	http://www.cognitiveatlas.org/term/id/	trm_4da88a2a63d97
60016	Magnetic Resonance Imaging	2	second	UO	UO:0000010	3.0x3.0x4.0	millimeter	UO	UO:0000016	bold	sub-60016_task-pamret	sub-60016/func/sub-60016_task-pamret_bold.nii.gz	OpenfMRI	ds000030	https://openfmri.org/dataset/ds000030	pamret	http://www.cognitiveatlas.org/term/id/	trm_4c8991e6e8597
60016	Magnetic Resonance Imaging	2	second	UO	UO:0000010	3.0x3.0x4.0	millimeter	UO	UO:0000016	bold	sub-60016_task-rest	sub-60016/func/sub-60016_task-rest_bold.nii.gz	OpenfMRI	ds000030	https://openfmri.org/dataset/ds000030	rest	http://www.cognitiveatlas.org/term/id/	trm_4c8a834779883
60016	Magnetic Resonance Imaging	2	second	UO	UO:0000010	3.0x3.0x4.0	millimeter	UO	UO:0000016	bold	sub-60016_task-scap	sub-60016/func/sub-60016_task-scap_bold.nii.gz	OpenfMRI	ds000030	https://openfmri.org/dataset/ds000030	scap	http://www.cognitiveatlas.org/term/id/	trm_4f2453b806fe1
60016	Magnetic Resonance Imaging	2	second	UO	UO:0000010	3.0x3.0x4.0	millimeter	UO	UO:0000016	bold	sub-60016_task-stopsignal	sub-60016/func/sub-60016_task-stopsignal_bold.nii.gz	OpenfMRI	ds000030	https://openfmri.org/dataset/ds000030	stopsignal	http://www.cognitiveatlas.org/task/	tsk_4a57abb949e1a
[truncated: 631 more rows]
