# Supplementary material for: A phenome-wide examination of neural and cognitive function
Source: Sci Data. 2016 Dec 6;3:160110. doi: 10.1038/sdata.2016.110 (PMC5139672; doi:10.1038/sdata.2016.110)
Supplement: Supplementary file 1 [file sdata2016110-isa1.zip › a_anat_Poldrack.txt]

Sample Name	Protocol REF	Parameter Value[resolution]	Unit	Term Source REF	Term Accession Number	Parameter Value[modality]	Assay Name	Raw Data File	Comment[Data Repository]	Comment[Data Record Accession]	Comment[Data Record URI]
10159	Magnetic Resonance Imaging	1.0x1.0x1.0	millimeter	UO	UO:0000016	T1w	sub-10159	sub-10159/anat/sub-10159_T1w.nii.gz	OpenfMRI	ds000030	https://openfmri.org/dataset/ds000030
10171	Magnetic Resonance Imaging	1.0x1.0x1.0	millimeter	UO	UO:0000016	T1w	sub-10171	sub-10171/anat/sub-10171_T1w.nii.gz	OpenfMRI	ds000030	https://openfmri.org/dataset/ds000030
10189	Magnetic Resonance Imaging	0.999999165535x1.0x1.0	millimeter	UO	UO:0000016	T1w	sub-10189	sub-10189/anat/sub-10189_T1w.nii.gz	OpenfMRI	ds000030	https://openfmri.org/dataset/ds000030
10193	Magnetic Resonance Imaging	0.999997198582x1.0x1.0	millimeter	UO	UO:0000016	T1w	sub-10193	sub-10193/anat/sub-10193_T1w.nii.gz	OpenfMRI	ds000030	https://openfmri.org/dataset/ds000030
10206	Magnetic Resonance Imaging	1.0x1.0x1.0	millimeter	UO	UO:0000016	T1w	sub-10206	sub-10206/anat/sub-10206_T1w.nii.gz	OpenfMRI	ds000030	https://openfmri.org/dataset/ds000030
10217	Magnetic Resonance Imaging	1.0x1.0x1.0	millimeter	UO	UO:0000016	T1w	sub-10217	sub-10217/anat/sub-10217_T1w.nii.gz	OpenfMRI	ds000030	https://openfmri.org/dataset/ds000030
10225	Magnetic Resonance Imaging	1.00000214577x1.0x1.0	millimeter	UO	UO:0000016	T1w	sub-10225	sub-10225/anat/sub-10225_T1w.nii.gz	OpenfMRI	ds000030	https://openfmri.org/dataset/ds000030
10227	Magnetic Resonance Imaging	1.0x1.0x1.0	millimeter	UO	UO:0000016	T1w	sub-10227	sub-10227/anat/sub-10227_T1w.nii.gz	OpenfMRI	ds000030	https://openfmri.org/dataset/ds000030
10228	Magnetic Resonance Imaging	1.00000405312x1.0x1.0	millimeter	UO	UO:0000016	T1w	sub-10228	sub-10228/anat/sub-10228_T1w.nii.gz	OpenfMRI	ds000030	https://openfmri.org/dataset/ds000030
10235	Magnetic Resonance Imaging	1.0x1.0x1.0	millimeter	UO	UO:0000016	T1w	sub-10235	sub-10235/anat/sub-10235_T1w.nii.gz	OpenfMRI	ds000030	https://openfmri.org/dataset/ds000030
10249	Magnetic Resonance Imaging	1.0x1.0x1.0	millimeter	UO	UO:0000016	T1w	sub-10249	sub-10249/anat/sub-10249_T1w.nii.gz	OpenfMRI	ds000030	https://openfmri.org/dataset/ds000030
10269	Magnetic Resonance Imaging	1.0x0.6875x0.6875	millimeter	UO	UO:0000016	T1w	sub-10269	sub-10269/anat/sub-10269_T1w.nii.gz	OpenfMRI	ds000030	https://openfmri.org/dataset/ds000030
10271	Magnetic Resonance Imaging	0.999998211861x1.0x1.0	millimeter	UO	UO:0000016	T1w	sub-10271	sub-10271/anat/sub-10271_T1w.nii.gz	OpenfMRI	ds000030	https://openfmri.org/dataset/ds000030
10273	Magnetic Resonance Imaging	1.0000025034x1.0x1.0	millimeter	UO	UO:0000016	T1w	sub-10273	sub-10273/anat/sub-10273_T1w.nii.gz	OpenfMRI	ds000030	https://openfmri.org/dataset/ds000030
10274	Magnetic Resonance Imaging	0.999993979931x1.0x1.0	millimeter	UO	UO:0000016	T1w	sub-10274	sub-10274/anat/sub-10274_T1w.nii.gz	OpenfMRI	ds000030	https://openfmri.org/dataset/ds000030
10280	Magnetic Resonance Imaging	1.0x0.98046875x0.98046875	millimeter	UO	UO:0000016	T1w	sub-10280	sub-10280/anat/sub-10280_T1w.nii.gz	OpenfMRI	ds000030	https://openfmri.org/dataset/ds000030
10290	Magnetic Resonance Imaging	1.0x1.0x1.0	millimeter	UO	UO:0000016	T1w	sub-10290	sub-10290/anat/sub-10290_T1w.nii.gz	OpenfMRI	ds000030	https://openfmri.org/dataset/ds000030
10292	Magnetic Resonance Imaging	1.0x1.0x1.0	millimeter	UO	UO:0000016	T1w	sub-10292	sub-10292/anat/sub-10292_T1w.nii.gz	OpenfMRI	ds000030	https://openfmri.org/dataset/ds000030
10304	Magnetic Resonance Imaging	1.0x1.0x1.0	millimeter	UO	UO:0000016	T1w	sub-10304	sub-10304/anat/sub-10304_T1w.nii.gz	OpenfMRI	ds000030	https://openfmri.org/dataset/ds000030
10316	Magnetic Resonance Imaging	1.0x1.0x1.0	millimeter	UO	UO:0000016	T1w	sub-10316	sub-10316/anat/sub-10316_T1w.nii.gz	OpenfMRI	ds000030	https://openfmri.org/dataset/ds000030
10321	Magnetic Resonance Imaging	1.0x1.0x1.0	millimeter	UO	UO:0000016	T1w	sub-10321	sub-10321/anat/sub-10321_T1w.nii.gz	OpenfMRI	ds000030	https://openfmri.org/dataset/ds000030
10325	Magnetic Resonance Imaging	1.00000607967x1.0x1.0	millimeter	UO	UO:0000016	T1w	sub-10325	sub-10325/anat/sub-10325_T1w.nii.gz	OpenfMRI	ds000030	https://openfmri.org/dataset/ds000030
10329	Magnetic Resonance Imaging	1.0x1.0x1.0	millimeter	UO	UO:0000016	T1w	sub-10329	sub-10329/anat/sub-10329_T1w.nii.gz	OpenfMRI	ds000030	https://openfmri.org/dataset/ds000030
10339	Magnetic Resonance Imaging	0.999998807907x1.0x1.0	millimeter	UO	UO:0000016	T1w	sub-10339	sub-10339/anat/sub-10339_T1w.nii.gz	OpenfMRI	ds000030	https://openfmri.org/dataset/ds000030
10340	Magnetic Resonance Imaging	1.0x1.0x1.0	millimeter	UO	UO:0000016	T1w	sub-10340	sub-10340/anat/sub-10340_T1w.nii.gz	OpenfMRI	ds000030	https://openfmri.org/dataset/ds000030
10345	Magnetic Resonance Imaging	1.0x1.0x1.0	millimeter	UO	UO:0000016	T1w	sub-10345	sub-10345/anat/sub-10345_T1w.nii.gz	OpenfMRI	ds000030	https://openfmri.org/dataset/ds000030
10347	Magnetic Resonance Imaging	1.0x1.0x1.0	millimeter	UO	UO:0000016	T1w	sub-10347	sub-10347/anat/sub-10347_T1w.nii.gz	OpenfMRI	ds000030	https://openfmri.org/dataset/ds000030
10356	Magnetic Resonance Imaging	1.00000071526x1.0x1.0	millimeter	UO	UO:0000016	T1w	sub-10356	sub-10356/anat/sub-10356_T1w.nii.gz	OpenfMRI	ds000030	https://openfmri.org/dataset/ds000030
10361	Magnetic Resonance Imaging	1.0x1.0x1.0	millimeter	UO	UO:0000016	T1w	sub-10361	sub-10361/anat/sub-10361_T1w.nii.gz	OpenfMRI	ds000030	https://openfmri.org/dataset/ds000030
10365	Magnetic Resonance Imaging	1.0x1.0x1.0	millimeter	UO	UO:0000016	T1w	sub-10365	sub-10365/anat/sub-10365_T1w.nii.gz	OpenfMRI	ds000030	https://openfmri.org/dataset/ds000030
10376	Magnetic Resonance Imaging	1.0x1.0x1.0	millimeter	UO	UO:0000016	T1w	sub-10376	sub-10376/anat/sub-10376_T1w.nii.gz	OpenfMRI	ds000030	https://openfmri.org/dataset/ds000030
10377	Magnetic Resonance Imaging	1.0x0.7109375x0.7109375	millimeter	UO	UO:0000016	T1w	sub-10377	sub-10377/anat/sub-10377_T1w.nii.gz	OpenfMRI	ds000030	https://openfmri.org/dataset/ds000030
10388	Magnetic Resonance Imaging	1.0x1.0x1.0	millimeter	UO	UO:0000016	T1w	sub-10388	sub-10388/anat/sub-10388_T1w.nii.gz	OpenfMRI	ds000030	https://openfmri.org/dataset/ds000030
10429	Magnetic Resonance Imaging	1.0x1.0x1.0	millimeter	UO	UO:0000016	T1w	sub-10429	sub-10429/anat/sub-10429_T1w.nii.gz	OpenfMRI	ds000030	https://openfmri.org/dataset/ds000030
10438	Magnetic Resonance Imaging	1.0x1.0x1.0	millimeter	UO	UO:0000016	T1w	sub-10438	sub-10438/anat/sub-10438_T1w.nii.gz	OpenfMRI	ds000030	https://openfmri.org/dataset/ds000030
10440	Magnetic Resonance Imaging	1.0x1.0x1.0	millimeter	UO	UO:0000016	T1w	sub-10440	sub-10440/anat/sub-10440_T1w.nii.gz	OpenfMRI	ds000030	https://openfmri.org/dataset/ds000030
10448	Magnetic Resonance Imaging	1.0x1.0x1.0	millimeter	UO	UO:0000016	T1w	sub-10448	sub-10448/anat/sub-10448_T1w.nii.gz	OpenfMRI	ds000030	https://openfmri.org/dataset/ds000030
10455	Magnetic Resonance Imaging	1.0x1.0x1.0	millimeter	UO	UO:0000016	T1w	sub-10455	sub-10455/anat/sub-10455_T1w.nii.gz	OpenfMRI	ds000030	https://openfmri.org/dataset/ds000030
10460	Magnetic Resonance Imaging	1.0x1.0x1.0	millimeter	UO	UO:0000016	T1w	sub-10460	sub-10460/anat/sub-10460_T1w.nii.gz	OpenfMRI	ds000030	https://openfmri.org/dataset/ds000030
10471	Magnetic Resonance Imaging	1.0x1.0x1.0	millimeter	UO	UO:0000016	T1w	sub-10471	sub-10471/anat/sub-10471_T1w.nii.gz	OpenfMRI	ds000030	https://openfmri.org/dataset/ds000030
10478	Magnetic Resonance Imaging	1.0x1.0x1.0	millimeter	UO	UO:0000016	T1w	sub-10478	sub-10478/anat/sub-10478_T1w.nii.gz	OpenfMRI	ds000030	https://openfmri.org/dataset/ds000030
10487	Magnetic Resonance Imaging	1.0x1.0x1.0	millimeter	UO	UO:0000016	T1w	sub-10487	sub-10487/anat/sub-10487_T1w.nii.gz	OpenfMRI	ds000030	https://openfmri.org/dataset/ds000030
10492	Magnetic Resonance Imaging	1.0x1.0x1.0	millimeter	UO	UO:0000016	T1w	sub-10492	sub-10492/anat/sub-10492_T1w.nii.gz	OpenfMRI	ds000030	https://openfmri.org/dataset/ds000030
10506	Magnetic Resonance Imaging	1.0x1.0x1.0	millimeter	UO	UO:0000016	T1w	sub-10506	sub-10506/anat/sub-10506_T1w.nii.gz	OpenfMRI	ds000030	https://openfmri.org/dataset/ds000030
10517	Magnetic Resonance Imaging	1.0x1.0x1.0	millimeter	UO	UO:0000016	T1w	sub-10517	sub-10517/anat/sub-10517_T1w.nii.gz	OpenfMRI	ds000030	https://openfmri.org/dataset/ds000030
10523	Magnetic Resonance Imaging	1.0x1.0x1.0	millimeter	UO	UO:0000016	T1w	sub-10523	sub-10523/anat/sub-10523_T1w.nii.gz	OpenfMRI	ds000030	https://openfmri.org/dataset/ds000030
10524	Magnetic Resonance Imaging	1.0x1.0x1.0	millimeter	UO	UO:0000016	T1w	sub-10524	sub-10524/anat/sub-10524_T1w.nii.gz	OpenfMRI	ds000030	https://openfmri.org/dataset/ds000030
10525	Magnetic Resonance Imaging	1.0x1.0x1.0	millimeter	UO	UO:0000016	T1w	sub-10525	sub-10525/anat/sub-10525_T1w.nii.gz	OpenfMRI	ds000030	https://openfmri.org/dataset/ds000030
10527	Magnetic Resonance Imaging	1.0x1.0x1.0	millimeter	UO	UO:0000016	T1w	sub-10527	sub-10527/anat/sub-10527_T1w.nii.gz	OpenfMRI	ds000030	https://openfmri.org/dataset/ds000030
10530	Magnetic Resonance Imaging	1.0x1.0x1.0	millimeter	UO	UO:0000016	T1w	sub-10530	sub-10530/anat/sub-10530_T1w.nii.gz	OpenfMRI	ds000030	https://openfmri.org/dataset/ds000030
10557	Magnetic Resonance Imaging	1.0x1.0x1.0	millimeter	UO	UO:0000016	T1w	sub-10557	sub-10557/anat/sub-10557_T1w.nii.gz	OpenfMRI	ds000030	https://openfmri.org/dataset/ds000030
10565	Magnetic Resonance Imaging	1.0x1.0x1.0	millimeter	UO	UO:0000016	T1w	sub-10565	sub-10565/anat/sub-10565_T1w.nii.gz	OpenfMRI	ds000030	https://openfmri.org/dataset/ds000030
10570	Magnetic Resonance Imaging	1.0x1.0x1.0	millimeter	UO	UO:0000016	T1w	sub-10570	sub-10570/anat/sub-10570_T1w.nii.gz	OpenfMRI	ds000030	https://openfmri.org/dataset/ds000030
10575	Magnetic Resonance Imaging	1.0x1.0x1.0	millimeter	UO	UO:0000016	T1w	sub-10575	sub-10575/anat/sub-10575_T1w.nii.gz	OpenfMRI	ds000030	https://openfmri.org/dataset/ds000030
10624	Magnetic Resonance Imaging	1.0x1.0x1.0	millimeter	UO	UO:0000016	T1w	sub-10624	sub-10624/anat/sub-10624_T1w.nii.gz	OpenfMRI	ds000030	https://openfmri.org/dataset/ds000030
10629	Magnetic Resonance Imaging	1.0x1.0x1.0	millimeter	UO	UO:0000016	T1w	sub-10629	sub-10629/anat/sub-10629_T1w.nii.gz	OpenfMRI	ds000030	https://openfmri.org/dataset/ds000030
10631	Magnetic Resonance Imaging	1.0x1.0x1.0	millimeter	UO	UO:0000016	T1w	sub-10631	sub-10631/anat/sub-10631_T1w.nii.gz	OpenfMRI	ds000030	https://openfmri.org/dataset/ds000030
10638	Magnetic Resonance Imaging	1.0x1.0x1.0	millimeter	UO	UO:0000016	T1w	sub-10638	sub-10638/anat/sub-10638_T1w.nii.gz	OpenfMRI	ds000030	https://openfmri.org/dataset/ds000030
10668	Magnetic Resonance Imaging	1.0x1.0x1.0	millimeter	UO	UO:0000016	T1w	sub-10668	sub-10668/anat/sub-10668_T1w.nii.gz	OpenfMRI	ds000030	https://openfmri.org/dataset/ds000030
10672	Magnetic Resonance Imaging	0.999997913837x1.0x1.0	millimeter	UO	UO:0000016	T1w	sub-10672	sub-10672/anat/sub-10672_T1w.nii.gz	OpenfMRI	ds000030	https://openfmri.org/dataset/ds000030
10674	Magnetic Resonance Imaging	1.0x1.0x1.0	millimeter	UO	UO:0000016	T1w	sub-10674	sub-10674/anat/sub-10674_T1w.nii.gz	OpenfMRI	ds000030	https://openfmri.org/dataset/ds000030
10678	Magnetic Resonance Imaging	1.0x1.0x1.0	millimeter	UO	UO:0000016	T1w	sub-10678	sub-10678/anat/sub-10678_T1w.nii.gz	OpenfMRI	ds000030	https://openfmri.org/dataset/ds000030
10680	Magnetic Resonance Imaging	1.0x1.0x1.0	millimeter	UO	UO:0000016	T1w	sub-10680	sub-10680/anat/sub-10680_T1w.nii.gz	OpenfMRI	ds000030	https://openfmri.org/dataset/ds000030
10686	Magnetic Resonance Imaging	1.00000500679x1.0x1.0	millimeter	UO	UO:0000016	T1w	sub-10686	sub-10686/anat/sub-10686_T1w.nii.gz	OpenfMRI	ds000030	https://openfmri.org/dataset/ds000030
10692	Magnetic Resonance Imaging	1.0x1.0x1.0	millimeter	UO	UO:0000016	T1w	sub-10692	sub-10692/anat/sub-10692_T1w.nii.gz	OpenfMRI	ds000030	https://openfmri.org/dataset/ds000030
10696	Magnetic Resonance Imaging	1.0x1.0x1.0	millimeter	UO	UO:0000016	T1w	sub-10696	sub-10696/anat/sub-10696_T1w.nii.gz	OpenfMRI	ds000030	https://openfmri.org/dataset/ds000030
10697	Magnetic Resonance Imaging	0.99999576807x1.0x1.0	millimeter	UO	UO:0000016	T1w	sub-10697	sub-10697/anat/sub-10697_T1w.nii.gz	OpenfMRI	ds000030	https://openfmri.org/dataset/ds000030
10704	Magnetic Resonance Imaging	1.00000047684x1.0x1.0	millimeter	UO	UO:0000016	T1w	sub-10704	sub-10704/anat/sub-10704_T1w.nii.gz	OpenfMRI	ds000030	https://openfmri.org/dataset/ds000030
10707	Magnetic Resonance Imaging	1.0x1.0x1.0	millimeter	UO	UO:0000016	T1w	sub-10707	sub-10707/anat/sub-10707_T1w.nii.gz	OpenfMRI	ds000030	https://openfmri.org/dataset/ds000030
10708	Magnetic Resonance Imaging	1.00000202656x1.0x1.0	millimeter	UO	UO:0000016	T1w	sub-10708	sub-10708/anat/sub-10708_T1w.nii.gz	OpenfMRI	ds000030	https://openfmri.org/dataset/ds000030
10719	Magnetic Resonance Imaging	1.0x1.0x1.0	millimeter	UO	UO:0000016	T1w	sub-10719	sub-10719/anat/sub-10719_T1w.nii.gz	OpenfMRI	ds000030	https://openfmri.org/dataset/ds000030
10724	Magnetic Resonance Imaging	1.0x1.0x1.0	millimeter	UO	UO:0000016	T1w	sub-10724	sub-10724/anat/sub-10724_T1w.nii.gz	OpenfMRI	ds000030	https://openfmri.org/dataset/ds000030
10746	Magnetic Resonance Imaging	1.0x1.0x1.0	millimeter	UO	UO:0000016	T1w	sub-10746	sub-10746/anat/sub-10746_T1w.nii.gz	OpenfMRI	ds000030	https://openfmri.org/dataset/ds000030
10762	Magnetic Resonance Imaging	1.0x1.0x1.0	millimeter	UO	UO:0000016	T1w	sub-10762	sub-10762/anat/sub-10762_T1w.nii.gz	OpenfMRI	ds000030	https://openfmri.org/dataset/ds000030
10779	Magnetic Resonance Imaging	1.000005126x1.0x1.0	millimeter	UO	UO:0000016	T1w	sub-10779	sub-10779/anat/sub-10779_T1w.nii.gz	OpenfMRI	ds000030	https://openfmri.org/dataset/ds000030
10785	Magnetic Resonance Imaging	1.00000011921x1.0x1.0	millimeter	UO	UO:0000016	T1w	sub-10785	sub-10785/anat/sub-10785_T1w.nii.gz	OpenfMRI	ds000030	https://openfmri.org/dataset/ds000030
10788	Magnetic Resonance Imaging	1.00000357628x1.0x1.0	millimeter	UO	UO:0000016	T1w	sub-10788	sub-10788/anat/sub-10788_T1w.nii.gz	OpenfMRI	ds000030	https://openfmri.org/dataset/ds000030
10844	Magnetic Resonance Imaging	1.0x1.0x1.0	millimeter	UO	UO:0000016	T1w	sub-10844	sub-10844/anat/sub-10844_T1w.nii.gz	OpenfMRI	ds000030	https://openfmri.org/dataset/ds000030
10855	Magnetic Resonance Imaging	1.00000321865x1.0x1.0	millimeter	UO	UO:0000016	T1w	sub-10855	sub-10855/anat/sub-10855_T1w.nii.gz	OpenfMRI	ds000030	https://openfmri.org/dataset/ds000030
10871	Magnetic Resonance Imaging	1.0x1.0x1.0	millimeter	UO	UO:0000016	T1w	sub-10871	sub-10871/anat/sub-10871_T1w.nii.gz	OpenfMRI	ds000030	https://openfmri.org/dataset/ds000030
10877	Magnetic Resonance Imaging	1.0x1.0x1.0	millimeter	UO	UO:0000016	T1w	sub-10877	sub-10877/anat/sub-10877_T1w.nii.gz	OpenfMRI	ds000030	https://openfmri.org/dataset/ds000030
10882	Magnetic Resonance Imaging	0.999999940395x1.0x1.0	millimeter	UO	UO:0000016	T1w	sub-10882	sub-10882/anat/sub-10882_T1w.nii.gz	OpenfMRI	ds000030	https://openfmri.org/dataset/ds000030
10891	Magnetic Resonance Imaging	1.0x1.0x1.0	millimeter	UO	UO:0000016	T1w	sub-10891	sub-10891/anat/sub-10891_T1w.nii.gz	OpenfMRI	ds000030	https://openfmri.org/dataset/ds000030
10893	Magnetic Resonance Imaging	0.999997138977x1.0x1.0	millimeter	UO	UO:0000016	T1w	sub-10893	sub-10893/anat/sub-10893_T1w.nii.gz	OpenfMRI	ds000030	https://openfmri.org/dataset/ds000030
10912	Magnetic Resonance Imaging	1.00000548363x1.0x1.0	millimeter	UO	UO:0000016	T1w	sub-10912	sub-10912/anat/sub-10912_T1w.nii.gz	OpenfMRI	ds000030	https://openfmri.org/dataset/ds000030
10934	Magnetic Resonance Imaging	1.00000333786x1.0x1.0	millimeter	UO	UO:0000016	T1w	sub-10934	sub-10934/anat/sub-10934_T1w.nii.gz	OpenfMRI	ds000030	https://openfmri.org/dataset/ds000030
10940	Magnetic Resonance Imaging	0.999997198582x1.0x1.0	millimeter	UO	UO:0000016	T1w	sub-10940	sub-10940/anat/sub-10940_T1w.nii.gz	OpenfMRI	ds000030	https://openfmri.org/dataset/ds000030
10948	Magnetic Resonance Imaging	1.0x1.0x1.0	millimeter	UO	UO:0000016	T1w	sub-10948	sub-10948/anat/sub-10948_T1w.nii.gz	OpenfMRI	ds000030	https://openfmri.org/dataset/ds000030
10949	Magnetic Resonance Imaging	0.999998390675x1.0x1.0	millimeter	UO	UO:0000016	T1w	sub-10949	sub-10949/anat/sub-10949_T1w.nii.gz	OpenfMRI	ds000030	https://openfmri.org/dataset/ds000030
10958	Magnetic Resonance Imaging	1.000005126x1.0x1.0	millimeter	UO	UO:0000016	T1w	sub-10958	sub-10958/anat/sub-10958_T1w.nii.gz	OpenfMRI	ds000030	https://openfmri.org/dataset/ds000030
10963	Magnetic Resonance Imaging	1.00000584126x1.0x1.0	millimeter	UO	UO:0000016	T1w	sub-10963	sub-10963/anat/sub-10963_T1w.nii.gz	OpenfMRI	ds000030	https://openfmri.org/dataset/ds000030
10968	Magnetic Resonance Imaging	1.0x1.0x1.0	millimeter	UO	UO:0000016	T1w	sub-10968	sub-10968/anat/sub-10968_T1w.nii.gz	OpenfMRI	ds000030	https://openfmri.org/dataset/ds000030
10975	Magnetic Resonance Imaging	1.0x1.0x1.0	millimeter	UO	UO:0000016	T1w	sub-10975	sub-10975/anat/sub-10975_T1w.nii.gz	OpenfMRI	ds000030	https://openfmri.org/dataset/ds000030
10977	Magnetic Resonance Imaging	1.0x1.0x1.0	millimeter	UO	UO:0000016	T1w	sub-10977	sub-10977/anat/sub-10977_T1w.nii.gz	OpenfMRI	ds000030	https://openfmri.org/dataset/ds000030
10987	Magnetic Resonance Imaging	1.00000083447x1.0x1.0	millimeter	UO	UO:0000016	T1w	sub-10987	sub-10987/anat/sub-10987_T1w.nii.gz	OpenfMRI	ds000030	https://openfmri.org/dataset/ds000030
10998	Magnetic Resonance Imaging	1.0000013113x1.0x1.0	millimeter	UO	UO:0000016	T1w	sub-10998	sub-10998/anat/sub-10998_T1w.nii.gz	OpenfMRI	ds000030	https://openfmri.org/dataset/ds000030
11019	Magnetic Resonance Imaging	1.0x1.0x1.0	millimeter	UO	UO:0000016	T1w	sub-11019	sub-11019/anat/sub-11019_T1w.nii.gz	OpenfMRI	ds000030	https://openfmri.org/dataset/ds000030
11030	Magnetic Resonance Imaging	1.0x1.0x1.0	millimeter	UO	UO:0000016	T1w	sub-11030	sub-11030/anat/sub-11030_T1w.nii.gz	OpenfMRI	ds000030	https://openfmri.org/dataset/ds000030
11044	Magnetic Resonance Imaging	1.0x1.0x1.0	millimeter	UO	UO:0000016	T1w	sub-11044	sub-11044/anat/sub-11044_T1w.nii.gz	OpenfMRI	ds000030	https://openfmri.org/dataset/ds000030
11050	Magnetic Resonance Imaging	1.0x1.0x1.0	millimeter	UO	UO:0000016	T1w	sub-11050	sub-11050/anat/sub-11050_T1w.nii.gz	OpenfMRI	ds000030	https://openfmri.org/dataset/ds000030
11052	Magnetic Resonance Imaging	0.999999880791x1.0x1.0	millimeter	UO	UO:0000016	T1w	sub-11052	sub-11052/anat/sub-11052_T1w.nii.gz	OpenfMRI	ds000030	https://openfmri.org/dataset/ds000030
11059	Magnetic Resonance Imaging	1.0x1.0x1.0	millimeter	UO	UO:0000016	T1w	sub-11059	sub-11059/anat/sub-11059_T1w.nii.gz	OpenfMRI	ds000030	https://openfmri.org/dataset/ds000030
11061	Magnetic Resonance Imaging	0.999996781349x1.0x1.0	millimeter	UO	UO:0000016	T1w	sub-11061	sub-11061/anat/sub-11061_T1w.nii.gz	OpenfMRI	ds000030	https://openfmri.org/dataset/ds000030
11062	Magnetic Resonance Imaging	0.999995529652x1.0x1.0	millimeter	UO	UO:0000016	T1w	sub-11062	sub-11062/anat/sub-11062_T1w.nii.gz	OpenfMRI	ds000030	https://openfmri.org/dataset/ds000030
11066	Magnetic Resonance Imaging	1.00000154972x1.0x1.0	millimeter	UO	UO:0000016	T1w	sub-11066	sub-11066/anat/sub-11066_T1w.nii.gz	OpenfMRI	ds000030	https://openfmri.org/dataset/ds000030
11067	Magnetic Resonance Imaging	1.0x1.0x1.0	millimeter	UO	UO:0000016	T1w	sub-11067	sub-11067/anat/sub-11067_T1w.nii.gz	OpenfMRI	ds000030	https://openfmri.org/dataset/ds000030
11068	Magnetic Resonance Imaging	1.00000476837x1.0x1.0	millimeter	UO	UO:0000016	T1w	sub-11068	sub-11068/anat/sub-11068_T1w.nii.gz	OpenfMRI	ds000030	https://openfmri.org/dataset/ds000030
11077	Magnetic Resonance Imaging	1.0x1.0x1.0	millimeter	UO	UO:0000016	T1w	sub-11077	sub-11077/anat/sub-11077_T1w.nii.gz	OpenfMRI	ds000030	https://openfmri.org/dataset/ds000030
11082	Magnetic Resonance Imaging	1.0x1.0x1.0	millimeter	UO	UO:0000016	T1w	sub-11082	sub-11082/anat/sub-11082_T1w.nii.gz	OpenfMRI	ds000030	https://openfmri.org/dataset/ds000030
11088	Magnetic Resonance Imaging	0.999996125698x1.0x1.0	millimeter	UO	UO:0000016	T1w	sub-11088	sub-11088/anat/sub-11088_T1w.nii.gz	OpenfMRI	ds000030	https://openfmri.org/dataset/ds000030
11090	Magnetic Resonance Imaging	1.0000025034x1.0x1.0	millimeter	UO	UO:0000016	T1w	sub-11090	sub-11090/anat/sub-11090_T1w.nii.gz	OpenfMRI	ds000030	https://openfmri.org/dataset/ds000030
11097	Magnetic Resonance Imaging	1.00000476837x1.0x1.0	millimeter	UO	UO:0000016	T1w	sub-11097	sub-11097/anat/sub-11097_T1w.nii.gz	OpenfMRI	ds000030	https://openfmri.org/dataset/ds000030
11098	Magnetic Resonance Imaging	0.999997258186x1.0x1.0	millimeter	UO	UO:0000016	T1w	sub-11098	sub-11098/anat/sub-11098_T1w.nii.gz	OpenfMRI	ds000030	https://openfmri.org/dataset/ds000030
11104	Magnetic Resonance Imaging	1.0x1.0x1.0	millimeter	UO	UO:0000016	T1w	sub-11104	sub-11104/anat/sub-11104_T1w.nii.gz	OpenfMRI	ds000030	https://openfmri.org/dataset/ds000030
11105	Magnetic Resonance Imaging	0.999999523163x1.0x1.0	millimeter	UO	UO:0000016	T1w	sub-11105	sub-11105/anat/sub-11105_T1w.nii.gz	OpenfMRI	ds000030	https://openfmri.org/dataset/ds000030
11106	Magnetic Resonance Imaging	1.00000023842x1.0x1.0	millimeter	UO	UO:0000016	T1w	sub-11106	sub-11106/anat/sub-11106_T1w.nii.gz	OpenfMRI	ds000030	https://openfmri.org/dataset/ds000030
11108	Magnetic Resonance Imaging	1.0x1.0x1.0	millimeter	UO	UO:0000016	T1w	sub-11108	sub-11108/anat/sub-11108_T1w.nii.gz	OpenfMRI	ds000030	https://openfmri.org/dataset/ds000030
11112	Magnetic Resonance Imaging	1.00000357628x1.0x1.0	millimeter	UO	UO:0000016	T1w	sub-11112	sub-11112/anat/sub-11112_T1w.nii.gz	OpenfMRI	ds000030	https://openfmri.org/dataset/ds000030
11122	Magnetic Resonance Imaging	1.00000154972x1.0x1.0	millimeter	UO	UO:0000016	T1w	sub-11122	sub-11122/anat/sub-11122_T1w.nii.gz	OpenfMRI	ds000030	https://openfmri.org/dataset/ds000030
11128	Magnetic Resonance Imaging	1.00000488758x1.0x1.0	millimeter	UO	UO:0000016	T1w	sub-11128	sub-11128/anat/sub-11128_T1w.nii.gz	OpenfMRI	ds000030	https://openfmri.org/dataset/ds000030
11131	Magnetic Resonance Imaging	0.999999403954x1.0x1.0	millimeter	UO	UO:0000016	T1w	sub-11131	sub-11131/anat/sub-11131_T1w.nii.gz	OpenfMRI	ds000030	https://openfmri.org/dataset/ds000030
11142	Magnetic Resonance Imaging	1.0x1.0x1.0	millimeter	UO	UO:0000016	T1w	sub-11142	sub-11142/anat/sub-11142_T1w.nii.gz	OpenfMRI	ds000030	https://openfmri.org/dataset/ds000030
11143	Magnetic Resonance Imaging	0.999997675419x1.0x1.0	millimeter	UO	UO:0000016	T1w	sub-11143	sub-11143/anat/sub-11143_T1w.nii.gz	OpenfMRI	ds000030	https://openfmri.org/dataset/ds000030
11149	Magnetic Resonance Imaging	1.0x1.0x1.0	millimeter	UO	UO:0000016	T1w	sub-11149	sub-11149/anat/sub-11149_T1w.nii.gz	OpenfMRI	ds000030	https://openfmri.org/dataset/ds000030
11156	Magnetic Resonance Imaging	1.0x1.0x1.0	millimeter	UO	UO:0000016	T1w	sub-11156	sub-11156/anat/sub-11156_T1w.nii.gz	OpenfMRI	ds000030	https://openfmri.org/dataset/ds000030
50004	Magnetic Resonance Imaging	1.0x1.0x1.0	millimeter	UO	UO:0000016	T1w	sub-50004	sub-50004/anat/sub-50004_T1w.nii.gz	OpenfMRI	ds000030	https://openfmri.org/dataset/ds000030
50005	Magnetic Resonance Imaging	1.0x1.0x1.0	millimeter	UO	UO:0000016	T1w	sub-50005	sub-50005/anat/sub-50005_T1w.nii.gz	OpenfMRI	ds000030	https://openfmri.org/dataset/ds000030
50006	Magnetic Resonance Imaging	0.999999165535x1.0x1.0	millimeter	UO	UO:0000016	T1w	sub-50006	sub-50006/anat/sub-50006_T1w.nii.gz	OpenfMRI	ds000030	https://openfmri.org/dataset/ds000030
50007	Magnetic Resonance Imaging	1.0x1.0x1.0	millimeter	UO	UO:0000016	T1w	sub-50007	sub-50007/anat/sub-50007_T1w.nii.gz	OpenfMRI	ds000030	https://openfmri.org/dataset/ds000030
50008	Magnetic Resonance Imaging	1.0x1.0x1.0	millimeter	UO	UO:0000016	T1w	sub-50008	sub-50008/anat/sub-50008_T1w.nii.gz	OpenfMRI	ds000030	https://openfmri.org/dataset/ds000030
50010	Magnetic Resonance Imaging	1.0x1.0x1.0	millimeter	UO	UO:0000016	T1w	sub-50010	sub-50010/anat/sub-50010_T1w.nii.gz	OpenfMRI	ds000030	https://openfmri.org/dataset/ds000030
50013	Magnetic Resonance Imaging	1.0x1.0x1.0	millimeter	UO	UO:0000016	T1w	sub-50013	sub-50013/anat/sub-50013_T1w.nii.gz	OpenfMRI	ds000030	https://openfmri.org/dataset/ds000030
50014	Magnetic Resonance Imaging	1.0x1.0x1.0	millimeter	UO	UO:0000016	T1w	sub-50014	sub-50014/anat/sub-50014_T1w.nii.gz	OpenfMRI	ds000030	https://openfmri.org/dataset/ds000030
50015	Magnetic Resonance Imaging	1.0x1.0x1.0	millimeter	UO	UO:0000016	T1w	sub-50015	sub-50015/anat/sub-50015_T1w.nii.gz	OpenfMRI	ds000030	https://openfmri.org/dataset/ds000030
50016	Magnetic Resonance Imaging	1.0x1.0x1.0	millimeter	UO	UO:0000016	T1w	sub-50016	sub-50016/anat/sub-50016_T1w.nii.gz	OpenfMRI	ds000030	https://openfmri.org/dataset/ds000030
50020	Magnetic Resonance Imaging	0.999997258186x1.0x1.0	millimeter	UO	UO:0000016	T1w	sub-50020	sub-50020/anat/sub-50020_T1w.nii.gz	OpenfMRI	ds000030	https://openfmri.org/dataset/ds000030
50021	Magnetic Resonance Imaging	0.999998688698x1.0x1.0	millimeter	UO	UO:0000016	T1w	sub-50021	sub-50021/anat/sub-50021_T1w.nii.gz	OpenfMRI	ds000030	https://openfmri.org/dataset/ds000030
50022	Magnetic Resonance Imaging	1.0x1.0x1.0	millimeter	UO	UO:0000016	T1w	sub-50022	sub-50022/anat/sub-50022_T1w.nii.gz	OpenfMRI	ds000030	https://openfmri.org/dataset/ds000030
50023	Magnetic Resonance Imaging	0.999996125698x1.0x1.0	millimeter	UO	UO:0000016	T1w	sub-50023	sub-50023/anat/sub-50023_T1w.nii.gz	OpenfMRI	ds000030	https://openfmri.org/dataset/ds000030
50025	Magnetic Resonance Imaging	1.0x1.0x1.0	millimeter	UO	UO:0000016	T1w	sub-50025	sub-50025/anat/sub-50025_T1w.nii.gz	OpenfMRI	ds000030	https://openfmri.org/dataset/ds000030
50027	Magnetic Resonance Imaging	1.0x1.0x1.0	millimeter	UO	UO:0000016	T1w	sub-50027	sub-50027/anat/sub-50027_T1w.nii.gz	OpenfMRI	ds000030	https://openfmri.org/dataset/ds000030
50029	Magnetic Resonance Imaging	0.999997496605x1.0x1.0	millimeter	UO	UO:0000016	T1w	sub-50029	sub-50029/anat/sub-50029_T1w.nii.gz	OpenfMRI	ds000030	https://openfmri.org/dataset/ds000030
50032	Magnetic Resonance Imaging	1.00000107288x1.0x1.0	millimeter	UO	UO:0000016	T1w	sub-50032	sub-50032/anat/sub-50032_T1w.nii.gz	OpenfMRI	ds000030	https://openfmri.org/dataset/ds000030
50033	Magnetic Resonance Imaging	1.0x1.0x1.0	millimeter	UO	UO:0000016	T1w	sub-50033	sub-50033/anat/sub-50033_T1w.nii.gz	OpenfMRI	ds000030	https://openfmri.org/dataset/ds000030
50034	Magnetic Resonance Imaging	0.999998390675x1.0x1.0	millimeter	UO	UO:0000016	T1w	sub-50034	sub-50034/anat/sub-50034_T1w.nii.gz	OpenfMRI	ds000030	https://openfmri.org/dataset/ds000030
50035	Magnetic Resonance Imaging	0.999997138977x1.0x1.0	millimeter	UO	UO:0000016	T1w	sub-50035	sub-50035/anat/sub-50035_T1w.nii.gz	OpenfMRI	ds000030	https://openfmri.org/dataset/ds000030
50036	Magnetic Resonance Imaging	1.0x1.0x1.0	millimeter	UO	UO:0000016	T1w	sub-50036	sub-50036/anat/sub-50036_T1w.nii.gz	OpenfMRI	ds000030	https://openfmri.org/dataset/ds000030
50038	Magnetic Resonance Imaging	1.0000025034x1.0x1.0	millimeter	UO	UO:0000016	T1w	sub-50038	sub-50038/anat/sub-50038_T1w.nii.gz	OpenfMRI	ds000030	https://openfmri.org/dataset/ds000030
50043	Magnetic Resonance Imaging	0.999993681908x1.0x1.0	millimeter	UO	UO:0000016	T1w	sub-50043	sub-50043/anat/sub-50043_T1w.nii.gz	OpenfMRI	ds000030	https://openfmri.org/dataset/ds000030
50047	Magnetic Resonance Imaging	1.0x1.0x1.0	millimeter	UO	UO:0000016	T1w	sub-50047	sub-50047/anat/sub-50047_T1w.nii.gz	OpenfMRI	ds000030	https://openfmri.org/dataset/ds000030
50048	Magnetic Resonance Imaging	1.0x1.0x1.0	millimeter	UO	UO:0000016	T1w	sub-50048	sub-50048/anat/sub-50048_T1w.nii.gz	OpenfMRI	ds000030	https://openfmri.org/dataset/ds000030
50049	Magnetic Resonance Imaging	0.999995946884x1.0x1.0	millimeter	UO	UO:0000016	T1w	sub-50049	sub-50049/anat/sub-50049_T1w.nii.gz	OpenfMRI	ds000030	https://openfmri.org/dataset/ds000030
50050	Magnetic Resonance Imaging	1.0x1.0x1.0	millimeter	UO	UO:0000016	T1w	sub-50050	sub-50050/anat/sub-50050_T1w.nii.gz	OpenfMRI	ds000030	https://openfmri.org/dataset/ds000030
50051	Magnetic Resonance Imaging	1.0x1.0x1.0	millimeter	UO	UO:0000016	T1w	sub-50051	sub-50051/anat/sub-50051_T1w.nii.gz	OpenfMRI	ds000030	https://openfmri.org/dataset/ds000030
50052	Magnetic Resonance Imaging	1.00000214577x1.0x1.0	millimeter	UO	UO:0000016	T1w	sub-50052	sub-50052/anat/sub-50052_T1w.nii.gz	OpenfMRI	ds000030	https://openfmri.org/dataset/ds000030
50053	Magnetic Resonance Imaging	1.00000083447x1.0x1.0	millimeter	UO	UO:0000016	T1w	sub-50053	sub-50053/anat/sub-50053_T1w.nii.gz	OpenfMRI	ds000030	https://openfmri.org/dataset/ds000030
50054	Magnetic Resonance Imaging	0.999999701977x1.0x1.0	millimeter	UO	UO:0000016	T1w	sub-50054	sub-50054/anat/sub-50054_T1w.nii.gz	OpenfMRI	ds000030	https://openfmri.org/dataset/ds000030
50055	Magnetic Resonance Imaging	1.00000369549x1.0x1.0	millimeter	UO	UO:0000016	T1w	sub-50055	sub-50055/anat/sub-50055_T1w.nii.gz	OpenfMRI	ds000030	https://openfmri.org/dataset/ds000030
50056	Magnetic Resonance Imaging	0.999998033047x1.0x1.0	millimeter	UO	UO:0000016	T1w	sub-50056	sub-50056/anat/sub-50056_T1w.nii.gz	OpenfMRI	ds000030	https://openfmri.org/dataset/ds000030
50058	Magnetic Resonance Imaging	0.999997675419x1.0x1.0	millimeter	UO	UO:0000016	T1w	sub-50058	sub-50058/anat/sub-50058_T1w.nii.gz	OpenfMRI	ds000030	https://openfmri.org/dataset/ds000030
50059	Magnetic Resonance Imaging	0.999999284744x1.0x1.0	millimeter	UO	UO:0000016	T1w	sub-50059	sub-50059/anat/sub-50059_T1w.nii.gz	OpenfMRI	ds000030	https://openfmri.org/dataset/ds000030
50060	Magnetic Resonance Imaging	1.0000025034x1.0x1.0	millimeter	UO	UO:0000016	T1w	sub-50060	sub-50060/anat/sub-50060_T1w.nii.gz	OpenfMRI	ds000030	https://openfmri.org/dataset/ds000030
50061	Magnetic Resonance Imaging	0.999995648861x1.0x1.0	millimeter	UO	UO:0000016	T1w	sub-50061	sub-50061/anat/sub-50061_T1w.nii.gz	OpenfMRI	ds000030	https://openfmri.org/dataset/ds000030
50064	Magnetic Resonance Imaging	1.0x1.0x1.0	millimeter	UO	UO:0000016	T1w	sub-50064	sub-50064/anat/sub-50064_T1w.nii.gz	OpenfMRI	ds000030	https://openfmri.org/dataset/ds000030
50066	Magnetic Resonance Imaging	1.00000035763x1.0x1.0	millimeter	UO	UO:0000016	T1w	sub-50066	sub-50066/anat/sub-50066_T1w.nii.gz	OpenfMRI	ds000030	https://openfmri.org/dataset/ds000030
50067	Magnetic Resonance Imaging	1.0x1.0x1.0	millimeter	UO	UO:0000016	T1w	sub-50067	sub-50067/anat/sub-50067_T1w.nii.gz	OpenfMRI	ds000030	https://openfmri.org/dataset/ds000030
50069	Magnetic Resonance Imaging	1.0x1.0x1.0	millimeter	UO	UO:0000016	T1w	sub-50069	sub-50069/anat/sub-50069_T1w.nii.gz	OpenfMRI	ds000030	https://openfmri.org/dataset/ds000030
50073	Magnetic Resonance Imaging	1.0x1.0x1.0	millimeter	UO	UO:0000016	T1w	sub-50073	sub-50073/anat/sub-50073_T1w.nii.gz	OpenfMRI	ds000030	https://openfmri.org/dataset/ds000030
50075	Magnetic Resonance Imaging	1.00000023842x1.0x1.0	millimeter	UO	UO:0000016	T1w	sub-50075	sub-50075/anat/sub-50075_T1w.nii.gz	OpenfMRI	ds000030	https://openfmri.org/dataset/ds000030
50076	Magnetic Resonance Imaging	0.999995470047x1.0x1.0	millimeter	UO	UO:0000016	T1w	sub-50076	sub-50076/anat/sub-50076_T1w.nii.gz	OpenfMRI	ds000030	https://openfmri.org/dataset/ds000030
50077	Magnetic Resonance Imaging	0.999997496605x1.0x1.0	millimeter	UO	UO:0000016	T1w	sub-50077	sub-50077/anat/sub-50077_T1w.nii.gz	OpenfMRI	ds000030	https://openfmri.org/dataset/ds000030
50080	Magnetic Resonance Imaging	1.0x1.0x1.0	millimeter	UO	UO:0000016	T1w	sub-50080	sub-50080/anat/sub-50080_T1w.nii.gz	OpenfMRI	ds000030	https://openfmri.org/dataset/ds000030
50081	Magnetic Resonance Imaging	1.00000321865x1.0x1.0	millimeter	UO	UO:0000016	T1w	sub-50081	sub-50081/anat/sub-50081_T1w.nii.gz	OpenfMRI	ds000030	https://openfmri.org/dataset/ds000030
50083	Magnetic Resonance Imaging	1.00000369549x1.0x1.0	millimeter	UO	UO:0000016	T1w	sub-50083	sub-50083/anat/sub-50083_T1w.nii.gz	OpenfMRI	ds000030	https://openfmri.org/dataset/ds000030
50085	Magnetic Resonance Imaging	1.0x1.0x1.0	millimeter	UO	UO:0000016	T1w	sub-50085	sub-50085/anat/sub-50085_T1w.nii.gz	OpenfMRI	ds000030	https://openfmri.org/dataset/ds000030
60001	Magnetic Resonance Imaging	1.000005126x1.0x1.0	millimeter	UO	UO:0000016	T1w	sub-60001	sub-60001/anat/sub-60001_T1w.nii.gz	OpenfMRI	ds000030	https://openfmri.org/dataset/ds000030
60005	Magnetic Resonance Imaging	0.999996781349x1.0x1.0	millimeter	UO	UO:0000016	T1w	sub-60005	sub-60005/anat/sub-60005_T1w.nii.gz	OpenfMRI	ds000030	https://openfmri.org/dataset/ds000030
60006	Magnetic Resonance Imaging	1.0x1.0x1.0	millimeter	UO	UO:0000016	T1w	sub-60006	sub-60006/anat/sub-60006_T1w.nii.gz	OpenfMRI	ds000030	https://openfmri.org/dataset/ds000030
60008	Magnetic Resonance Imaging	1.0x1.0x1.0	millimeter	UO	UO:0000016	T1w	sub-60008	sub-60008/anat/sub-60008_T1w.nii.gz	OpenfMRI	ds000030	https://openfmri.org/dataset/ds000030
60010	Magnetic Resonance Imaging	1.00000023842x1.0x1.0	millimeter	UO	UO:0000016	T1w	sub-60010	sub-60010/anat/sub-60010_T1w.nii.gz	OpenfMRI	ds000030	https://openfmri.org/dataset/ds000030
60011	Magnetic Resonance Imaging	1.0x1.0x1.0	millimeter	UO	UO:0000016	T1w	sub-60011	sub-60011/anat/sub-60011_T1w.nii.gz	OpenfMRI	ds000030	https://openfmri.org/dataset/ds000030
60012	Magnetic Resonance Imaging	1.0x1.0x1.0	millimeter	UO	UO:0000016	T1w	sub-60012	sub-60012/anat/sub-60012_T1w.nii.gz	OpenfMRI	ds000030	https://openfmri.org/dataset/ds000030
60014	Magnetic Resonance Imaging	0.999999165535x1.0x1.0	millimeter	UO	UO:0000016	T1w	sub-60014	sub-60014/anat/sub-60014_T1w.nii.gz	OpenfMRI	ds000030	https://openfmri.org/dataset/ds000030
60015	Magnetic Resonance Imaging	1.00000035763x1.0x1.0	millimeter	UO	UO:0000016	T1w	sub-60015	sub-60015/anat/sub-60015_T1w.nii.gz	OpenfMRI	ds000030	https://openfmri.org/dataset/ds000030
60016	Magnetic Resonance Imaging	1.0x1.0x1.0	millimeter	UO	UO:0000016	T1w	sub-60016	sub-60016/anat/sub-60016_T1w.nii.gz	OpenfMRI	ds000030	https://openfmri.org/dataset/ds000030
60017	Magnetic Resonance Imaging	1.0x1.0x1.0	millimeter	UO	UO:0000016	T1w	sub-60017	sub-60017/anat/sub-60017_T1w.nii.gz	OpenfMRI	ds000030	https://openfmri.org/dataset/ds000030
60020	Magnetic Resonance Imaging	1.00000047684x1.0x1.0	millimeter	UO	UO:0000016	T1w	sub-60020	sub-60020/anat/sub-60020_T1w.nii.gz	OpenfMRI	ds000030	https://openfmri.org/dataset/ds000030
60021	Magnetic Resonance Imaging	1.00000154972x1.0x1.0	millimeter	UO	UO:0000016	T1w	sub-60021	sub-60021/anat/sub-60021_T1w.nii.gz	OpenfMRI	ds000030	https://openfmri.org/dataset/ds000030
60022	Magnetic Resonance Imaging	1.0x1.0x1.0	millimeter	UO	UO:0000016	T1w	sub-60022	sub-60022/anat/sub-60022_T1w.nii.gz	OpenfMRI	ds000030	https://openfmri.org/dataset/ds000030
60028	Magnetic Resonance Imaging	1.0x1.0x1.0	millimeter	UO	UO:0000016	T1w	sub-60028	sub-60028/anat/sub-60028_T1w.nii.gz	OpenfMRI	ds000030	https://openfmri.org/dataset/ds000030
60030	Magnetic Resonance Imaging	1.0x1.0x1.0	millimeter	UO	UO:0000016	T1w	sub-60030	sub-60030/anat/sub-60030_T1w.nii.gz	OpenfMRI	ds000030	https://openfmri.org/dataset/ds000030
60033	Magnetic Resonance Imaging	1.0x1.0x1.0	millimeter	UO	UO:0000016	T1w	sub-60033	sub-60033/anat/sub-60033_T1w.nii.gz	OpenfMRI	ds000030	https://openfmri.org/dataset/ds000030
60036	Magnetic Resonance Imaging	0.999999880791x1.0x1.0	millimeter	UO	UO:0000016	T1w	sub-60036	sub-60036/anat/sub-60036_T1w.nii.gz	OpenfMRI	ds000030	https://openfmri.org/dataset/ds000030
60037	Magnetic Resonance Imaging	1.00000143051x1.0x1.0	millimeter	UO	UO:0000016	T1w	sub-60037	sub-60037/anat/sub-60037_T1w.nii.gz	OpenfMRI	ds000030	https://openfmri.org/dataset/ds000030
60038	Magnetic Resonance Imaging	1.0x1.0x1.0	millimeter	UO	UO:0000016	T1w	sub-60038	sub-60038/anat/sub-60038_T1w.nii.gz	OpenfMRI	ds000030	https://openfmri.org/dataset/ds000030
60042	Magnetic Resonance Imaging	1.0x1.0x1.0	millimeter	UO	UO:0000016	T1w	sub-60042	sub-60042/anat/sub-60042_T1w.nii.gz	OpenfMRI	ds000030	https://openfmri.org/dataset/ds000030
60043	Magnetic Resonance Imaging	1.0x1.0x1.0	millimeter	UO	UO:0000016	T1w	sub-60043	sub-60043/anat/sub-60043_T1w.nii.gz	OpenfMRI	ds000030	https://openfmri.org/dataset/ds000030
60045	Magnetic Resonance Imaging	0.999999344349x1.0x1.0	millimeter	UO	UO:0000016	T1w	sub-60045	sub-60045/anat/sub-60045_T1w.nii.gz	OpenfMRI	ds000030	https://openfmri.org/dataset/ds000030
60046	Magnetic Resonance Imaging	0.999996840954x1.0x1.0	millimeter	UO	UO:0000016	T1w	sub-60046	sub-60046/anat/sub-60046_T1w.nii.gz	OpenfMRI	ds000030	https://openfmri.org/dataset/ds000030
60048	Magnetic Resonance Imaging	1.00000166893x1.0x1.0	millimeter	UO	UO:0000016	T1w	sub-60048	sub-60048/anat/sub-60048_T1w.nii.gz	OpenfMRI	ds000030	https://openfmri.org/dataset/ds000030
60049	Magnetic Resonance Imaging	1.00000143051x1.0x1.0	millimeter	UO	UO:0000016	T1w	sub-60049	sub-60049/anat/sub-60049_T1w.nii.gz	OpenfMRI	ds000030	https://openfmri.org/dataset/ds000030
60051	Magnetic Resonance Imaging	0.999998986721x1.0x1.0	millimeter	UO	UO:0000016	T1w	sub-60051	sub-60051/anat/sub-60051_T1w.nii.gz	OpenfMRI	ds000030	https://openfmri.org/dataset/ds000030
60052	Magnetic Resonance Imaging	1.0x1.0x1.0	millimeter	UO	UO:0000016	T1w	sub-60052	sub-60052/anat/sub-60052_T1w.nii.gz	OpenfMRI	ds000030	https://openfmri.org/dataset/ds000030
60053	Magnetic Resonance Imaging	0.999997496605x1.0x1.0	millimeter	UO	UO:0000016	T1w	sub-60053	sub-60053/anat/sub-60053_T1w.nii.gz	OpenfMRI	ds000030	https://openfmri.org/dataset/ds000030
60055	Magnetic Resonance Imaging	0.99999910593x1.0x1.0	millimeter	UO	UO:0000016	T1w	sub-60055	sub-60055/anat/sub-60055_T1w.nii.gz	OpenfMRI	ds000030	https://openfmri.org/dataset/ds000030
60056	Magnetic Resonance Imaging	1.0x1.0x1.0	millimeter	UO	UO:0000016	T1w	sub-60056	sub-60056/anat/sub-60056_T1w.nii.gz	OpenfMRI	ds000030	https://openfmri.org/dataset/ds000030
60057	Magnetic Resonance Imaging	1.00000441074x1.0x1.0	millimeter	UO	UO:0000016	T1w	sub-60057	sub-60057/anat/sub-60057_T1w.nii.gz	OpenfMRI	ds000030	https://openfmri.org/dataset/ds000030
60060	Magnetic Resonance Imaging	0.999998152256x1.0x1.0	millimeter	UO	UO:0000016	T1w	sub-60060	sub-60060/anat/sub-60060_T1w.nii.gz	OpenfMRI	ds000030	https://openfmri.org/dataset/ds000030
60062	Magnetic Resonance Imaging	1.00000023842x1.0x1.0	millimeter	UO	UO:0000016	T1w	sub-60062	sub-60062/anat/sub-60062_T1w.nii.gz	OpenfMRI	ds000030	https://openfmri.org/dataset/ds000030
60065	Magnetic Resonance Imaging	1.0x1.0x1.0	millimeter	UO	UO:0000016	T1w	sub-60065	sub-60065/anat/sub-60065_T1w.nii.gz	OpenfMRI	ds000030	https://openfmri.org/dataset/ds000030
60066	Magnetic Resonance Imaging	0.999996423721x1.0x1.0	millimeter	UO	UO:0000016	T1w	sub-60066	sub-60066/anat/sub-60066_T1w.nii.gz	OpenfMRI	ds000030	https://openfmri.org/dataset/ds000030
60068	Magnetic Resonance Imaging	0.999999523163x1.0x1.0	millimeter	UO	UO:0000016	T1w	sub-60068	sub-60068/anat/sub-60068_T1w.nii.gz	OpenfMRI	ds000030	https://openfmri.org/dataset/ds000030
60070	Magnetic Resonance Imaging	0.999997973442x1.0x1.0	millimeter	UO	UO:0000016	T1w	sub-60070	sub-60070/anat/sub-60070_T1w.nii.gz	OpenfMRI	ds000030	https://openfmri.org/dataset/ds000030
60072	Magnetic Resonance Imaging	1.0x1.0x1.0	millimeter	UO	UO:0000016	T1w	sub-60072	sub-60072/anat/sub-60072_T1w.nii.gz	OpenfMRI	ds000030	https://openfmri.org/dataset/ds000030
60073	Magnetic Resonance Imaging	1.0x1.0x1.0	millimeter	UO	UO:0000016	T1w	sub-60073	sub-60073/anat/sub-60073_T1w.nii.gz	OpenfMRI	ds000030	https://openfmri.org/dataset/ds000030
60074	Magnetic Resonance Imaging	0.999997198582x1.0x1.0	millimeter	UO	UO:0000016	T1w	sub-60074	sub-60074/anat/sub-60074_T1w.nii.gz	OpenfMRI	ds000030	https://openfmri.org/dataset/ds000030
60076	Magnetic Resonance Imaging	1.00000321865x1.0x1.0	millimeter	UO	UO:0000016	T1w	sub-60076	sub-60076/anat/sub-60076_T1w.nii.gz	OpenfMRI	ds000030	https://openfmri.org/dataset/ds000030
60077	Magnetic Resonance Imaging	0.999998152256x1.0x1.0	millimeter	UO	UO:0000016	T1w	sub-60077	sub-60077/anat/sub-60077_T1w.nii.gz	OpenfMRI	ds000030	https://openfmri.org/dataset/ds000030
60078	Magnetic Resonance Imaging	0.999999046326x1.0x1.0	millimeter	UO	UO:0000016	T1w	sub-60078	sub-60078/anat/sub-60078_T1w.nii.gz	OpenfMRI	ds000030	https://openfmri.org/dataset/ds000030
60079	Magnetic Resonance Imaging	0.999997675419x1.0x1.0	millimeter	UO	UO:0000016	T1w	sub-60079	sub-60079/anat/sub-60079_T1w.nii.gz	OpenfMRI	ds000030	https://openfmri.org/dataset/ds000030
60080	Magnetic Resonance Imaging	1.0x1.0x1.0	millimeter	UO	UO:0000016	T1w	sub-60080	sub-60080/anat/sub-60080_T1w.nii.gz	OpenfMRI	ds000030	https://openfmri.org/dataset/ds000030
60084	Magnetic Resonance Imaging	1.00000083447x1.0x1.0	millimeter	UO	UO:0000016	T1w	sub-60084	sub-60084/anat/sub-60084_T1w.nii.gz	OpenfMRI	ds000030	https://openfmri.org/dataset/ds000030
60087	Magnetic Resonance Imaging	1.0x1.0x1.0	millimeter	UO	UO:0000016	T1w	sub-60087	sub-60087/anat/sub-60087_T1w.nii.gz	OpenfMRI	ds000030	https://openfmri.org/dataset/ds000030
60089	Magnetic Resonance Imaging	1.00000214577x1.0x1.0	millimeter	UO	UO:0000016	T1w	sub-60089	sub-60089/anat/sub-60089_T1w.nii.gz	OpenfMRI	ds000030	https://openfmri.org/dataset/ds000030
70001	Magnetic Resonance Imaging	0.999997496605x1.0x1.0	millimeter	UO	UO:0000016	T1w	sub-70001	sub-70001/anat/sub-70001_T1w.nii.gz	OpenfMRI	ds000030	https://openfmri.org/dataset/ds000030
70002	Magnetic Resonance Imaging	0.99999922514x1.0x1.0	millimeter	UO	UO:0000016	T1w	sub-70002	sub-70002/anat/sub-70002_T1w.nii.gz	OpenfMRI	ds000030	https://openfmri.org/dataset/ds000030
70004	Magnetic Resonance Imaging	1.0x1.0x1.0	millimeter	UO	UO:0000016	T1w	sub-70004	sub-70004/anat/sub-70004_T1w.nii.gz	OpenfMRI	ds000030	https://openfmri.org/dataset/ds000030
70007	Magnetic Resonance Imaging	1.0x1.0x1.0	millimeter	UO	UO:0000016	T1w	sub-70007	sub-70007/anat/sub-70007_T1w.nii.gz	OpenfMRI	ds000030	https://openfmri.org/dataset/ds000030
70010	Magnetic Resonance Imaging	1.0x1.0x1.0	millimeter	UO	UO:0000016	T1w	sub-70010	sub-70010/anat/sub-70010_T1w.nii.gz	OpenfMRI	ds000030	https://openfmri.org/dataset/ds000030
70015	Magnetic Resonance Imaging	1.00000107288x1.0x1.0	millimeter	UO	UO:0000016	T1w	sub-70015	sub-70015/anat/sub-70015_T1w.nii.gz	OpenfMRI	ds000030	https://openfmri.org/dataset/ds000030
70017	Magnetic Resonance Imaging	0.999996185303x1.0x1.0	millimeter	UO	UO:0000016	T1w	sub-70017	sub-70017/anat/sub-70017_T1w.nii.gz	OpenfMRI	ds000030	https://openfmri.org/dataset/ds000030
70020	Magnetic Resonance Imaging	0.99999922514x1.0x1.0	millimeter	UO	UO:0000016	T1w	sub-70020	sub-70020/anat/sub-70020_T1w.nii.gz	OpenfMRI	ds000030	https://openfmri.org/dataset/ds000030
70021	Magnetic Resonance Imaging	1.0x1.0x1.0	millimeter	UO	UO:0000016	T1w	sub-70021	sub-70021/anat/sub-70021_T1w.nii.gz	OpenfMRI	ds000030	https://openfmri.org/dataset/ds000030
70022	Magnetic Resonance Imaging	1.00000023842x1.0x1.0	millimeter	UO	UO:0000016	T1w	sub-70022	sub-70022/anat/sub-70022_T1w.nii.gz	OpenfMRI	ds000030	https://openfmri.org/dataset/ds000030
70026	Magnetic Resonance Imaging	0.999999582767x1.0x1.0	millimeter	UO	UO:0000016	T1w	sub-70026	sub-70026/anat/sub-70026_T1w.nii.gz	OpenfMRI	ds000030	https://openfmri.org/dataset/ds000030
70029	Magnetic Resonance Imaging	1.0x1.0x1.0	millimeter	UO	UO:0000016	T1w	sub-70029	sub-70029/anat/sub-70029_T1w.nii.gz	OpenfMRI	ds000030	https://openfmri.org/dataset/ds000030
70033	Magnetic Resonance Imaging	1.00000023842x1.0x1.0	millimeter	UO	UO:0000016	T1w	sub-70033	sub-70033/anat/sub-70033_T1w.nii.gz	OpenfMRI	ds000030	https://openfmri.org/dataset/ds000030
70034	Magnetic Resonance Imaging	1.0x1.0x1.0	millimeter	UO	UO:0000016	T1w	sub-70034	sub-70034/anat/sub-70034_T1w.nii.gz	OpenfMRI	ds000030	https://openfmri.org/dataset/ds000030
70037	Magnetic Resonance Imaging	1.0x1.0x1.0	millimeter	UO	UO:0000016	T1w	sub-70037	sub-70037/anat/sub-70037_T1w.nii.gz	OpenfMRI	ds000030	https://openfmri.org/dataset/ds000030
70040	Magnetic Resonance Imaging	1.0x1.0x1.0	millimeter	UO	UO:0000016	T1w	sub-70040	sub-70040/anat/sub-70040_T1w.nii.gz	OpenfMRI	ds000030	https://openfmri.org/dataset/ds000030
70046	Magnetic Resonance Imaging	0.999997675419x1.0x1.0	millimeter	UO	UO:0000016	T1w	sub-70046	sub-70046/anat/sub-70046_T1w.nii.gz	OpenfMRI	ds000030	https://openfmri.org/dataset/ds000030
70048	Magnetic Resonance Imaging	1.0x1.0x1.0	millimeter	UO	UO:0000016	T1w	sub-70048	sub-70048/anat/sub-70048_T1w.nii.gz	OpenfMRI	ds000030	https://openfmri.org/dataset/ds000030
70049	Magnetic Resonance Imaging	0.999998152256x1.0x1.0	millimeter	UO	UO:0000016	T1w	sub-70049	sub-70049/anat/sub-70049_T1w.nii.gz	OpenfMRI	ds000030	https://openfmri.org/dataset/ds000030
70051	Magnetic Resonance Imaging	0.999998450279x1.0x1.0	millimeter	UO	UO:0000016	T1w	sub-70051	sub-70051/anat/sub-70051_T1w.nii.gz	OpenfMRI	ds000030	https://openfmri.org/dataset/ds000030
70052	Magnetic Resonance Imaging	0.999996483326x1.0x1.0	millimeter	UO	UO:0000016	T1w	sub-70052	sub-70052/anat/sub-70052_T1w.nii.gz	OpenfMRI	ds000030	https://openfmri.org/dataset/ds000030
70055	Magnetic Resonance Imaging	1.00000035763x1.0x1.0	millimeter	UO	UO:0000016	T1w	sub-70055	sub-70055/anat/sub-70055_T1w.nii.gz	OpenfMRI	ds000030	https://openfmri.org/dataset/ds000030
70057	Magnetic Resonance Imaging	1.00000405312x1.0x1.0	millimeter	UO	UO:0000016	T1w	sub-70057	sub-70057/anat/sub-70057_T1w.nii.gz	OpenfMRI	ds000030	https://openfmri.org/dataset/ds000030
70058	Magnetic Resonance Imaging	1.00000047684x1.0x1.0	millimeter	UO	UO:0000016	T1w	sub-70058	sub-70058/anat/sub-70058_T1w.nii.gz	OpenfMRI	ds000030	https://openfmri.org/dataset/ds000030
70060	Magnetic Resonance Imaging	1.0000064373x1.0x1.0	millimeter	UO	UO:0000016	T1w	sub-70060	sub-70060/anat/sub-70060_T1w.nii.gz	OpenfMRI	ds000030	https://openfmri.org/dataset/ds000030
70061	Magnetic Resonance Imaging	1.0x1.0x1.0	millimeter	UO	UO:0000016	T1w	sub-70061	sub-70061/anat/sub-70061_T1w.nii.gz	OpenfMRI	ds000030	https://openfmri.org/dataset/ds000030
70065	Magnetic Resonance Imaging	0.999998450279x1.0x1.0	millimeter	UO	UO:0000016	T1w	sub-70065	sub-70065/anat/sub-70065_T1w.nii.gz	OpenfMRI	ds000030	https://openfmri.org/dataset/ds000030
70068	Magnetic Resonance Imaging	0.999997437x1.0x1.0	millimeter	UO	UO:0000016	T1w	sub-70068	sub-70068/anat/sub-70068_T1w.nii.gz	OpenfMRI	ds000030	https://openfmri.org/dataset/ds000030
70069	Magnetic Resonance Imaging	1.0x1.0x1.0	millimeter	UO	UO:0000016	T1w	sub-70069	sub-70069/anat/sub-70069_T1w.nii.gz	OpenfMRI	ds000030	https://openfmri.org/dataset/ds000030
70070	Magnetic Resonance Imaging	1.0000013113x1.0x1.0	millimeter	UO	UO:0000016	T1w	sub-70070	sub-70070/anat/sub-70070_T1w.nii.gz	OpenfMRI	ds000030	https://openfmri.org/dataset/ds000030
70072	Magnetic Resonance Imaging	1.00000476837x1.0x1.0	millimeter	UO	UO:0000016	T1w	sub-70072	sub-70072/anat/sub-70072_T1w.nii.gz	OpenfMRI	ds000030	https://openfmri.org/dataset/ds000030
70073	Magnetic Resonance Imaging	1.00000369549x1.0x1.0	millimeter	UO	UO:0000016	T1w	sub-70073	sub-70073/anat/sub-70073_T1w.nii.gz	OpenfMRI	ds000030	https://openfmri.org/dataset/ds000030
70074	Magnetic Resonance Imaging	0.999997496605x1.0x1.0	millimeter	UO	UO:0000016	T1w	sub-70074	sub-70074/anat/sub-70074_T1w.nii.gz	OpenfMRI	ds000030	https://openfmri.org/dataset/ds000030
70075	Magnetic Resonance Imaging	1.00000047684x1.0x1.0	millimeter	UO	UO:0000016	T1w	sub-70075	sub-70075/anat/sub-70075_T1w.nii.gz	OpenfMRI	ds000030	https://openfmri.org/dataset/ds000030
70076	Magnetic Resonance Imaging	0.999997675419x1.0x1.0	millimeter	UO	UO:0000016	T1w	sub-70076	sub-70076/anat/sub-70076_T1w.nii.gz	OpenfMRI	ds000030	https://openfmri.org/dataset/ds000030
70077	Magnetic Resonance Imaging	0.999998390675x1.0x1.0	millimeter	UO	UO:0000016	T1w	sub-70077	sub-70077/anat/sub-70077_T1w.nii.gz	OpenfMRI	ds000030	https://openfmri.org/dataset/ds000030
70079	Magnetic Resonance Imaging	1.00000369549x1.0x1.0	millimeter	UO	UO:0000016	T1w	sub-70079	sub-70079/anat/sub-70079_T1w.nii.gz	OpenfMRI	ds000030	https://openfmri.org/dataset/ds000030
70080	Magnetic Resonance Imaging	0.999996840954x1.0x1.0	millimeter	UO	UO:0000016	T1w	sub-70080	sub-70080/anat/sub-70080_T1w.nii.gz	OpenfMRI	ds000030	https://openfmri.org/dataset/ds000030
70081	Magnetic Resonance Imaging	1.00000047684x1.0x1.0	millimeter	UO	UO:0000016	T1w	sub-70081	sub-70081/anat/sub-70081_T1w.nii.gz	OpenfMRI	ds000030	https://openfmri.org/dataset/ds000030
70083	Magnetic Resonance Imaging	1.0x1.0x1.0	millimeter	UO	UO:0000016	T1w	sub-70083	sub-70083/anat/sub-70083_T1w.nii.gz	OpenfMRI	ds000030	https://openfmri.org/dataset/ds000030
70086	Magnetic Resonance Imaging	0.999999761581x1.0x1.0	millimeter	UO	UO:0000016	T1w	sub-70086	sub-70086/anat/sub-70086_T1w.nii.gz	OpenfMRI	ds000030	https://openfmri.org/dataset/ds000030
