# Supplementary material for: A phenome-wide examination of neural and cognitive function
Source: Sci Data. 2016 Dec 6;3:160110. doi: 10.1038/sdata.2016.110 (PMC5139672; doi:10.1038/sdata.2016.110)
Supplement: Supplementary file 1 [file sdata2016110-isa1.zip › a_dwi_Poldrack.txt]

Sample Name	Protocol REF	Parameter Value[4d spacing]	Unit	Term Source REF	Term Accession Number	Parameter Value[resolution]	Unit	Term Source REF	Term Accession Number	Parameter Value[modality]	Assay Name	Raw Data File	Comment[Data Repository]	Comment[Data Record Accession]	Comment[Data Record URI]
10159	Magnetic Resonance Imaging	7	second	UO	UO:0000010	1.97916662693x1.97916662693x2.0	millimeter	UO	UO:0000016	dwi	sub-10159	sub-10159/dwi/sub-10159_dwi.nii.gz	OpenfMRI	ds000030	https://openfmri.org/dataset/ds000030
10171	Magnetic Resonance Imaging	7	second	UO	UO:0000010	1.97916662693x1.97916662693x2.0	millimeter	UO	UO:0000016	dwi	sub-10171	sub-10171/dwi/sub-10171_dwi.nii.gz	OpenfMRI	ds000030	https://openfmri.org/dataset/ds000030
10189	Magnetic Resonance Imaging	7	second	UO	UO:0000010	1.97916662693x1.97916662693x2.0	millimeter	UO	UO:0000016	dwi	sub-10189	sub-10189/dwi/sub-10189_dwi.nii.gz	OpenfMRI	ds000030	https://openfmri.org/dataset/ds000030
10193	Magnetic Resonance Imaging	7	second	UO	UO:0000010	1.97916662693x1.97916662693x2.0	millimeter	UO	UO:0000016	dwi	sub-10193	sub-10193/dwi/sub-10193_dwi.nii.gz	OpenfMRI	ds000030	https://openfmri.org/dataset/ds000030
10206	Magnetic Resonance Imaging	7	second	UO	UO:0000010	1.97916662693x1.97916662693x2.0	millimeter	UO	UO:0000016	dwi	sub-10206	sub-10206/dwi/sub-10206_dwi.nii.gz	OpenfMRI	ds000030	https://openfmri.org/dataset/ds000030
10217	Magnetic Resonance Imaging	7	second	UO	UO:0000010	1.97916662693x1.97916662693x2.0	millimeter	UO	UO:0000016	dwi	sub-10217	sub-10217/dwi/sub-10217_dwi.nii.gz	OpenfMRI	ds000030	https://openfmri.org/dataset/ds000030
10225	Magnetic Resonance Imaging	7	second	UO	UO:0000010	1.97916662693x1.97916662693x2.0	millimeter	UO	UO:0000016	dwi	sub-10225	sub-10225/dwi/sub-10225_dwi.nii.gz	OpenfMRI	ds000030	https://openfmri.org/dataset/ds000030
10227	Magnetic Resonance Imaging	7	second	UO	UO:0000010	1.97916662693x1.97916662693x2.0	millimeter	UO	UO:0000016	dwi	sub-10227	sub-10227/dwi/sub-10227_dwi.nii.gz	OpenfMRI	ds000030	https://openfmri.org/dataset/ds000030
10228	Magnetic Resonance Imaging	7	second	UO	UO:0000010	1.97916662693x1.97916662693x2.0	millimeter	UO	UO:0000016	dwi	sub-10228	sub-10228/dwi/sub-10228_dwi.nii.gz	OpenfMRI	ds000030	https://openfmri.org/dataset/ds000030
10235	Magnetic Resonance Imaging	7	second	UO	UO:0000010	1.97916662693x1.97916662693x2.0	millimeter	UO	UO:0000016	dwi	sub-10235	sub-10235/dwi/sub-10235_dwi.nii.gz	OpenfMRI	ds000030	https://openfmri.org/dataset/ds000030
10249	Magnetic Resonance Imaging	7	second	UO	UO:0000010	1.97916662693x1.97916662693x2.0	millimeter	UO	UO:0000016	dwi	sub-10249	sub-10249/dwi/sub-10249_dwi.nii.gz	OpenfMRI	ds000030	https://openfmri.org/dataset/ds000030
10269	Magnetic Resonance Imaging	7	second	UO	UO:0000010	1.97916662693x1.97916662693x2.0	millimeter	UO	UO:0000016	dwi	sub-10269	sub-10269/dwi/sub-10269_dwi.nii.gz	OpenfMRI	ds000030	https://openfmri.org/dataset/ds000030
10271	Magnetic Resonance Imaging	7	second	UO	UO:0000010	1.97916662693x1.97916662693x2.0	millimeter	UO	UO:0000016	dwi	sub-10271	sub-10271/dwi/sub-10271_dwi.nii.gz	OpenfMRI	ds000030	https://openfmri.org/dataset/ds000030
10273	Magnetic Resonance Imaging	7	second	UO	UO:0000010	1.97916662693x1.97916662693x2.0	millimeter	UO	UO:0000016	dwi	sub-10273	sub-10273/dwi/sub-10273_dwi.nii.gz	OpenfMRI	ds000030	https://openfmri.org/dataset/ds000030
10274	Magnetic Resonance Imaging	7	second	UO	UO:0000010	1.97916662693x1.97916662693x2.0	millimeter	UO	UO:0000016	dwi	sub-10274	sub-10274/dwi/sub-10274_dwi.nii.gz	OpenfMRI	ds000030	https://openfmri.org/dataset/ds000030
10280	Magnetic Resonance Imaging	7	second	UO	UO:0000010	1.97916662693x1.97916662693x2.09999990463	millimeter	UO	UO:0000016	dwi	sub-10280	sub-10280/dwi/sub-10280_dwi.nii.gz	OpenfMRI	ds000030	https://openfmri.org/dataset/ds000030
10290	Magnetic Resonance Imaging	7	second	UO	UO:0000010	1.97916662693x1.97916662693x2.0	millimeter	UO	UO:0000016	dwi	sub-10290	sub-10290/dwi/sub-10290_dwi.nii.gz	OpenfMRI	ds000030	https://openfmri.org/dataset/ds000030
10292	Magnetic Resonance Imaging	7	second	UO	UO:0000010	1.97916662693x1.97916662693x2.0	millimeter	UO	UO:0000016	dwi	sub-10292	sub-10292/dwi/sub-10292_dwi.nii.gz	OpenfMRI	ds000030	https://openfmri.org/dataset/ds000030
10304	Magnetic Resonance Imaging	7	second	UO	UO:0000010	1.97916662693x1.97916662693x2.0	millimeter	UO	UO:0000016	dwi	sub-10304	sub-10304/dwi/sub-10304_dwi.nii.gz	OpenfMRI	ds000030	https://openfmri.org/dataset/ds000030
10316	Magnetic Resonance Imaging	7	second	UO	UO:0000010	1.97916662693x1.97916662693x2.0	millimeter	UO	UO:0000016	dwi	sub-10316	sub-10316/dwi/sub-10316_dwi.nii.gz	OpenfMRI	ds000030	https://openfmri.org/dataset/ds000030
10321	Magnetic Resonance Imaging	8.399999619	second	UO	UO:0000010	1.97916662693x1.97916662693x2.0	millimeter	UO	UO:0000016	dwi	sub-10321	sub-10321/dwi/sub-10321_dwi.nii.gz	OpenfMRI	ds000030	https://openfmri.org/dataset/ds000030
10325	Magnetic Resonance Imaging	8.399999619	second	UO	UO:0000010	1.97916662693x1.97916662693x2.0	millimeter	UO	UO:0000016	dwi	sub-10325	sub-10325/dwi/sub-10325_dwi.nii.gz	OpenfMRI	ds000030	https://openfmri.org/dataset/ds000030
10329	Magnetic Resonance Imaging	8.399999619	second	UO	UO:0000010	1.97916662693x1.97916662693x1.99999988079	millimeter	UO	UO:0000016	dwi	sub-10329	sub-10329/dwi/sub-10329_dwi.nii.gz	OpenfMRI	ds000030	https://openfmri.org/dataset/ds000030
10339	Magnetic Resonance Imaging	8.399999619	second	UO	UO:0000010	1.97916662693x1.97916662693x2.0	millimeter	UO	UO:0000016	dwi	sub-10339	sub-10339/dwi/sub-10339_dwi.nii.gz	OpenfMRI	ds000030	https://openfmri.org/dataset/ds000030
10340	Magnetic Resonance Imaging	8.399999619	second	UO	UO:0000010	1.97916662693x1.97916662693x2.0	millimeter	UO	UO:0000016	dwi	sub-10340	sub-10340/dwi/sub-10340_dwi.nii.gz	OpenfMRI	ds000030	https://openfmri.org/dataset/ds000030
10345	Magnetic Resonance Imaging	8.399999619	second	UO	UO:0000010	1.97916662693x1.97916662693x2.0	millimeter	UO	UO:0000016	dwi	sub-10345	sub-10345/dwi/sub-10345_dwi.nii.gz	OpenfMRI	ds000030	https://openfmri.org/dataset/ds000030
10347	Magnetic Resonance Imaging	8.399999619	second	UO	UO:0000010	1.97916662693x1.97916662693x1.99999988079	millimeter	UO	UO:0000016	dwi	sub-10347	sub-10347/dwi/sub-10347_dwi.nii.gz	OpenfMRI	ds000030	https://openfmri.org/dataset/ds000030
10356	Magnetic Resonance Imaging	8.399999619	second	UO	UO:0000010	1.97916662693x1.97916662693x2.0	millimeter	UO	UO:0000016	dwi	sub-10356	sub-10356/dwi/sub-10356_dwi.nii.gz	OpenfMRI	ds000030	https://openfmri.org/dataset/ds000030
10361	Magnetic Resonance Imaging	8.399999619	second	UO	UO:0000010	1.97916662693x1.97916662693x2.0	millimeter	UO	UO:0000016	dwi	sub-10361	sub-10361/dwi/sub-10361_dwi.nii.gz	OpenfMRI	ds000030	https://openfmri.org/dataset/ds000030
10365	Magnetic Resonance Imaging	8.399999619	second	UO	UO:0000010	1.97916662693x1.97916662693x2.0	millimeter	UO	UO:0000016	dwi	sub-10365	sub-10365/dwi/sub-10365_dwi.nii.gz	OpenfMRI	ds000030	https://openfmri.org/dataset/ds000030
10376	Magnetic Resonance Imaging	8.399999619	second	UO	UO:0000010	1.97916662693x1.97916662693x2.0	millimeter	UO	UO:0000016	dwi	sub-10376	sub-10376/dwi/sub-10376_dwi.nii.gz	OpenfMRI	ds000030	https://openfmri.org/dataset/ds000030
10377	Magnetic Resonance Imaging	8.399999619	second	UO	UO:0000010	1.97916662693x1.97916662693x2.0	millimeter	UO	UO:0000016	dwi	sub-10377	sub-10377/dwi/sub-10377_dwi.nii.gz	OpenfMRI	ds000030	https://openfmri.org/dataset/ds000030
10388	Magnetic Resonance Imaging	8.399999619	second	UO	UO:0000010	1.97916662693x1.97916662693x1.99999988079	millimeter	UO	UO:0000016	dwi	sub-10388	sub-10388/dwi/sub-10388_dwi.nii.gz	OpenfMRI	ds000030	https://openfmri.org/dataset/ds000030
10429	Magnetic Resonance Imaging	8.399999619	second	UO	UO:0000010	1.97916662693x1.97916662693x2.0	millimeter	UO	UO:0000016	dwi	sub-10429	sub-10429/dwi/sub-10429_dwi.nii.gz	OpenfMRI	ds000030	https://openfmri.org/dataset/ds000030
10438	Magnetic Resonance Imaging	8.399999619	second	UO	UO:0000010	1.97916662693x1.97916662693x2.0	millimeter	UO	UO:0000016	dwi	sub-10438	sub-10438/dwi/sub-10438_dwi.nii.gz	OpenfMRI	ds000030	https://openfmri.org/dataset/ds000030
10440	Magnetic Resonance Imaging	8.399999619	second	UO	UO:0000010	1.97916662693x1.97916662693x2.0	millimeter	UO	UO:0000016	dwi	sub-10440	sub-10440/dwi/sub-10440_dwi.nii.gz	OpenfMRI	ds000030	https://openfmri.org/dataset/ds000030
10448	Magnetic Resonance Imaging	8.399999619	second	UO	UO:0000010	1.97916662693x1.97916662693x2.0	millimeter	UO	UO:0000016	dwi	sub-10448	sub-10448/dwi/sub-10448_dwi.nii.gz	OpenfMRI	ds000030	https://openfmri.org/dataset/ds000030
10455	Magnetic Resonance Imaging	8.399999619	second	UO	UO:0000010	1.97916662693x1.97916662693x2.0	millimeter	UO	UO:0000016	dwi	sub-10455	sub-10455/dwi/sub-10455_dwi.nii.gz	OpenfMRI	ds000030	https://openfmri.org/dataset/ds000030
10460	Magnetic Resonance Imaging	8.399999619	second	UO	UO:0000010	1.97916662693x1.97916662693x2.0	millimeter	UO	UO:0000016	dwi	sub-10460	sub-10460/dwi/sub-10460_dwi.nii.gz	OpenfMRI	ds000030	https://openfmri.org/dataset/ds000030
10471	Magnetic Resonance Imaging	8.399999619	second	UO	UO:0000010	1.97916662693x1.97916662693x2.0	millimeter	UO	UO:0000016	dwi	sub-10471	sub-10471/dwi/sub-10471_dwi.nii.gz	OpenfMRI	ds000030	https://openfmri.org/dataset/ds000030
10478	Magnetic Resonance Imaging	8.399999619	second	UO	UO:0000010	1.97916662693x1.97916662693x2.0	millimeter	UO	UO:0000016	dwi	sub-10478	sub-10478/dwi/sub-10478_dwi.nii.gz	OpenfMRI	ds000030	https://openfmri.org/dataset/ds000030
10487	Magnetic Resonance Imaging	8.399999619	second	UO	UO:0000010	1.97916662693x1.97916662693x2.0	millimeter	UO	UO:0000016	dwi	sub-10487	sub-10487/dwi/sub-10487_dwi.nii.gz	OpenfMRI	ds000030	https://openfmri.org/dataset/ds000030
10492	Magnetic Resonance Imaging	8.399999619	second	UO	UO:0000010	1.97916662693x1.97916662693x1.99999988079	millimeter	UO	UO:0000016	dwi	sub-10492	sub-10492/dwi/sub-10492_dwi.nii.gz	OpenfMRI	ds000030	https://openfmri.org/dataset/ds000030
10506	Magnetic Resonance Imaging	8.399999619	second	UO	UO:0000010	1.97916662693x1.97916662693x2.0	millimeter	UO	UO:0000016	dwi	sub-10506	sub-10506/dwi/sub-10506_dwi.nii.gz	OpenfMRI	ds000030	https://openfmri.org/dataset/ds000030
10517	Magnetic Resonance Imaging	8.399999619	second	UO	UO:0000010	1.97916662693x1.97916662693x1.99999988079	millimeter	UO	UO:0000016	dwi	sub-10517	sub-10517/dwi/sub-10517_dwi.nii.gz	OpenfMRI	ds000030	https://openfmri.org/dataset/ds000030
10523	Magnetic Resonance Imaging	8.399999619	second	UO	UO:0000010	1.97916662693x1.97916662693x2.0	millimeter	UO	UO:0000016	dwi	sub-10523	sub-10523/dwi/sub-10523_dwi.nii.gz	OpenfMRI	ds000030	https://openfmri.org/dataset/ds000030
10524	Magnetic Resonance Imaging	8.399999619	second	UO	UO:0000010	1.97916662693x1.97916662693x1.99999988079	millimeter	UO	UO:0000016	dwi	sub-10524	sub-10524/dwi/sub-10524_dwi.nii.gz	OpenfMRI	ds000030	https://openfmri.org/dataset/ds000030
10525	Magnetic Resonance Imaging	8.399999619	second	UO	UO:0000010	1.97916662693x1.97916662693x1.99999988079	millimeter	UO	UO:0000016	dwi	sub-10525	sub-10525/dwi/sub-10525_dwi.nii.gz	OpenfMRI	ds000030	https://openfmri.org/dataset/ds000030
10527	Magnetic Resonance Imaging	8.399999619	second	UO	UO:0000010	1.97916662693x1.97916662693x2.0	millimeter	UO	UO:0000016	dwi	sub-10527	sub-10527/dwi/sub-10527_dwi.nii.gz	OpenfMRI	ds000030	https://openfmri.org/dataset/ds000030
10530	Magnetic Resonance Imaging	8.399999619	second	UO	UO:0000010	1.97916662693x1.97916662693x2.0	millimeter	UO	UO:0000016	dwi	sub-10530	sub-10530/dwi/sub-10530_dwi.nii.gz	OpenfMRI	ds000030	https://openfmri.org/dataset/ds000030
10557	Magnetic Resonance Imaging	8.399999619	second	UO	UO:0000010	1.97916662693x1.97916662693x2.0	millimeter	UO	UO:0000016	dwi	sub-10557	sub-10557/dwi/sub-10557_dwi.nii.gz	OpenfMRI	ds000030	https://openfmri.org/dataset/ds000030
10565	Magnetic Resonance Imaging	8.399999619	second	UO	UO:0000010	1.97916662693x1.97916662693x2.0	millimeter	UO	UO:0000016	dwi	sub-10565	sub-10565/dwi/sub-10565_dwi.nii.gz	OpenfMRI	ds000030	https://openfmri.org/dataset/ds000030
10570	Magnetic Resonance Imaging	8.399999619	second	UO	UO:0000010	1.97916662693x1.97916662693x2.0	millimeter	UO	UO:0000016	dwi	sub-10570	sub-10570/dwi/sub-10570_dwi.nii.gz	OpenfMRI	ds000030	https://openfmri.org/dataset/ds000030
10575	Magnetic Resonance Imaging	8.399999619	second	UO	UO:0000010	1.97916662693x1.97916662693x2.0	millimeter	UO	UO:0000016	dwi	sub-10575	sub-10575/dwi/sub-10575_dwi.nii.gz	OpenfMRI	ds000030	https://openfmri.org/dataset/ds000030
10624	Magnetic Resonance Imaging	8.399999619	second	UO	UO:0000010	1.97916662693x1.97916662693x2.0	millimeter	UO	UO:0000016	dwi	sub-10624	sub-10624/dwi/sub-10624_dwi.nii.gz	OpenfMRI	ds000030	https://openfmri.org/dataset/ds000030
10629	Magnetic Resonance Imaging	8.399999619	second	UO	UO:0000010	1.97916662693x1.97916662693x2.0	millimeter	UO	UO:0000016	dwi	sub-10629	sub-10629/dwi/sub-10629_dwi.nii.gz	OpenfMRI	ds000030	https://openfmri.org/dataset/ds000030
10631	Magnetic Resonance Imaging	8.399999619	second	UO	UO:0000010	1.97916662693x1.97916662693x2.0	millimeter	UO	UO:0000016	dwi	sub-10631	sub-10631/dwi/sub-10631_dwi.nii.gz	OpenfMRI	ds000030	https://openfmri.org/dataset/ds000030
10638	Magnetic Resonance Imaging	8.399999619	second	UO	UO:0000010	1.97916662693x1.97916662693x2.0	millimeter	UO	UO:0000016	dwi	sub-10638	sub-10638/dwi/sub-10638_dwi.nii.gz	OpenfMRI	ds000030	https://openfmri.org/dataset/ds000030
10674	Magnetic Resonance Imaging	8.399999619	second	UO	UO:0000010	1.97916662693x1.97916662693x2.0	millimeter	UO	UO:0000016	dwi	sub-10674	sub-10674/dwi/sub-10674_dwi.nii.gz	OpenfMRI	ds000030	https://openfmri.org/dataset/ds000030
10678	Magnetic Resonance Imaging	8.399999619	second	UO	UO:0000010	1.97916662693x1.97916662693x2.0	millimeter	UO	UO:0000016	dwi	sub-10678	sub-10678/dwi/sub-10678_dwi.nii.gz	OpenfMRI	ds000030	https://openfmri.org/dataset/ds000030
10680	Magnetic Resonance Imaging	8.399999619	second	UO	UO:0000010	1.97916662693x1.97916662693x1.99999988079	millimeter	UO	UO:0000016	dwi	sub-10680	sub-10680/dwi/sub-10680_dwi.nii.gz	OpenfMRI	ds000030	https://openfmri.org/dataset/ds000030
10686	Magnetic Resonance Imaging	8.399999619	second	UO	UO:0000010	1.97916662693x1.97916662693x1.99999988079	millimeter	UO	UO:0000016	dwi	sub-10686	sub-10686/dwi/sub-10686_dwi.nii.gz	OpenfMRI	ds000030	https://openfmri.org/dataset/ds000030
10692	Magnetic Resonance Imaging	8.399999619	second	UO	UO:0000010	1.97916662693x1.97916662693x2.0	millimeter	UO	UO:0000016	dwi	sub-10692	sub-10692/dwi/sub-10692_dwi.nii.gz	OpenfMRI	ds000030	https://openfmri.org/dataset/ds000030
10696	Magnetic Resonance Imaging	8.399999619	second	UO	UO:0000010	1.97916662693x1.97916662693x2.0	millimeter	UO	UO:0000016	dwi	sub-10696	sub-10696/dwi/sub-10696_dwi.nii.gz	OpenfMRI	ds000030	https://openfmri.org/dataset/ds000030
10697	Magnetic Resonance Imaging	8.399999619	second	UO	UO:0000010	1.97916662693x1.97916662693x2.0	millimeter	UO	UO:0000016	dwi	sub-10697	sub-10697/dwi/sub-10697_dwi.nii.gz	OpenfMRI	ds000030	https://openfmri.org/dataset/ds000030
10704	Magnetic Resonance Imaging	8.399999619	second	UO	UO:0000010	1.97916662693x1.97916662693x2.0	millimeter	UO	UO:0000016	dwi	sub-10704	sub-10704/dwi/sub-10704_dwi.nii.gz	OpenfMRI	ds000030	https://openfmri.org/dataset/ds000030
10707	Magnetic Resonance Imaging	8.399999619	second	UO	UO:0000010	1.97916662693x1.97916662693x2.0	millimeter	UO	UO:0000016	dwi	sub-10707	sub-10707/dwi/sub-10707_dwi.nii.gz	OpenfMRI	ds000030	https://openfmri.org/dataset/ds000030
10708	Magnetic Resonance Imaging	8.399999619	second	UO	UO:0000010	1.97916662693x1.97916662693x2.0	millimeter	UO	UO:0000016	dwi	sub-10708	sub-10708/dwi/sub-10708_dwi.nii.gz	OpenfMRI	ds000030	https://openfmri.org/dataset/ds000030
10719	Magnetic Resonance Imaging	8.399999619	second	UO	UO:0000010	1.97916662693x1.97916662693x2.0	millimeter	UO	UO:0000016	dwi	sub-10719	sub-10719/dwi/sub-10719_dwi.nii.gz	OpenfMRI	ds000030	https://openfmri.org/dataset/ds000030
10724	Magnetic Resonance Imaging	8.399999619	second	UO	UO:0000010	1.97916662693x1.97916662693x1.99999988079	millimeter	UO	UO:0000016	dwi	sub-10724	sub-10724/dwi/sub-10724_dwi.nii.gz	OpenfMRI	ds000030	https://openfmri.org/dataset/ds000030
10746	Magnetic Resonance Imaging	8.399999619	second	UO	UO:0000010	1.97916662693x1.97916662693x2.0	millimeter	UO	UO:0000016	dwi	sub-10746	sub-10746/dwi/sub-10746_dwi.nii.gz	OpenfMRI	ds000030	https://openfmri.org/dataset/ds000030
10762	Magnetic Resonance Imaging	8.399999619	second	UO	UO:0000010	1.97916662693x1.97916662693x2.0	millimeter	UO	UO:0000016	dwi	sub-10762	sub-10762/dwi/sub-10762_dwi.nii.gz	OpenfMRI	ds000030	https://openfmri.org/dataset/ds000030
10779	Magnetic Resonance Imaging	8.399999619	second	UO	UO:0000010	1.97916662693x1.97916662693x2.0	millimeter	UO	UO:0000016	dwi	sub-10779	sub-10779/dwi/sub-10779_dwi.nii.gz	OpenfMRI	ds000030	https://openfmri.org/dataset/ds000030
10785	Magnetic Resonance Imaging	8.399999619	second	UO	UO:0000010	1.97916662693x1.97916662693x2.0	millimeter	UO	UO:0000016	dwi	sub-10785	sub-10785/dwi/sub-10785_dwi.nii.gz	OpenfMRI	ds000030	https://openfmri.org/dataset/ds000030
10788	Magnetic Resonance Imaging	8.399999619	second	UO	UO:0000010	1.97916662693x1.97916662693x1.99999988079	millimeter	UO	UO:0000016	dwi	sub-10788	sub-10788/dwi/sub-10788_dwi.nii.gz	OpenfMRI	ds000030	https://openfmri.org/dataset/ds000030
10844	Magnetic Resonance Imaging	8.399999619	second	UO	UO:0000010	1.97916662693x1.97916662693x2.0	millimeter	UO	UO:0000016	dwi	sub-10844	sub-10844/dwi/sub-10844_dwi.nii.gz	OpenfMRI	ds000030	https://openfmri.org/dataset/ds000030
10855	Magnetic Resonance Imaging	8.399999619	second	UO	UO:0000010	1.97916662693x1.97916662693x2.0	millimeter	UO	UO:0000016	dwi	sub-10855	sub-10855/dwi/sub-10855_dwi.nii.gz	OpenfMRI	ds000030	https://openfmri.org/dataset/ds000030
10871	Magnetic Resonance Imaging	8.399999619	second	UO	UO:0000010	1.97916662693x1.97916662693x2.0	millimeter	UO	UO:0000016	dwi	sub-10871	sub-10871/dwi/sub-10871_dwi.nii.gz	OpenfMRI	ds000030	https://openfmri.org/dataset/ds000030
10877	Magnetic Resonance Imaging	8.399999619	second	UO	UO:0000010	1.97916662693x1.97916662693x1.99999988079	millimeter	UO	UO:0000016	dwi	sub-10877	sub-10877/dwi/sub-10877_dwi.nii.gz	OpenfMRI	ds000030	https://openfmri.org/dataset/ds000030
10882	Magnetic Resonance Imaging	8.399999619	second	UO	UO:0000010	1.97916662693x1.97916662693x2.0	millimeter	UO	UO:0000016	dwi	sub-10882	sub-10882/dwi/sub-10882_dwi.nii.gz	OpenfMRI	ds000030	https://openfmri.org/dataset/ds000030
10891	Magnetic Resonance Imaging	8.399999619	second	UO	UO:0000010	1.97916662693x1.97916662693x2.0	millimeter	UO	UO:0000016	dwi	sub-10891	sub-10891/dwi/sub-10891_dwi.nii.gz	OpenfMRI	ds000030	https://openfmri.org/dataset/ds000030
10893	Magnetic Resonance Imaging	8.399999619	second	UO	UO:0000010	1.97916662693x1.97916662693x1.99999988079	millimeter	UO	UO:0000016	dwi	sub-10893	sub-10893/dwi/sub-10893_dwi.nii.gz	OpenfMRI	ds000030	https://openfmri.org/dataset/ds000030
10912	Magnetic Resonance Imaging	8.399999619	second	UO	UO:0000010	1.97916662693x1.97916662693x2.0	millimeter	UO	UO:0000016	dwi	sub-10912	sub-10912/dwi/sub-10912_dwi.nii.gz	OpenfMRI	ds000030	https://openfmri.org/dataset/ds000030
10934	Magnetic Resonance Imaging	8.399999619	second	UO	UO:0000010	1.97916662693x1.97916662693x1.99999988079	millimeter	UO	UO:0000016	dwi	sub-10934	sub-10934/dwi/sub-10934_dwi.nii.gz	OpenfMRI	ds000030	https://openfmri.org/dataset/ds000030
10940	Magnetic Resonance Imaging	8.399999619	second	UO	UO:0000010	1.97916662693x1.97916662693x2.0	millimeter	UO	UO:0000016	dwi	sub-10940	sub-10940/dwi/sub-10940_dwi.nii.gz	OpenfMRI	ds000030	https://openfmri.org/dataset/ds000030
10948	Magnetic Resonance Imaging	8.399999619	second	UO	UO:0000010	1.97916662693x1.97916662693x1.99999988079	millimeter	UO	UO:0000016	dwi	sub-10948	sub-10948/dwi/sub-10948_dwi.nii.gz	OpenfMRI	ds000030	https://openfmri.org/dataset/ds000030
10949	Magnetic Resonance Imaging	8.399999619	second	UO	UO:0000010	1.97916662693x1.97916662693x2.0	millimeter	UO	UO:0000016	dwi	sub-10949	sub-10949/dwi/sub-10949_dwi.nii.gz	OpenfMRI	ds000030	https://openfmri.org/dataset/ds000030
10958	Magnetic Resonance Imaging	8.399999619	second	UO	UO:0000010	1.97916662693x1.97916662693x1.99999988079	millimeter	UO	UO:0000016	dwi	sub-10958	sub-10958/dwi/sub-10958_dwi.nii.gz	OpenfMRI	ds000030	https://openfmri.org/dataset/ds000030
10963	Magnetic Resonance Imaging	8.399999619	second	UO	UO:0000010	1.97916662693x1.97916662693x2.0	millimeter	UO	UO:0000016	dwi	sub-10963	sub-10963/dwi/sub-10963_dwi.nii.gz	OpenfMRI	ds000030	https://openfmri.org/dataset/ds000030
10968	Magnetic Resonance Imaging	8.399999619	second	UO	UO:0000010	1.97916662693x1.97916662693x1.99999988079	millimeter	UO	UO:0000016	dwi	sub-10968	sub-10968/dwi/sub-10968_dwi.nii.gz	OpenfMRI	ds000030	https://openfmri.org/dataset/ds000030
10975	Magnetic Resonance Imaging	8.399999619	second	UO	UO:0000010	1.97916662693x1.97916662693x2.0	millimeter	UO	UO:0000016	dwi	sub-10975	sub-10975/dwi/sub-10975_dwi.nii.gz	OpenfMRI	ds000030	https://openfmri.org/dataset/ds000030
10977	Magnetic Resonance Imaging	8.399999619	second	UO	UO:0000010	1.97916662693x1.97916662693x2.0	millimeter	UO	UO:0000016	dwi	sub-10977	sub-10977/dwi/sub-10977_dwi.nii.gz	OpenfMRI	ds000030	https://openfmri.org/dataset/ds000030
10987	Magnetic Resonance Imaging	8.399999619	second	UO	UO:0000010	1.97916662693x1.97916662693x2.0	millimeter	UO	UO:0000016	dwi	sub-10987	sub-10987/dwi/sub-10987_dwi.nii.gz	OpenfMRI	ds000030	https://openfmri.org/dataset/ds000030
10998	Magnetic Resonance Imaging	8.399999619	second	UO	UO:0000010	1.97916662693x1.97916662693x2.0	millimeter	UO	UO:0000016	dwi	sub-10998	sub-10998/dwi/sub-10998_dwi.nii.gz	OpenfMRI	ds000030	https://openfmri.org/dataset/ds000030
11019	Magnetic Resonance Imaging	8.399999619	second	UO	UO:0000010	1.97916662693x1.97916662693x1.99999988079	millimeter	UO	UO:0000016	dwi	sub-11019	sub-11019/dwi/sub-11019_dwi.nii.gz	OpenfMRI	ds000030	https://openfmri.org/dataset/ds000030
11030	Magnetic Resonance Imaging	8.399999619	second	UO	UO:0000010	1.97916662693x1.97916662693x2.0	millimeter	UO	UO:0000016	dwi	sub-11030	sub-11030/dwi/sub-11030_dwi.nii.gz	OpenfMRI	ds000030	https://openfmri.org/dataset/ds000030
11044	Magnetic Resonance Imaging	8.399999619	second	UO	UO:0000010	1.97916662693x1.97916662693x1.99999988079	millimeter	UO	UO:0000016	dwi	sub-11044	sub-11044/dwi/sub-11044_dwi.nii.gz	OpenfMRI	ds000030	https://openfmri.org/dataset/ds000030
11050	Magnetic Resonance Imaging	8.399999619	second	UO	UO:0000010	1.97916662693x1.97916662693x1.99999988079	millimeter	UO	UO:0000016	dwi	sub-11050	sub-11050/dwi/sub-11050_dwi.nii.gz	OpenfMRI	ds000030	https://openfmri.org/dataset/ds000030
11052	Magnetic Resonance Imaging	8.399999619	second	UO	UO:0000010	1.97916662693x1.97916662693x2.0	millimeter	UO	UO:0000016	dwi	sub-11052	sub-11052/dwi/sub-11052_dwi.nii.gz	OpenfMRI	ds000030	https://openfmri.org/dataset/ds000030
11059	Magnetic Resonance Imaging	8.399999619	second	UO	UO:0000010	1.97916662693x1.97916662693x2.0	millimeter	UO	UO:0000016	dwi	sub-11059	sub-11059/dwi/sub-11059_dwi.nii.gz	OpenfMRI	ds000030	https://openfmri.org/dataset/ds000030
11061	Magnetic Resonance Imaging	9	second	UO	UO:0000010	1.97916662693x1.97916662693x2.0	millimeter	UO	UO:0000016	dwi	sub-11061	sub-11061/dwi/sub-11061_dwi.nii.gz	OpenfMRI	ds000030	https://openfmri.org/dataset/ds000030
11062	Magnetic Resonance Imaging	9	second	UO	UO:0000010	1.97916662693x1.97916662693x2.0	millimeter	UO	UO:0000016	dwi	sub-11062	sub-11062/dwi/sub-11062_dwi.nii.gz	OpenfMRI	ds000030	https://openfmri.org/dataset/ds000030
11066	Magnetic Resonance Imaging	9	second	UO	UO:0000010	1.97916662693x1.97916662693x2.0	millimeter	UO	UO:0000016	dwi	sub-11066	sub-11066/dwi/sub-11066_dwi.nii.gz	OpenfMRI	ds000030	https://openfmri.org/dataset/ds000030
11067	Magnetic Resonance Imaging	9	second	UO	UO:0000010	1.97916662693x1.97916662693x1.99999988079	millimeter	UO	UO:0000016	dwi	sub-11067	sub-11067/dwi/sub-11067_dwi.nii.gz	OpenfMRI	ds000030	https://openfmri.org/dataset/ds000030
11068	Magnetic Resonance Imaging	9	second	UO	UO:0000010	1.97916662693x1.97916662693x2.0	millimeter	UO	UO:0000016	dwi	sub-11068	sub-11068/dwi/sub-11068_dwi.nii.gz	OpenfMRI	ds000030	https://openfmri.org/dataset/ds000030
11077	Magnetic Resonance Imaging	9	second	UO	UO:0000010	1.97916662693x1.97916662693x2.0	millimeter	UO	UO:0000016	dwi	sub-11077	sub-11077/dwi/sub-11077_dwi.nii.gz	OpenfMRI	ds000030	https://openfmri.org/dataset/ds000030
11082	Magnetic Resonance Imaging	9	second	UO	UO:0000010	1.97916662693x1.97916662693x2.0	millimeter	UO	UO:0000016	dwi	sub-11082	sub-11082/dwi/sub-11082_dwi.nii.gz	OpenfMRI	ds000030	https://openfmri.org/dataset/ds000030
11088	Magnetic Resonance Imaging	9	second	UO	UO:0000010	1.97916662693x1.97916662693x2.0	millimeter	UO	UO:0000016	dwi	sub-11088	sub-11088/dwi/sub-11088_dwi.nii.gz	OpenfMRI	ds000030	https://openfmri.org/dataset/ds000030
11090	Magnetic Resonance Imaging	9	second	UO	UO:0000010	1.97916662693x1.97916662693x1.99999988079	millimeter	UO	UO:0000016	dwi	sub-11090	sub-11090/dwi/sub-11090_dwi.nii.gz	OpenfMRI	ds000030	https://openfmri.org/dataset/ds000030
11097	Magnetic Resonance Imaging	9	second	UO	UO:0000010	1.97916662693x1.97916662693x2.0	millimeter	UO	UO:0000016	dwi	sub-11097	sub-11097/dwi/sub-11097_dwi.nii.gz	OpenfMRI	ds000030	https://openfmri.org/dataset/ds000030
11098	Magnetic Resonance Imaging	9	second	UO	UO:0000010	1.97916662693x1.97916662693x2.0	millimeter	UO	UO:0000016	dwi	sub-11098	sub-11098/dwi/sub-11098_dwi.nii.gz	OpenfMRI	ds000030	https://openfmri.org/dataset/ds000030
11104	Magnetic Resonance Imaging	9	second	UO	UO:0000010	1.97916662693x1.97916662693x2.0	millimeter	UO	UO:0000016	dwi	sub-11104	sub-11104/dwi/sub-11104_dwi.nii.gz	OpenfMRI	ds000030	https://openfmri.org/dataset/ds000030
11105	Magnetic Resonance Imaging	9	second	UO	UO:0000010	1.97916662693x1.97916662693x2.0	millimeter	UO	UO:0000016	dwi	sub-11105	sub-11105/dwi/sub-11105_dwi.nii.gz	OpenfMRI	ds000030	https://openfmri.org/dataset/ds000030
11106	Magnetic Resonance Imaging	9	second	UO	UO:0000010	1.97916662693x1.97916662693x2.0	millimeter	UO	UO:0000016	dwi	sub-11106	sub-11106/dwi/sub-11106_dwi.nii.gz	OpenfMRI	ds000030	https://openfmri.org/dataset/ds000030
11108	Magnetic Resonance Imaging	9	second	UO	UO:0000010	1.97916662693x1.97916662693x2.0	millimeter	UO	UO:0000016	dwi	sub-11108	sub-11108/dwi/sub-11108_dwi.nii.gz	OpenfMRI	ds000030	https://openfmri.org/dataset/ds000030
11112	Magnetic Resonance Imaging	9	second	UO	UO:0000010	1.97916662693x1.97916662693x2.0	millimeter	UO	UO:0000016	dwi	sub-11112	sub-11112/dwi/sub-11112_dwi.nii.gz	OpenfMRI	ds000030	https://openfmri.org/dataset/ds000030
11122	Magnetic Resonance Imaging	9	second	UO	UO:0000010	1.97916662693x1.97916662693x1.99999988079	millimeter	UO	UO:0000016	dwi	sub-11122	sub-11122/dwi/sub-11122_dwi.nii.gz	OpenfMRI	ds000030	https://openfmri.org/dataset/ds000030
11128	Magnetic Resonance Imaging	9	second	UO	UO:0000010	1.97916662693x1.97916662693x1.99999988079	millimeter	UO	UO:0000016	dwi	sub-11128	sub-11128/dwi/sub-11128_dwi.nii.gz	OpenfMRI	ds000030	https://openfmri.org/dataset/ds000030
11131	Magnetic Resonance Imaging	9	second	UO	UO:0000010	1.97916662693x1.97916662693x2.0	millimeter	UO	UO:0000016	dwi	sub-11131	sub-11131/dwi/sub-11131_dwi.nii.gz	OpenfMRI	ds000030	https://openfmri.org/dataset/ds000030
11142	Magnetic Resonance Imaging	9	second	UO	UO:0000010	1.97916662693x1.97916662693x2.0	millimeter	UO	UO:0000016	dwi	sub-11142	sub-11142/dwi/sub-11142_dwi.nii.gz	OpenfMRI	ds000030	https://openfmri.org/dataset/ds000030
11143	Magnetic Resonance Imaging	9	second	UO	UO:0000010	1.97916662693x1.97916662693x2.0	millimeter	UO	UO:0000016	dwi	sub-11143	sub-11143/dwi/sub-11143_dwi.nii.gz	OpenfMRI	ds000030	https://openfmri.org/dataset/ds000030
11149	Magnetic Resonance Imaging	9	second	UO	UO:0000010	1.97916662693x1.97916662693x2.0	millimeter	UO	UO:0000016	dwi	sub-11149	sub-11149/dwi/sub-11149_dwi.nii.gz	OpenfMRI	ds000030	https://openfmri.org/dataset/ds000030
11156	Magnetic Resonance Imaging	9	second	UO	UO:0000010	1.97916662693x1.97916662693x2.0	millimeter	UO	UO:0000016	dwi	sub-11156	sub-11156/dwi/sub-11156_dwi.nii.gz	OpenfMRI	ds000030	https://openfmri.org/dataset/ds000030
50004	Magnetic Resonance Imaging	8.399999619	second	UO	UO:0000010	1.97916662693x1.97916662693x2.0	millimeter	UO	UO:0000016	dwi	sub-50004	sub-50004/dwi/sub-50004_dwi.nii.gz	OpenfMRI	ds000030	https://openfmri.org/dataset/ds000030
50005	Magnetic Resonance Imaging	7	second	UO	UO:0000010	1.97916662693x1.97916662693x2.0	millimeter	UO	UO:0000016	dwi	sub-50005	sub-50005/dwi/sub-50005_dwi.nii.gz	OpenfMRI	ds000030	https://openfmri.org/dataset/ds000030
50006	Magnetic Resonance Imaging	8.399999619	second	UO	UO:0000010	1.97916662693x1.97916662693x2.0	millimeter	UO	UO:0000016	dwi	sub-50006	sub-50006/dwi/sub-50006_dwi.nii.gz	OpenfMRI	ds000030	https://openfmri.org/dataset/ds000030
50007	Magnetic Resonance Imaging	8.399999619	second	UO	UO:0000010	1.97916662693x1.97916662693x1.99999988079	millimeter	UO	UO:0000016	dwi	sub-50007	sub-50007/dwi/sub-50007_dwi.nii.gz	OpenfMRI	ds000030	https://openfmri.org/dataset/ds000030
50008	Magnetic Resonance Imaging	8.399999619	second	UO	UO:0000010	1.97916662693x1.97916662693x2.0	millimeter	UO	UO:0000016	dwi	sub-50008	sub-50008/dwi/sub-50008_dwi.nii.gz	OpenfMRI	ds000030	https://openfmri.org/dataset/ds000030
50010	Magnetic Resonance Imaging	8.399999619	second	UO	UO:0000010	1.97916662693x1.97916662693x2.0	millimeter	UO	UO:0000016	dwi	sub-50010	sub-50010/dwi/sub-50010_dwi.nii.gz	OpenfMRI	ds000030	https://openfmri.org/dataset/ds000030
50013	Magnetic Resonance Imaging	8.399999619	second	UO	UO:0000010	1.97916662693x1.97916662693x2.0	millimeter	UO	UO:0000016	dwi	sub-50013	sub-50013/dwi/sub-50013_dwi.nii.gz	OpenfMRI	ds000030	https://openfmri.org/dataset/ds000030
50014	Magnetic Resonance Imaging	8.399999619	second	UO	UO:0000010	1.97916662693x1.97916662693x2.0	millimeter	UO	UO:0000016	dwi	sub-50014	sub-50014/dwi/sub-50014_dwi.nii.gz	OpenfMRI	ds000030	https://openfmri.org/dataset/ds000030
50015	Magnetic Resonance Imaging	8.399999619	second	UO	UO:0000010	1.97916662693x1.97916662693x1.99999988079	millimeter	UO	UO:0000016	dwi	sub-50015	sub-50015/dwi/sub-50015_dwi.nii.gz	OpenfMRI	ds000030	https://openfmri.org/dataset/ds000030
50016	Magnetic Resonance Imaging	8.399999619	second	UO	UO:0000010	1.97916662693x1.97916662693x2.0	millimeter	UO	UO:0000016	dwi	sub-50016	sub-50016/dwi/sub-50016_dwi.nii.gz	OpenfMRI	ds000030	https://openfmri.org/dataset/ds000030
50020	Magnetic Resonance Imaging	8.399999619	second	UO	UO:0000010	1.97916662693x1.97916662693x2.0	millimeter	UO	UO:0000016	dwi	sub-50020	sub-50020/dwi/sub-50020_dwi.nii.gz	OpenfMRI	ds000030	https://openfmri.org/dataset/ds000030
50021	Magnetic Resonance Imaging	8.399999619	second	UO	UO:0000010	1.97916662693x1.97916662693x1.99999988079	millimeter	UO	UO:0000016	dwi	sub-50021	sub-50021/dwi/sub-50021_dwi.nii.gz	OpenfMRI	ds000030	https://openfmri.org/dataset/ds000030
50022	Magnetic Resonance Imaging	8.399999619	second	UO	UO:0000010	1.97916662693x1.97916662693x2.0	millimeter	UO	UO:0000016	dwi	sub-50022	sub-50022/dwi/sub-50022_dwi.nii.gz	OpenfMRI	ds000030	https://openfmri.org/dataset/ds000030
50023	Magnetic Resonance Imaging	8.399999619	second	UO	UO:0000010	1.97916662693x1.97916662693x2.0	millimeter	UO	UO:0000016	dwi	sub-50023	sub-50023/dwi/sub-50023_dwi.nii.gz	OpenfMRI	ds000030	https://openfmri.org/dataset/ds000030
50025	Magnetic Resonance Imaging	8.399999619	second	UO	UO:0000010	1.97916662693x1.97916662693x1.99999988079	millimeter	UO	UO:0000016	dwi	sub-50025	sub-50025/dwi/sub-50025_dwi.nii.gz	OpenfMRI	ds000030	https://openfmri.org/dataset/ds000030
50027	Magnetic Resonance Imaging	8.399999619	second	UO	UO:0000010	1.97916662693x1.97916662693x2.0	millimeter	UO	UO:0000016	dwi	sub-50027	sub-50027/dwi/sub-50027_dwi.nii.gz	OpenfMRI	ds000030	https://openfmri.org/dataset/ds000030
50029	Magnetic Resonance Imaging	8.399999619	second	UO	UO:0000010	1.97916662693x1.97916662693x1.99999988079	millimeter	UO	UO:0000016	dwi	sub-50029	sub-50029/dwi/sub-50029_dwi.nii.gz	OpenfMRI	ds000030	https://openfmri.org/dataset/ds000030
50032	Magnetic Resonance Imaging	8.399999619	second	UO	UO:0000010	1.97916662693x1.97916662693x2.0	millimeter	UO	UO:0000016	dwi	sub-50032	sub-50032/dwi/sub-50032_dwi.nii.gz	OpenfMRI	ds000030	https://openfmri.org/dataset/ds000030
50033	Magnetic Resonance Imaging	8.399999619	second	UO	UO:0000010	1.97916662693x1.97916662693x2.0	millimeter	UO	UO:0000016	dwi	sub-50033	sub-50033/dwi/sub-50033_dwi.nii.gz	OpenfMRI	ds000030	https://openfmri.org/dataset/ds000030
50034	Magnetic Resonance Imaging	8.399999619	second	UO	UO:0000010	1.97916662693x1.97916662693x2.0	millimeter	UO	UO:0000016	dwi	sub-50034	sub-50034/dwi/sub-50034_dwi.nii.gz	OpenfMRI	ds000030	https://openfmri.org/dataset/ds000030
50035	Magnetic Resonance Imaging	8.399999619	second	UO	UO:0000010	1.97916662693x1.97916662693x2.0	millimeter	UO	UO:0000016	dwi	sub-50035	sub-50035/dwi/sub-50035_dwi.nii.gz	OpenfMRI	ds000030	https://openfmri.org/dataset/ds000030
50036	Magnetic Resonance Imaging	8.399999619	second	UO	UO:0000010	1.97916662693x1.97916662693x1.99999988079	millimeter	UO	UO:0000016	dwi	sub-50036	sub-50036/dwi/sub-50036_dwi.nii.gz	OpenfMRI	ds000030	https://openfmri.org/dataset/ds000030
50038	Magnetic Resonance Imaging	8.399999619	second	UO	UO:0000010	1.97916662693x1.97916662693x2.0	millimeter	UO	UO:0000016	dwi	sub-50038	sub-50038/dwi/sub-50038_dwi.nii.gz	OpenfMRI	ds000030	https://openfmri.org/dataset/ds000030
50043	Magnetic Resonance Imaging	8.399999619	second	UO	UO:0000010	1.97916662693x1.97916662693x2.0	millimeter	UO	UO:0000016	dwi	sub-50043	sub-50043/dwi/sub-50043_dwi.nii.gz	OpenfMRI	ds000030	https://openfmri.org/dataset/ds000030
50047	Magnetic Resonance Imaging	9	second	UO	UO:0000010	1.97916662693x1.97916662693x2.0	millimeter	UO	UO:0000016	dwi	sub-50047	sub-50047/dwi/sub-50047_dwi.nii.gz	OpenfMRI	ds000030	https://openfmri.org/dataset/ds000030
50048	Magnetic Resonance Imaging	9	second	UO	UO:0000010	1.97916662693x1.97916662693x2.0	millimeter	UO	UO:0000016	dwi	sub-50048	sub-50048/dwi/sub-50048_dwi.nii.gz	OpenfMRI	ds000030	https://openfmri.org/dataset/ds000030
50049	Magnetic Resonance Imaging	9	second	UO	UO:0000010	1.97916662693x1.97916662693x1.99999988079	millimeter	UO	UO:0000016	dwi	sub-50049	sub-50049/dwi/sub-50049_dwi.nii.gz	OpenfMRI	ds000030	https://openfmri.org/dataset/ds000030
50050	Magnetic Resonance Imaging	9	second	UO	UO:0000010	1.97916662693x1.97916662693x2.0	millimeter	UO	UO:0000016	dwi	sub-50050	sub-50050/dwi/sub-50050_dwi.nii.gz	OpenfMRI	ds000030	https://openfmri.org/dataset/ds000030
50051	Magnetic Resonance Imaging	9	second	UO	UO:0000010	1.97916662693x1.97916662693x2.0	millimeter	UO	UO:0000016	dwi	sub-50051	sub-50051/dwi/sub-50051_dwi.nii.gz	OpenfMRI	ds000030	https://openfmri.org/dataset/ds000030
50052	Magnetic Resonance Imaging	9	second	UO	UO:0000010	1.97916662693x1.97916662693x2.0	millimeter	UO	UO:0000016	dwi	sub-50052	sub-50052/dwi/sub-50052_dwi.nii.gz	OpenfMRI	ds000030	https://openfmri.org/dataset/ds000030
50053	Magnetic Resonance Imaging	9	second	UO	UO:0000010	1.97916662693x1.97916662693x2.0	millimeter	UO	UO:0000016	dwi	sub-50053	sub-50053/dwi/sub-50053_dwi.nii.gz	OpenfMRI	ds000030	https://openfmri.org/dataset/ds000030
50054	Magnetic Resonance Imaging	9	second	UO	UO:0000010	1.97916662693x1.97916662693x2.0	millimeter	UO	UO:0000016	dwi	sub-50054	sub-50054/dwi/sub-50054_dwi.nii.gz	OpenfMRI	ds000030	https://openfmri.org/dataset/ds000030
50055	Magnetic Resonance Imaging	9	second	UO	UO:0000010	1.97916662693x1.97916662693x2.0	millimeter	UO	UO:0000016	dwi	sub-50055	sub-50055/dwi/sub-50055_dwi.nii.gz	OpenfMRI	ds000030	https://openfmri.org/dataset/ds000030
50056	Magnetic Resonance Imaging	9	second	UO	UO:0000010	1.97916662693x1.97916662693x2.0	millimeter	UO	UO:0000016	dwi	sub-50056	sub-50056/dwi/sub-50056_dwi.nii.gz	OpenfMRI	ds000030	https://openfmri.org/dataset/ds000030
50058	Magnetic Resonance Imaging	9	second	UO	UO:0000010	1.97916662693x1.97916662693x2.0	millimeter	UO	UO:0000016	dwi	sub-50058	sub-50058/dwi/sub-50058_dwi.nii.gz	OpenfMRI	ds000030	https://openfmri.org/dataset/ds000030
50059	Magnetic Resonance Imaging	9	second	UO	UO:0000010	1.97916662693x1.97916662693x2.0	millimeter	UO	UO:0000016	dwi	sub-50059	sub-50059/dwi/sub-50059_dwi.nii.gz	OpenfMRI	ds000030	https://openfmri.org/dataset/ds000030
50060	Magnetic Resonance Imaging	9	second	UO	UO:0000010	1.97916662693x1.97916662693x2.0	millimeter	UO	UO:0000016	dwi	sub-50060	sub-50060/dwi/sub-50060_dwi.nii.gz	OpenfMRI	ds000030	https://openfmri.org/dataset/ds000030
50061	Magnetic Resonance Imaging	9	second	UO	UO:0000010	1.97916662693x1.97916662693x2.0	millimeter	UO	UO:0000016	dwi	sub-50061	sub-50061/dwi/sub-50061_dwi.nii.gz	OpenfMRI	ds000030	https://openfmri.org/dataset/ds000030
50064	Magnetic Resonance Imaging	9	second	UO	UO:0000010	1.97916662693x1.97916662693x2.0	millimeter	UO	UO:0000016	dwi	sub-50064	sub-50064/dwi/sub-50064_dwi.nii.gz	OpenfMRI	ds000030	https://openfmri.org/dataset/ds000030
50066	Magnetic Resonance Imaging	9	second	UO	UO:0000010	1.97916662693x1.97916662693x2.0	millimeter	UO	UO:0000016	dwi	sub-50066	sub-50066/dwi/sub-50066_dwi.nii.gz	OpenfMRI	ds000030	https://openfmri.org/dataset/ds000030
50067	Magnetic Resonance Imaging	9	second	UO	UO:0000010	1.97916662693x1.97916662693x2.0	millimeter	UO	UO:0000016	dwi	sub-50067	sub-50067/dwi/sub-50067_dwi.nii.gz	OpenfMRI	ds000030	https://openfmri.org/dataset/ds000030
50069	Magnetic Resonance Imaging	9	second	UO	UO:0000010	1.97916662693x1.97916662693x2.0	millimeter	UO	UO:0000016	dwi	sub-50069	sub-50069/dwi/sub-50069_dwi.nii.gz	OpenfMRI	ds000030	https://openfmri.org/dataset/ds000030
50075	Magnetic Resonance Imaging	9	second	UO	UO:0000010	1.97916662693x1.97916662693x2.0	millimeter	UO	UO:0000016	dwi	sub-50075	sub-50075/dwi/sub-50075_dwi.nii.gz	OpenfMRI	ds000030	https://openfmri.org/dataset/ds000030
50076	Magnetic Resonance Imaging	9	second	UO	UO:0000010	1.97916662693x1.97916662693x2.0	millimeter	UO	UO:0000016	dwi	sub-50076	sub-50076/dwi/sub-50076_dwi.nii.gz	OpenfMRI	ds000030	https://openfmri.org/dataset/ds000030
50077	Magnetic Resonance Imaging	9	second	UO	UO:0000010	1.97916662693x1.97916662693x2.0	millimeter	UO	UO:0000016	dwi	sub-50077	sub-50077/dwi/sub-50077_dwi.nii.gz	OpenfMRI	ds000030	https://openfmri.org/dataset/ds000030
50080	Magnetic Resonance Imaging	9	second	UO	UO:0000010	1.97916662693x1.97916662693x2.0	millimeter	UO	UO:0000016	dwi	sub-50080	sub-50080/dwi/sub-50080_dwi.nii.gz	OpenfMRI	ds000030	https://openfmri.org/dataset/ds000030
50081	Magnetic Resonance Imaging	9	second	UO	UO:0000010	1.97916662693x1.97916662693x2.0	millimeter	UO	UO:0000016	dwi	sub-50081	sub-50081/dwi/sub-50081_dwi.nii.gz	OpenfMRI	ds000030	https://openfmri.org/dataset/ds000030
50083	Magnetic Resonance Imaging	9	second	UO	UO:0000010	1.97916662693x1.97916662693x2.0	millimeter	UO	UO:0000016	dwi	sub-50083	sub-50083/dwi/sub-50083_dwi.nii.gz	OpenfMRI	ds000030	https://openfmri.org/dataset/ds000030
50085	Magnetic Resonance Imaging	8.399999619	second	UO	UO:0000010	1.97916662693x1.97916662693x2.0	millimeter	UO	UO:0000016	dwi	sub-50085	sub-50085/dwi/sub-50085_dwi.nii.gz	OpenfMRI	ds000030	https://openfmri.org/dataset/ds000030
60001	Magnetic Resonance Imaging	7	second	UO	UO:0000010	1.97916662693x1.97916662693x2.0	millimeter	UO	UO:0000016	dwi	sub-60001	sub-60001/dwi/sub-60001_dwi.nii.gz	OpenfMRI	ds000030	https://openfmri.org/dataset/ds000030
60005	Magnetic Resonance Imaging	8.399999619	second	UO	UO:0000010	1.97916662693x1.97916662693x1.99999988079	millimeter	UO	UO:0000016	dwi	sub-60005	sub-60005/dwi/sub-60005_dwi.nii.gz	OpenfMRI	ds000030	https://openfmri.org/dataset/ds000030
60006	Magnetic Resonance Imaging	8.399999619	second	UO	UO:0000010	1.97916662693x1.97916662693x2.0	millimeter	UO	UO:0000016	dwi	sub-60006	sub-60006/dwi/sub-60006_dwi.nii.gz	OpenfMRI	ds000030	https://openfmri.org/dataset/ds000030
60008	Magnetic Resonance Imaging	8.399999619	second	UO	UO:0000010	1.97916662693x1.97916662693x2.0	millimeter	UO	UO:0000016	dwi	sub-60008	sub-60008/dwi/sub-60008_dwi.nii.gz	OpenfMRI	ds000030	https://openfmri.org/dataset/ds000030
60010	Magnetic Resonance Imaging	8.399999619	second	UO	UO:0000010	1.97916662693x1.97916662693x2.0	millimeter	UO	UO:0000016	dwi	sub-60010	sub-60010/dwi/sub-60010_dwi.nii.gz	OpenfMRI	ds000030	https://openfmri.org/dataset/ds000030
60011	Magnetic Resonance Imaging	8.399999619	second	UO	UO:0000010	1.97916662693x1.97916662693x2.0	millimeter	UO	UO:0000016	dwi	sub-60011	sub-60011/dwi/sub-60011_dwi.nii.gz	OpenfMRI	ds000030	https://openfmri.org/dataset/ds000030
60012	Magnetic Resonance Imaging	8.399999619	second	UO	UO:0000010	1.97916662693x1.97916662693x1.99999988079	millimeter	UO	UO:0000016	dwi	sub-60012	sub-60012/dwi/sub-60012_dwi.nii.gz	OpenfMRI	ds000030	https://openfmri.org/dataset/ds000030
60014	Magnetic Resonance Imaging	8.399999619	second	UO	UO:0000010	1.97916662693x1.97916662693x2.0	millimeter	UO	UO:0000016	dwi	sub-60014	sub-60014/dwi/sub-60014_dwi.nii.gz	OpenfMRI	ds000030	https://openfmri.org/dataset/ds000030
60015	Magnetic Resonance Imaging	8.399999619	second	UO	UO:0000010	1.97916662693x1.97916662693x2.0	millimeter	UO	UO:0000016	dwi	sub-60015	sub-60015/dwi/sub-60015_dwi.nii.gz	OpenfMRI	ds000030	https://openfmri.org/dataset/ds000030
60016	Magnetic Resonance Imaging	8.399999619	second	UO	UO:0000010	1.97916662693x1.97916662693x2.0	millimeter	UO	UO:0000016	dwi	sub-60016	sub-60016/dwi/sub-60016_dwi.nii.gz	OpenfMRI	ds000030	https://openfmri.org/dataset/ds000030
60017	Magnetic Resonance Imaging	8.399999619	second	UO	UO:0000010	1.97916662693x1.97916662693x2.0	millimeter	UO	UO:0000016	dwi	sub-60017	sub-60017/dwi/sub-60017_dwi.nii.gz	OpenfMRI	ds000030	https://openfmri.org/dataset/ds000030
60020	Magnetic Resonance Imaging	8.399999619	second	UO	UO:0000010	1.97916662693x1.97916662693x1.99999988079	millimeter	UO	UO:0000016	dwi	sub-60020	sub-60020/dwi/sub-60020_dwi.nii.gz	OpenfMRI	ds000030	https://openfmri.org/dataset/ds000030
60021	Magnetic Resonance Imaging	8.399999619	second	UO	UO:0000010	1.97916662693x1.97916662693x2.0	millimeter	UO	UO:0000016	dwi	sub-60021	sub-60021/dwi/sub-60021_dwi.nii.gz	OpenfMRI	ds000030	https://openfmri.org/dataset/ds000030
60022	Magnetic Resonance Imaging	8.399999619	second	UO	UO:0000010	1.97916662693x1.97916662693x2.0	millimeter	UO	UO:0000016	dwi	sub-60022	sub-60022/dwi/sub-60022_dwi.nii.gz	OpenfMRI	ds000030	https://openfmri.org/dataset/ds000030
60028	Magnetic Resonance Imaging	8.399999619	second	UO	UO:0000010	1.97916662693x1.97916662693x2.0	millimeter	UO	UO:0000016	dwi	sub-60028	sub-60028/dwi/sub-60028_dwi.nii.gz	OpenfMRI	ds000030	https://openfmri.org/dataset/ds000030
60030	Magnetic Resonance Imaging	8.399999619	second	UO	UO:0000010	1.97916662693x1.97916662693x2.0	millimeter	UO	UO:0000016	dwi	sub-60030	sub-60030/dwi/sub-60030_dwi.nii.gz	OpenfMRI	ds000030	https://openfmri.org/dataset/ds000030
60033	Magnetic Resonance Imaging	8.399999619	second	UO	UO:0000010	1.97916662693x1.97916662693x2.0	millimeter	UO	UO:0000016	dwi	sub-60033	sub-60033/dwi/sub-60033_dwi.nii.gz	OpenfMRI	ds000030	https://openfmri.org/dataset/ds000030
60036	Magnetic Resonance Imaging	8.399999619	second	UO	UO:0000010	1.97916662693x1.97916662693x2.0	millimeter	UO	UO:0000016	dwi	sub-60036	sub-60036/dwi/sub-60036_dwi.nii.gz	OpenfMRI	ds000030	https://openfmri.org/dataset/ds000030
60037	Magnetic Resonance Imaging	8.399999619	second	UO	UO:0000010	1.97916662693x1.97916662693x2.0	millimeter	UO	UO:0000016	dwi	sub-60037	sub-60037/dwi/sub-60037_dwi.nii.gz	OpenfMRI	ds000030	https://openfmri.org/dataset/ds000030
60038	Magnetic Resonance Imaging	8.399999619	second	UO	UO:0000010	1.97916662693x1.97916662693x1.99999988079	millimeter	UO	UO:0000016	dwi	sub-60038	sub-60038/dwi/sub-60038_dwi.nii.gz	OpenfMRI	ds000030	https://openfmri.org/dataset/ds000030
60042	Magnetic Resonance Imaging	8.399999619	second	UO	UO:0000010	1.97916662693x1.97916662693x2.0	millimeter	UO	UO:0000016	dwi	sub-60042	sub-60042/dwi/sub-60042_dwi.nii.gz	OpenfMRI	ds000030	https://openfmri.org/dataset/ds000030
60043	Magnetic Resonance Imaging	8.399999619	second	UO	UO:0000010	1.97916662693x1.97916662693x2.0	millimeter	UO	UO:0000016	dwi	sub-60043	sub-60043/dwi/sub-60043_dwi.nii.gz	OpenfMRI	ds000030	https://openfmri.org/dataset/ds000030
60045	Magnetic Resonance Imaging	8.399999619	second	UO	UO:0000010	1.97916662693x1.97916662693x2.0	millimeter	UO	UO:0000016	dwi	sub-60045	sub-60045/dwi/sub-60045_dwi.nii.gz	OpenfMRI	ds000030	https://openfmri.org/dataset/ds000030
60046	Magnetic Resonance Imaging	8.399999619	second	UO	UO:0000010	1.97916662693x1.97916662693x2.0	millimeter	UO	UO:0000016	dwi	sub-60046	sub-60046/dwi/sub-60046_dwi.nii.gz	OpenfMRI	ds000030	https://openfmri.org/dataset/ds000030
60048	Magnetic Resonance Imaging	8.399999619	second	UO	UO:0000010	1.97916662693x1.97916662693x2.0	millimeter	UO	UO:0000016	dwi	sub-60048	sub-60048/dwi/sub-60048_dwi.nii.gz	OpenfMRI	ds000030	https://openfmri.org/dataset/ds000030
60049	Magnetic Resonance Imaging	8.399999619	second	UO	UO:0000010	1.97916662693x1.97916662693x2.0	millimeter	UO	UO:0000016	dwi	sub-60049	sub-60049/dwi/sub-60049_dwi.nii.gz	OpenfMRI	ds000030	https://openfmri.org/dataset/ds000030
60051	Magnetic Resonance Imaging	9	second	UO	UO:0000010	1.97916662693x1.97916662693x2.0	millimeter	UO	UO:0000016	dwi	sub-60051	sub-60051/dwi/sub-60051_dwi.nii.gz	OpenfMRI	ds000030	https://openfmri.org/dataset/ds000030
60052	Magnetic Resonance Imaging	9	second	UO	UO:0000010	1.97916662693x1.97916662693x2.0	millimeter	UO	UO:0000016	dwi	sub-60052	sub-60052/dwi/sub-60052_dwi.nii.gz	OpenfMRI	ds000030	https://openfmri.org/dataset/ds000030
60053	Magnetic Resonance Imaging	9	second	UO	UO:0000010	1.97916662693x1.97916662693x2.0	millimeter	UO	UO:0000016	dwi	sub-60053	sub-60053/dwi/sub-60053_dwi.nii.gz	OpenfMRI	ds000030	https://openfmri.org/dataset/ds000030
60055	Magnetic Resonance Imaging	9	second	UO	UO:0000010	1.97916662693x1.97916662693x2.0	millimeter	UO	UO:0000016	dwi	sub-60055	sub-60055/dwi/sub-60055_dwi.nii.gz	OpenfMRI	ds000030	https://openfmri.org/dataset/ds000030
60056	Magnetic Resonance Imaging	9	second	UO	UO:0000010	1.97916662693x1.97916662693x2.0	millimeter	UO	UO:0000016	dwi	sub-60056	sub-60056/dwi/sub-60056_dwi.nii.gz	OpenfMRI	ds000030	https://openfmri.org/dataset/ds000030
60057	Magnetic Resonance Imaging	9	second	UO	UO:0000010	1.97916662693x1.97916662693x1.99999988079	millimeter	UO	UO:0000016	dwi	sub-60057	sub-60057/dwi/sub-60057_dwi.nii.gz	OpenfMRI	ds000030	https://openfmri.org/dataset/ds000030
60060	Magnetic Resonance Imaging	9	second	UO	UO:0000010	1.97916662693x1.97916662693x2.0	millimeter	UO	UO:0000016	dwi	sub-60060	sub-60060/dwi/sub-60060_dwi.nii.gz	OpenfMRI	ds000030	https://openfmri.org/dataset/ds000030
60062	Magnetic Resonance Imaging	9	second	UO	UO:0000010	1.97916662693x1.97916662693x2.0	millimeter	UO	UO:0000016	dwi	sub-60062	sub-60062/dwi/sub-60062_dwi.nii.gz	OpenfMRI	ds000030	https://openfmri.org/dataset/ds000030
60065	Magnetic Resonance Imaging	9	second	UO	UO:0000010	1.97916662693x1.97916662693x2.0	millimeter	UO	UO:0000016	dwi	sub-60065	sub-60065/dwi/sub-60065_dwi.nii.gz	OpenfMRI	ds000030	https://openfmri.org/dataset/ds000030
60066	Magnetic Resonance Imaging	9	second	UO	UO:0000010	1.97916662693x1.97916662693x2.0	millimeter	UO	UO:0000016	dwi	sub-60066	sub-60066/dwi/sub-60066_dwi.nii.gz	OpenfMRI	ds000030	https://openfmri.org/dataset/ds000030
60068	Magnetic Resonance Imaging	9	second	UO	UO:0000010	1.97916662693x1.97916662693x1.99999988079	millimeter	UO	UO:0000016	dwi	sub-60068	sub-60068/dwi/sub-60068_dwi.nii.gz	OpenfMRI	ds000030	https://openfmri.org/dataset/ds000030
60070	Magnetic Resonance Imaging	9	second	UO	UO:0000010	1.97916662693x1.97916662693x2.0	millimeter	UO	UO:0000016	dwi	sub-60070	sub-60070/dwi/sub-60070_dwi.nii.gz	OpenfMRI	ds000030	https://openfmri.org/dataset/ds000030
60072	Magnetic Resonance Imaging	9	second	UO	UO:0000010	1.97916662693x1.97916662693x2.0	millimeter	UO	UO:0000016	dwi	sub-60072	sub-60072/dwi/sub-60072_dwi.nii.gz	OpenfMRI	ds000030	https://openfmri.org/dataset/ds000030
60073	Magnetic Resonance Imaging	9	second	UO	UO:0000010	1.97916662693x1.97916662693x2.0	millimeter	UO	UO:0000016	dwi	sub-60073	sub-60073/dwi/sub-60073_dwi.nii.gz	OpenfMRI	ds000030	https://openfmri.org/dataset/ds000030
60074	Magnetic Resonance Imaging	9	second	UO	UO:0000010	1.97916662693x1.97916662693x2.0	millimeter	UO	UO:0000016	dwi	sub-60074	sub-60074/dwi/sub-60074_dwi.nii.gz	OpenfMRI	ds000030	https://openfmri.org/dataset/ds000030
60076	Magnetic Resonance Imaging	9	second	UO	UO:0000010	1.97916662693x1.97916662693x2.0	millimeter	UO	UO:0000016	dwi	sub-60076	sub-60076/dwi/sub-60076_dwi.nii.gz	OpenfMRI	ds000030	https://openfmri.org/dataset/ds000030
60077	Magnetic Resonance Imaging	9	second	UO	UO:0000010	1.97916662693x1.97916662693x2.0	millimeter	UO	UO:0000016	dwi	sub-60077	sub-60077/dwi/sub-60077_dwi.nii.gz	OpenfMRI	ds000030	https://openfmri.org/dataset/ds000030
60078	Magnetic Resonance Imaging	9	second	UO	UO:0000010	1.97916662693x1.97916662693x2.0	millimeter	UO	UO:0000016	dwi	sub-60078	sub-60078/dwi/sub-60078_dwi.nii.gz	OpenfMRI	ds000030	https://openfmri.org/dataset/ds000030
60079	Magnetic Resonance Imaging	9	second	UO	UO:0000010	1.97916662693x1.97916662693x2.0	millimeter	UO	UO:0000016	dwi	sub-60079	sub-60079/dwi/sub-60079_dwi.nii.gz	OpenfMRI	ds000030	https://openfmri.org/dataset/ds000030
60080	Magnetic Resonance Imaging	9	second	UO	UO:0000010	1.97916662693x1.97916662693x2.0	millimeter	UO	UO:0000016	dwi	sub-60080	sub-60080/dwi/sub-60080_dwi.nii.gz	OpenfMRI	ds000030	https://openfmri.org/dataset/ds000030
60084	Magnetic Resonance Imaging	9	second	UO	UO:0000010	1.97916662693x1.97916662693x2.0	millimeter	UO	UO:0000016	dwi	sub-60084	sub-60084/dwi/sub-60084_dwi.nii.gz	OpenfMRI	ds000030	https://openfmri.org/dataset/ds000030
60087	Magnetic Resonance Imaging	9	second	UO	UO:0000010	1.97916662693x1.97916662693x1.99999988079	millimeter	UO	UO:0000016	dwi	sub-60087	sub-60087/dwi/sub-60087_dwi.nii.gz	OpenfMRI	ds000030	https://openfmri.org/dataset/ds000030
60089	Magnetic Resonance Imaging	9	second	UO	UO:0000010	1.97916662693x1.97916662693x2.0	millimeter	UO	UO:0000016	dwi	sub-60089	sub-60089/dwi/sub-60089_dwi.nii.gz	OpenfMRI	ds000030	https://openfmri.org/dataset/ds000030
70001	Magnetic Resonance Imaging	8.399999619	second	UO	UO:0000010	1.97916662693x1.97916662693x2.0	millimeter	UO	UO:0000016	dwi	sub-70001	sub-70001/dwi/sub-70001_dwi.nii.gz	OpenfMRI	ds000030	https://openfmri.org/dataset/ds000030
70002	Magnetic Resonance Imaging	8.399999619	second	UO	UO:0000010	1.97916662693x1.97916662693x2.0	millimeter	UO	UO:0000016	dwi	sub-70002	sub-70002/dwi/sub-70002_dwi.nii.gz	OpenfMRI	ds000030	https://openfmri.org/dataset/ds000030
70004	Magnetic Resonance Imaging	8.399999619	second	UO	UO:0000010	1.97916662693x1.97916662693x1.99999988079	millimeter	UO	UO:0000016	dwi	sub-70004	sub-70004/dwi/sub-70004_dwi.nii.gz	OpenfMRI	ds000030	https://openfmri.org/dataset/ds000030
70007	Magnetic Resonance Imaging	8.399999619	second	UO	UO:0000010	1.97916662693x1.97916662693x2.0	millimeter	UO	UO:0000016	dwi	sub-70007	sub-70007/dwi/sub-70007_dwi.nii.gz	OpenfMRI	ds000030	https://openfmri.org/dataset/ds000030
70010	Magnetic Resonance Imaging	8.399999619	second	UO	UO:0000010	1.97916662693x1.97916662693x1.99999988079	millimeter	UO	UO:0000016	dwi	sub-70010	sub-70010/dwi/sub-70010_dwi.nii.gz	OpenfMRI	ds000030	https://openfmri.org/dataset/ds000030
70015	Magnetic Resonance Imaging	8.399999619	second	UO	UO:0000010	1.97916662693x1.97916662693x2.0	millimeter	UO	UO:0000016	dwi	sub-70015	sub-70015/dwi/sub-70015_dwi.nii.gz	OpenfMRI	ds000030	https://openfmri.org/dataset/ds000030
70017	Magnetic Resonance Imaging	8.399999619	second	UO	UO:0000010	1.97916662693x1.97916662693x2.0	millimeter	UO	UO:0000016	dwi	sub-70017	sub-70017/dwi/sub-70017_dwi.nii.gz	OpenfMRI	ds000030	https://openfmri.org/dataset/ds000030
70020	Magnetic Resonance Imaging	8.399999619	second	UO	UO:0000010	1.97916662693x1.97916662693x1.99999988079	millimeter	UO	UO:0000016	dwi	sub-70020	sub-70020/dwi/sub-70020_dwi.nii.gz	OpenfMRI	ds000030	https://openfmri.org/dataset/ds000030
70021	Magnetic Resonance Imaging	8.399999619	second	UO	UO:0000010	1.97916662693x1.97916662693x1.99999988079	millimeter	UO	UO:0000016	dwi	sub-70021	sub-70021/dwi/sub-70021_dwi.nii.gz	OpenfMRI	ds000030	https://openfmri.org/dataset/ds000030
70022	Magnetic Resonance Imaging	8.399999619	second	UO	UO:0000010	1.97916662693x1.97916662693x2.0	millimeter	UO	UO:0000016	dwi	sub-70022	sub-70022/dwi/sub-70022_dwi.nii.gz	OpenfMRI	ds000030	https://openfmri.org/dataset/ds000030
70026	Magnetic Resonance Imaging	8.399999619	second	UO	UO:0000010	1.97916662693x1.97916662693x2.0	millimeter	UO	UO:0000016	dwi	sub-70026	sub-70026/dwi/sub-70026_dwi.nii.gz	OpenfMRI	ds000030	https://openfmri.org/dataset/ds000030
70029	Magnetic Resonance Imaging	8.399999619	second	UO	UO:0000010	1.97916662693x1.97916662693x2.0	millimeter	UO	UO:0000016	dwi	sub-70029	sub-70029/dwi/sub-70029_dwi.nii.gz	OpenfMRI	ds000030	https://openfmri.org/dataset/ds000030
70033	Magnetic Resonance Imaging	8.399999619	second	UO	UO:0000010	1.97916662693x1.97916662693x1.99999988079	millimeter	UO	UO:0000016	dwi	sub-70033	sub-70033/dwi/sub-70033_dwi.nii.gz	OpenfMRI	ds000030	https://openfmri.org/dataset/ds000030
70034	Magnetic Resonance Imaging	8.399999619	second	UO	UO:0000010	1.97916662693x1.97916662693x2.0	millimeter	UO	UO:0000016	dwi	sub-70034	sub-70034/dwi/sub-70034_dwi.nii.gz	OpenfMRI	ds000030	https://openfmri.org/dataset/ds000030
70037	Magnetic Resonance Imaging	8.399999619	second	UO	UO:0000010	1.97916662693x1.97916662693x2.0	millimeter	UO	UO:0000016	dwi	sub-70037	sub-70037/dwi/sub-70037_dwi.nii.gz	OpenfMRI	ds000030	https://openfmri.org/dataset/ds000030
70040	Magnetic Resonance Imaging	8.399999619	second	UO	UO:0000010	1.97916662693x1.97916662693x2.0	millimeter	UO	UO:0000016	dwi	sub-70040	sub-70040/dwi/sub-70040_dwi.nii.gz	OpenfMRI	ds000030	https://openfmri.org/dataset/ds000030
70046	Magnetic Resonance Imaging	8.399999619	second	UO	UO:0000010	1.97916662693x1.97916662693x2.0	millimeter	UO	UO:0000016	dwi	sub-70046	sub-70046/dwi/sub-70046_dwi.nii.gz	OpenfMRI	ds000030	https://openfmri.org/dataset/ds000030
70048	Magnetic Resonance Imaging	8.399999619	second	UO	UO:0000010	1.97916662693x1.97916662693x2.0	millimeter	UO	UO:0000016	dwi	sub-70048	sub-70048/dwi/sub-70048_dwi.nii.gz	OpenfMRI	ds000030	https://openfmri.org/dataset/ds000030
70049	Magnetic Resonance Imaging	8.399999619	second	UO	UO:0000010	1.97916662693x1.97916662693x2.0	millimeter	UO	UO:0000016	dwi	sub-70049	sub-70049/dwi/sub-70049_dwi.nii.gz	OpenfMRI	ds000030	https://openfmri.org/dataset/ds000030
70051	Magnetic Resonance Imaging	8.399999619	second	UO	UO:0000010	1.97916662693x1.97916662693x2.0	millimeter	UO	UO:0000016	dwi	sub-70051	sub-70051/dwi/sub-70051_dwi.nii.gz	OpenfMRI	ds000030	https://openfmri.org/dataset/ds000030
70052	Magnetic Resonance Imaging	8.399999619	second	UO	UO:0000010	1.97916662693x1.97916662693x2.0	millimeter	UO	UO:0000016	dwi	sub-70052	sub-70052/dwi/sub-70052_dwi.nii.gz	OpenfMRI	ds000030	https://openfmri.org/dataset/ds000030
70055	Magnetic Resonance Imaging	9	second	UO	UO:0000010	1.97916662693x1.97916662693x2.0	millimeter	UO	UO:0000016	dwi	sub-70055	sub-70055/dwi/sub-70055_dwi.nii.gz	OpenfMRI	ds000030	https://openfmri.org/dataset/ds000030
70057	Magnetic Resonance Imaging	9	second	UO	UO:0000010	1.97916662693x1.97916662693x2.0	millimeter	UO	UO:0000016	dwi	sub-70057	sub-70057/dwi/sub-70057_dwi.nii.gz	OpenfMRI	ds000030	https://openfmri.org/dataset/ds000030
70058	Magnetic Resonance Imaging	9	second	UO	UO:0000010	1.97916662693x1.97916662693x2.0	millimeter	UO	UO:0000016	dwi	sub-70058	sub-70058/dwi/sub-70058_dwi.nii.gz	OpenfMRI	ds000030	https://openfmri.org/dataset/ds000030
70060	Magnetic Resonance Imaging	9	second	UO	UO:0000010	1.97916662693x1.97916662693x2.0	millimeter	UO	UO:0000016	dwi	sub-70060	sub-70060/dwi/sub-70060_dwi.nii.gz	OpenfMRI	ds000030	https://openfmri.org/dataset/ds000030
70061	Magnetic Resonance Imaging	9	second	UO	UO:0000010	1.97916662693x1.97916662693x2.0	millimeter	UO	UO:0000016	dwi	sub-70061	sub-70061/dwi/sub-70061_dwi.nii.gz	OpenfMRI	ds000030	https://openfmri.org/dataset/ds000030
70065	Magnetic Resonance Imaging	9	second	UO	UO:0000010	1.97916662693x1.97916662693x2.0	millimeter	UO	UO:0000016	dwi	sub-70065	sub-70065/dwi/sub-70065_dwi.nii.gz	OpenfMRI	ds000030	https://openfmri.org/dataset/ds000030
70068	Magnetic Resonance Imaging	9	second	UO	UO:0000010	1.97916662693x1.97916662693x2.0	millimeter	UO	UO:0000016	dwi	sub-70068	sub-70068/dwi/sub-70068_dwi.nii.gz	OpenfMRI	ds000030	https://openfmri.org/dataset/ds000030
70069	Magnetic Resonance Imaging	9	second	UO	UO:0000010	1.97916662693x1.97916662693x1.99999988079	millimeter	UO	UO:0000016	dwi	sub-70069	sub-70069/dwi/sub-70069_dwi.nii.gz	OpenfMRI	ds000030	https://openfmri.org/dataset/ds000030
70070	Magnetic Resonance Imaging	9	second	UO	UO:0000010	1.97916662693x1.97916662693x2.0	millimeter	UO	UO:0000016	dwi	sub-70070	sub-70070/dwi/sub-70070_dwi.nii.gz	OpenfMRI	ds000030	https://openfmri.org/dataset/ds000030
70072	Magnetic Resonance Imaging	9	second	UO	UO:0000010	1.97916662693x1.97916662693x2.0	millimeter	UO	UO:0000016	dwi	sub-70072	sub-70072/dwi/sub-70072_dwi.nii.gz	OpenfMRI	ds000030	https://openfmri.org/dataset/ds000030
70073	Magnetic Resonance Imaging	9	second	UO	UO:0000010	1.97916662693x1.97916662693x2.0	millimeter	UO	UO:0000016	dwi	sub-70073	sub-70073/dwi/sub-70073_dwi.nii.gz	OpenfMRI	ds000030	https://openfmri.org/dataset/ds000030
70074	Magnetic Resonance Imaging	9	second	UO	UO:0000010	1.97916662693x1.97916662693x2.0	millimeter	UO	UO:0000016	dwi	sub-70074	sub-70074/dwi/sub-70074_dwi.nii.gz	OpenfMRI	ds000030	https://openfmri.org/dataset/ds000030
70075	Magnetic Resonance Imaging	9	second	UO	UO:0000010	1.97916662693x1.97916662693x1.99999988079	millimeter	UO	UO:0000016	dwi	sub-70075	sub-70075/dwi/sub-70075_dwi.nii.gz	OpenfMRI	ds000030	https://openfmri.org/dataset/ds000030
70076	Magnetic Resonance Imaging	9	second	UO	UO:0000010	1.97916662693x1.97916662693x2.0	millimeter	UO	UO:0000016	dwi	sub-70076	sub-70076/dwi/sub-70076_dwi.nii.gz	OpenfMRI	ds000030	https://openfmri.org/dataset/ds000030
70077	Magnetic Resonance Imaging	9	second	UO	UO:0000010	1.97916662693x1.97916662693x1.99999988079	millimeter	UO	UO:0000016	dwi	sub-70077	sub-70077/dwi/sub-70077_dwi.nii.gz	OpenfMRI	ds000030	https://openfmri.org/dataset/ds000030
70079	Magnetic Resonance Imaging	9	second	UO	UO:0000010	1.97916662693x1.97916662693x2.0	millimeter	UO	UO:0000016	dwi	sub-70079	sub-70079/dwi/sub-70079_dwi.nii.gz	OpenfMRI	ds000030	https://openfmri.org/dataset/ds000030
70080	Magnetic Resonance Imaging	9	second	UO	UO:0000010	1.97916662693x1.97916662693x2.0	millimeter	UO	UO:0000016	dwi	sub-70080	sub-70080/dwi/sub-70080_dwi.nii.gz	OpenfMRI	ds000030	https://openfmri.org/dataset/ds000030
70081	Magnetic Resonance Imaging	9	second	UO	UO:0000010	1.97916662693x1.97916662693x2.0	millimeter	UO	UO:0000016	dwi	sub-70081	sub-70081/dwi/sub-70081_dwi.nii.gz	OpenfMRI	ds000030	https://openfmri.org/dataset/ds000030
70083	Magnetic Resonance Imaging	9	second	UO	UO:0000010	1.97916662693x1.97916662693x2.0	millimeter	UO	UO:0000016	dwi	sub-70083	sub-70083/dwi/sub-70083_dwi.nii.gz	OpenfMRI	ds000030	https://openfmri.org/dataset/ds000030
70086	Magnetic Resonance Imaging	9	second	UO	UO:0000010	1.97916662693x1.97916662693x2.0	millimeter	UO	UO:0000016	dwi	sub-70086	sub-70086/dwi/sub-70086_dwi.nii.gz	OpenfMRI	ds000030	https://openfmri.org/dataset/ds000030
