# Supplementary material for: A phenome-wide examination of neural and cognitive function
Source: Sci Data. 2016 Dec 6;3:160110. doi: 10.1038/sdata.2016.110 (PMC5139672; doi:10.1038/sdata.2016.110)
Supplement: Supplementary file 1 [file sdata2016110-isa1.zip › a_beh_Poldrack.txt]

Sample Name	Protocol REF	Parameter Value[modality]	Assay Name	Raw Data File	Comment[Data Repository]	Comment[Data Record Accession]	Comment[Data Record URI]	Factor Value[task]
10171	Physiological recordings	physio	sub-10171_task-bht	sub-10171/func/sub-10171_task-bht_physio.tsv.gz	OpenfMRI	ds000030	https://openfmri.org/dataset/ds000030	bht
10171	Physiological recordings	physio	sub-10171_task-rest	sub-10171/func/sub-10171_task-rest_physio.tsv.gz	OpenfMRI	ds000030	https://openfmri.org/dataset/ds000030	rest
10189	Physiological recordings	physio	sub-10189_task-rest	sub-10189/func/sub-10189_task-rest_physio.tsv.gz	OpenfMRI	ds000030	https://openfmri.org/dataset/ds000030	rest
10206	Physiological recordings	physio	sub-10206_task-rest	sub-10206/func/sub-10206_task-rest_physio.tsv.gz	OpenfMRI	ds000030	https://openfmri.org/dataset/ds000030	rest
10225	Physiological recordings	physio	sub-10225_task-bht	sub-10225/func/sub-10225_task-bht_physio.tsv.gz	OpenfMRI	ds000030	https://openfmri.org/dataset/ds000030	bht
10225	Physiological recordings	physio	sub-10225_task-rest	sub-10225/func/sub-10225_task-rest_physio.tsv.gz	OpenfMRI	ds000030	https://openfmri.org/dataset/ds000030	rest
10227	Physiological recordings	physio	sub-10227_task-rest	sub-10227/func/sub-10227_task-rest_physio.tsv.gz	OpenfMRI	ds000030	https://openfmri.org/dataset/ds000030	rest
10228	Physiological recordings	physio	sub-10228_task-bht	sub-10228/func/sub-10228_task-bht_physio.tsv.gz	OpenfMRI	ds000030	https://openfmri.org/dataset/ds000030	bht
10228	Physiological recordings	physio	sub-10228_task-rest	sub-10228/func/sub-10228_task-rest_physio.tsv.gz	OpenfMRI	ds000030	https://openfmri.org/dataset/ds000030	rest
10235	Physiological recordings	physio	sub-10235_task-rest	sub-10235/func/sub-10235_task-rest_physio.tsv.gz	OpenfMRI	ds000030	https://openfmri.org/dataset/ds000030	rest
10249	Physiological recordings	physio	sub-10249_task-bht	sub-10249/func/sub-10249_task-bht_physio.tsv.gz	OpenfMRI	ds000030	https://openfmri.org/dataset/ds000030	bht
10249	Physiological recordings	physio	sub-10249_task-rest	sub-10249/func/sub-10249_task-rest_physio.tsv.gz	OpenfMRI	ds000030	https://openfmri.org/dataset/ds000030	rest
10269	Physiological recordings	physio	sub-10269_task-rest	sub-10269/func/sub-10269_task-rest_physio.tsv.gz	OpenfMRI	ds000030	https://openfmri.org/dataset/ds000030	rest
10271	Physiological recordings	physio	sub-10271_task-bht	sub-10271/func/sub-10271_task-bht_physio.tsv.gz	OpenfMRI	ds000030	https://openfmri.org/dataset/ds000030	bht
10271	Physiological recordings	physio	sub-10271_task-rest	sub-10271/func/sub-10271_task-rest_physio.tsv.gz	OpenfMRI	ds000030	https://openfmri.org/dataset/ds000030	rest
10273	Physiological recordings	physio	sub-10273_task-bht	sub-10273/func/sub-10273_task-bht_physio.tsv.gz	OpenfMRI	ds000030	https://openfmri.org/dataset/ds000030	bht
10273	Physiological recordings	physio	sub-10273_task-rest	sub-10273/func/sub-10273_task-rest_physio.tsv.gz	OpenfMRI	ds000030	https://openfmri.org/dataset/ds000030	rest
10274	Physiological recordings	physio	sub-10274_task-rest	sub-10274/func/sub-10274_task-rest_physio.tsv.gz	OpenfMRI	ds000030	https://openfmri.org/dataset/ds000030	rest
10280	Physiological recordings	physio	sub-10280_task-bht	sub-10280/func/sub-10280_task-bht_physio.tsv.gz	OpenfMRI	ds000030	https://openfmri.org/dataset/ds000030	bht
10280	Physiological recordings	physio	sub-10280_task-rest	sub-10280/func/sub-10280_task-rest_physio.tsv.gz	OpenfMRI	ds000030	https://openfmri.org/dataset/ds000030	rest
10290	Physiological recordings	physio	sub-10290_task-bht	sub-10290/func/sub-10290_task-bht_physio.tsv.gz	OpenfMRI	ds000030	https://openfmri.org/dataset/ds000030	bht
10290	Physiological recordings	physio	sub-10290_task-rest	sub-10290/func/sub-10290_task-rest_physio.tsv.gz	OpenfMRI	ds000030	https://openfmri.org/dataset/ds000030	rest
10292	Physiological recordings	physio	sub-10292_task-bht	sub-10292/func/sub-10292_task-bht_physio.tsv.gz	OpenfMRI	ds000030	https://openfmri.org/dataset/ds000030	bht
10292	Physiological recordings	physio	sub-10292_task-rest	sub-10292/func/sub-10292_task-rest_physio.tsv.gz	OpenfMRI	ds000030	https://openfmri.org/dataset/ds000030	rest
10299	Physiological recordings	physio	sub-10299_task-bht	sub-10299/func/sub-10299_task-bht_physio.tsv.gz	OpenfMRI	ds000030	https://openfmri.org/dataset/ds000030	bht
10299	Physiological recordings	physio	sub-10299_task-rest	sub-10299/func/sub-10299_task-rest_physio.tsv.gz	OpenfMRI	ds000030	https://openfmri.org/dataset/ds000030	rest
10304	Physiological recordings	physio	sub-10304_task-bht	sub-10304/func/sub-10304_task-bht_physio.tsv.gz	OpenfMRI	ds000030	https://openfmri.org/dataset/ds000030	bht
10304	Physiological recordings	physio	sub-10304_task-rest	sub-10304/func/sub-10304_task-rest_physio.tsv.gz	OpenfMRI	ds000030	https://openfmri.org/dataset/ds000030	rest
10316	Physiological recordings	physio	sub-10316_task-bht	sub-10316/func/sub-10316_task-bht_physio.tsv.gz	OpenfMRI	ds000030	https://openfmri.org/dataset/ds000030	bht
10316	Physiological recordings	physio	sub-10316_task-rest	sub-10316/func/sub-10316_task-rest_physio.tsv.gz	OpenfMRI	ds000030	https://openfmri.org/dataset/ds000030	rest
10321	Physiological recordings	physio	sub-10321_task-bht	sub-10321/func/sub-10321_task-bht_physio.tsv.gz	OpenfMRI	ds000030	https://openfmri.org/dataset/ds000030	bht
10321	Physiological recordings	physio	sub-10321_task-rest	sub-10321/func/sub-10321_task-rest_physio.tsv.gz	OpenfMRI	ds000030	https://openfmri.org/dataset/ds000030	rest
10325	Physiological recordings	physio	sub-10325_task-bht	sub-10325/func/sub-10325_task-bht_physio.tsv.gz	OpenfMRI	ds000030	https://openfmri.org/dataset/ds000030	bht
10325	Physiological recordings	physio	sub-10325_task-rest	sub-10325/func/sub-10325_task-rest_physio.tsv.gz	OpenfMRI	ds000030	https://openfmri.org/dataset/ds000030	rest
10329	Physiological recordings	physio	sub-10329_task-bht	sub-10329/func/sub-10329_task-bht_physio.tsv.gz	OpenfMRI	ds000030	https://openfmri.org/dataset/ds000030	bht
10329	Physiological recordings	physio	sub-10329_task-rest	sub-10329/func/sub-10329_task-rest_physio.tsv.gz	OpenfMRI	ds000030	https://openfmri.org/dataset/ds000030	rest
10339	Physiological recordings	physio	sub-10339_task-bht	sub-10339/func/sub-10339_task-bht_physio.tsv.gz	OpenfMRI	ds000030	https://openfmri.org/dataset/ds000030	bht
10339	Physiological recordings	physio	sub-10339_task-rest	sub-10339/func/sub-10339_task-rest_physio.tsv.gz	OpenfMRI	ds000030	https://openfmri.org/dataset/ds000030	rest
10340	Physiological recordings	physio	sub-10340_task-bht	sub-10340/func/sub-10340_task-bht_physio.tsv.gz	OpenfMRI	ds000030	https://openfmri.org/dataset/ds000030	bht
10340	Physiological recordings	physio	sub-10340_task-rest	sub-10340/func/sub-10340_task-rest_physio.tsv.gz	OpenfMRI	ds000030	https://openfmri.org/dataset/ds000030	rest
10345	Physiological recordings	physio	sub-10345_task-bht	sub-10345/func/sub-10345_task-bht_physio.tsv.gz	OpenfMRI	ds000030	https://openfmri.org/dataset/ds000030	bht
10345	Physiological recordings	physio	sub-10345_task-rest	sub-10345/func/sub-10345_task-rest_physio.tsv.gz	OpenfMRI	ds000030	https://openfmri.org/dataset/ds000030	rest
10347	Physiological recordings	physio	sub-10347_task-bht	sub-10347/func/sub-10347_task-bht_physio.tsv.gz	OpenfMRI	ds000030	https://openfmri.org/dataset/ds000030	bht
10347	Physiological recordings	physio	sub-10347_task-rest	sub-10347/func/sub-10347_task-rest_physio.tsv.gz	OpenfMRI	ds000030	https://openfmri.org/dataset/ds000030	rest
10356	Physiological recordings	physio	sub-10356_task-bht	sub-10356/func/sub-10356_task-bht_physio.tsv.gz	OpenfMRI	ds000030	https://openfmri.org/dataset/ds000030	bht
10356	Physiological recordings	physio	sub-10356_task-rest	sub-10356/func/sub-10356_task-rest_physio.tsv.gz	OpenfMRI	ds000030	https://openfmri.org/dataset/ds000030	rest
10361	Physiological recordings	physio	sub-10361_task-bht	sub-10361/func/sub-10361_task-bht_physio.tsv.gz	OpenfMRI	ds000030	https://openfmri.org/dataset/ds000030	bht
10361	Physiological recordings	physio	sub-10361_task-rest	sub-10361/func/sub-10361_task-rest_physio.tsv.gz	OpenfMRI	ds000030	https://openfmri.org/dataset/ds000030	rest
10365	Physiological recordings	physio	sub-10365_task-bht	sub-10365/func/sub-10365_task-bht_physio.tsv.gz	OpenfMRI	ds000030	https://openfmri.org/dataset/ds000030	bht
10365	Physiological recordings	physio	sub-10365_task-rest	sub-10365/func/sub-10365_task-rest_physio.tsv.gz	OpenfMRI	ds000030	https://openfmri.org/dataset/ds000030	rest
10376	Physiological recordings	physio	sub-10376_task-bht	sub-10376/func/sub-10376_task-bht_physio.tsv.gz	OpenfMRI	ds000030	https://openfmri.org/dataset/ds000030	bht
10376	Physiological recordings	physio	sub-10376_task-rest	sub-10376/func/sub-10376_task-rest_physio.tsv.gz	OpenfMRI	ds000030	https://openfmri.org/dataset/ds000030	rest
10377	Physiological recordings	physio	sub-10377_task-bht	sub-10377/func/sub-10377_task-bht_physio.tsv.gz	OpenfMRI	ds000030	https://openfmri.org/dataset/ds000030	bht
10377	Physiological recordings	physio	sub-10377_task-rest	sub-10377/func/sub-10377_task-rest_physio.tsv.gz	OpenfMRI	ds000030	https://openfmri.org/dataset/ds000030	rest
10388	Physiological recordings	physio	sub-10388_task-bht	sub-10388/func/sub-10388_task-bht_physio.tsv.gz	OpenfMRI	ds000030	https://openfmri.org/dataset/ds000030	bht
10388	Physiological recordings	physio	sub-10388_task-rest	sub-10388/func/sub-10388_task-rest_physio.tsv.gz	OpenfMRI	ds000030	https://openfmri.org/dataset/ds000030	rest
10428	Physiological recordings	physio	sub-10428_task-bht	sub-10428/func/sub-10428_task-bht_physio.tsv.gz	OpenfMRI	ds000030	https://openfmri.org/dataset/ds000030	bht
10428	Physiological recordings	physio	sub-10428_task-rest	sub-10428/func/sub-10428_task-rest_physio.tsv.gz	OpenfMRI	ds000030	https://openfmri.org/dataset/ds000030	rest
10429	Physiological recordings	physio	sub-10429_task-bht	sub-10429/func/sub-10429_task-bht_physio.tsv.gz	OpenfMRI	ds000030	https://openfmri.org/dataset/ds000030	bht
10429	Physiological recordings	physio	sub-10429_task-rest	sub-10429/func/sub-10429_task-rest_physio.tsv.gz	OpenfMRI	ds000030	https://openfmri.org/dataset/ds000030	rest
10438	Physiological recordings	physio	sub-10438_task-bht	sub-10438/func/sub-10438_task-bht_physio.tsv.gz	OpenfMRI	ds000030	https://openfmri.org/dataset/ds000030	bht
10438	Physiological recordings	physio	sub-10438_task-rest	sub-10438/func/sub-10438_task-rest_physio.tsv.gz	OpenfMRI	ds000030	https://openfmri.org/dataset/ds000030	rest
10440	Physiological recordings	physio	sub-10440_task-bht	sub-10440/func/sub-10440_task-bht_physio.tsv.gz	OpenfMRI	ds000030	https://openfmri.org/dataset/ds000030	bht
10440	Physiological recordings	physio	sub-10440_task-rest	sub-10440/func/sub-10440_task-rest_physio.tsv.gz	OpenfMRI	ds000030	https://openfmri.org/dataset/ds000030	rest
10448	Physiological recordings	physio	sub-10448_task-bht	sub-10448/func/sub-10448_task-bht_physio.tsv.gz	OpenfMRI	ds000030	https://openfmri.org/dataset/ds000030	bht
10448	Physiological recordings	physio	sub-10448_task-rest	sub-10448/func/sub-10448_task-rest_physio.tsv.gz	OpenfMRI	ds000030	https://openfmri.org/dataset/ds000030	rest
10455	Physiological recordings	physio	sub-10455_task-bht	sub-10455/func/sub-10455_task-bht_physio.tsv.gz	OpenfMRI	ds000030	https://openfmri.org/dataset/ds000030	bht
10455	Physiological recordings	physio	sub-10455_task-rest	sub-10455/func/sub-10455_task-rest_physio.tsv.gz	OpenfMRI	ds000030	https://openfmri.org/dataset/ds000030	rest
10460	Physiological recordings	physio	sub-10460_task-bht	sub-10460/func/sub-10460_task-bht_physio.tsv.gz	OpenfMRI	ds000030	https://openfmri.org/dataset/ds000030	bht
10460	Physiological recordings	physio	sub-10460_task-rest	sub-10460/func/sub-10460_task-rest_physio.tsv.gz	OpenfMRI	ds000030	https://openfmri.org/dataset/ds000030	rest
10471	Physiological recordings	physio	sub-10471_task-bht	sub-10471/func/sub-10471_task-bht_physio.tsv.gz	OpenfMRI	ds000030	https://openfmri.org/dataset/ds000030	bht
10471	Physiological recordings	physio	sub-10471_task-rest	sub-10471/func/sub-10471_task-rest_physio.tsv.gz	OpenfMRI	ds000030	https://openfmri.org/dataset/ds000030	rest
10478	Physiological recordings	physio	sub-10478_task-bht	sub-10478/func/sub-10478_task-bht_physio.tsv.gz	OpenfMRI	ds000030	https://openfmri.org/dataset/ds000030	bht
10478	Physiological recordings	physio	sub-10478_task-rest	sub-10478/func/sub-10478_task-rest_physio.tsv.gz	OpenfMRI	ds000030	https://openfmri.org/dataset/ds000030	rest
10487	Physiological recordings	physio	sub-10487_task-bht	sub-10487/func/sub-10487_task-bht_physio.tsv.gz	OpenfMRI	ds000030	https://openfmri.org/dataset/ds000030	bht
10487	Physiological recordings	physio	sub-10487_task-rest	sub-10487/func/sub-10487_task-rest_physio.tsv.gz	OpenfMRI	ds000030	https://openfmri.org/dataset/ds000030	rest
10492	Physiological recordings	physio	sub-10492_task-bht	sub-10492/func/sub-10492_task-bht_physio.tsv.gz	OpenfMRI	ds000030	https://openfmri.org/dataset/ds000030	bht
10492	Physiological recordings	physio	sub-10492_task-rest	sub-10492/func/sub-10492_task-rest_physio.tsv.gz	OpenfMRI	ds000030	https://openfmri.org/dataset/ds000030	rest
10501	Physiological recordings	physio	sub-10501_task-bht	sub-10501/func/sub-10501_task-bht_physio.tsv.gz	OpenfMRI	ds000030	https://openfmri.org/dataset/ds000030	bht
10501	Physiological recordings	physio	sub-10501_task-rest	sub-10501/func/sub-10501_task-rest_physio.tsv.gz	OpenfMRI	ds000030	https://openfmri.org/dataset/ds000030	rest
10506	Physiological recordings	physio	sub-10506_task-bht	sub-10506/func/sub-10506_task-bht_physio.tsv.gz	OpenfMRI	ds000030	https://openfmri.org/dataset/ds000030	bht
10506	Physiological recordings	physio	sub-10506_task-rest	sub-10506/func/sub-10506_task-rest_physio.tsv.gz	OpenfMRI	ds000030	https://openfmri.org/dataset/ds000030	rest
10517	Physiological recordings	physio	sub-10517_task-bht	sub-10517/func/sub-10517_task-bht_physio.tsv.gz	OpenfMRI	ds000030	https://openfmri.org/dataset/ds000030	bht
10517	Physiological recordings	physio	sub-10517_task-rest	sub-10517/func/sub-10517_task-rest_physio.tsv.gz	OpenfMRI	ds000030	https://openfmri.org/dataset/ds000030	rest
10523	Physiological recordings	physio	sub-10523_task-bht	sub-10523/func/sub-10523_task-bht_physio.tsv.gz	OpenfMRI	ds000030	https://openfmri.org/dataset/ds000030	bht
10523	Physiological recordings	physio	sub-10523_task-rest	sub-10523/func/sub-10523_task-rest_physio.tsv.gz	OpenfMRI	ds000030	https://openfmri.org/dataset/ds000030	rest
10524	Physiological recordings	physio	sub-10524_task-bht	sub-10524/func/sub-10524_task-bht_physio.tsv.gz	OpenfMRI	ds000030	https://openfmri.org/dataset/ds000030	bht
10524	Physiological recordings	physio	sub-10524_task-rest	sub-10524/func/sub-10524_task-rest_physio.tsv.gz	OpenfMRI	ds000030	https://openfmri.org/dataset/ds000030	rest
10525	Physiological recordings	physio	sub-10525_task-bht	sub-10525/func/sub-10525_task-bht_physio.tsv.gz	OpenfMRI	ds000030	https://openfmri.org/dataset/ds000030	bht
10525	Physiological recordings	physio	sub-10525_task-rest	sub-10525/func/sub-10525_task-rest_physio.tsv.gz	OpenfMRI	ds000030	https://openfmri.org/dataset/ds000030	rest
10527	Physiological recordings	physio	sub-10527_task-bht	sub-10527/func/sub-10527_task-bht_physio.tsv.gz	OpenfMRI	ds000030	https://openfmri.org/dataset/ds000030	bht
10527	Physiological recordings	physio	sub-10527_task-rest	sub-10527/func/sub-10527_task-rest_physio.tsv.gz	OpenfMRI	ds000030	https://openfmri.org/dataset/ds000030	rest
10557	Physiological recordings	physio	sub-10557_task-bht	sub-10557/func/sub-10557_task-bht_physio.tsv.gz	OpenfMRI	ds000030	https://openfmri.org/dataset/ds000030	bht
10557	Physiological recordings	physio	sub-10557_task-rest	sub-10557/func/sub-10557_task-rest_physio.tsv.gz	OpenfMRI	ds000030	https://openfmri.org/dataset/ds000030	rest
10565	Physiological recordings	physio	sub-10565_task-bht	sub-10565/func/sub-10565_task-bht_physio.tsv.gz	OpenfMRI	ds000030	https://openfmri.org/dataset/ds000030	bht
10565	Physiological recordings	physio	sub-10565_task-rest	sub-10565/func/sub-10565_task-rest_physio.tsv.gz	OpenfMRI	ds000030	https://openfmri.org/dataset/ds000030	rest
10570	Physiological recordings	physio	sub-10570_task-bht	sub-10570/func/sub-10570_task-bht_physio.tsv.gz	OpenfMRI	ds000030	https://openfmri.org/dataset/ds000030	bht
10570	Physiological recordings	physio	sub-10570_task-rest	sub-10570/func/sub-10570_task-rest_physio.tsv.gz	OpenfMRI	ds000030	https://openfmri.org/dataset/ds000030	rest
10575	Physiological recordings	physio	sub-10575_task-bht	sub-10575/func/sub-10575_task-bht_physio.tsv.gz	OpenfMRI	ds000030	https://openfmri.org/dataset/ds000030	bht
10575	Physiological recordings	physio	sub-10575_task-rest	sub-10575/func/sub-10575_task-rest_physio.tsv.gz	OpenfMRI	ds000030	https://openfmri.org/dataset/ds000030	rest
10624	Physiological recordings	physio	sub-10624_task-bht	sub-10624/func/sub-10624_task-bht_physio.tsv.gz	OpenfMRI	ds000030	https://openfmri.org/dataset/ds000030	bht
10624	Physiological recordings	physio	sub-10624_task-rest	sub-10624/func/sub-10624_task-rest_physio.tsv.gz	OpenfMRI	ds000030	https://openfmri.org/dataset/ds000030	rest
10629	Physiological recordings	physio	sub-10629_task-bht	sub-10629/func/sub-10629_task-bht_physio.tsv.gz	OpenfMRI	ds000030	https://openfmri.org/dataset/ds000030	bht
10629	Physiological recordings	physio	sub-10629_task-rest	sub-10629/func/sub-10629_task-rest_physio.tsv.gz	OpenfMRI	ds000030	https://openfmri.org/dataset/ds000030	rest
10631	Physiological recordings	physio	sub-10631_task-bht	sub-10631/func/sub-10631_task-bht_physio.tsv.gz	OpenfMRI	ds000030	https://openfmri.org/dataset/ds000030	bht
10631	Physiological recordings	physio	sub-10631_task-rest	sub-10631/func/sub-10631_task-rest_physio.tsv.gz	OpenfMRI	ds000030	https://openfmri.org/dataset/ds000030	rest
10638	Physiological recordings	physio	sub-10638_task-bht	sub-10638/func/sub-10638_task-bht_physio.tsv.gz	OpenfMRI	ds000030	https://openfmri.org/dataset/ds000030	bht
10638	Physiological recordings	physio	sub-10638_task-rest	sub-10638/func/sub-10638_task-rest_physio.tsv.gz	OpenfMRI	ds000030	https://openfmri.org/dataset/ds000030	rest
10668	Physiological recordings	physio	sub-10668_task-bht	sub-10668/func/sub-10668_task-bht_physio.tsv.gz	OpenfMRI	ds000030	https://openfmri.org/dataset/ds000030	bht
10668	Physiological recordings	physio	sub-10668_task-rest	sub-10668/func/sub-10668_task-rest_physio.tsv.gz	OpenfMRI	ds000030	https://openfmri.org/dataset/ds000030	rest
10672	Physiological recordings	physio	sub-10672_task-bht	sub-10672/func/sub-10672_task-bht_physio.tsv.gz	OpenfMRI	ds000030	https://openfmri.org/dataset/ds000030	bht
10672	Physiological recordings	physio	sub-10672_task-rest	sub-10672/func/sub-10672_task-rest_physio.tsv.gz	OpenfMRI	ds000030	https://openfmri.org/dataset/ds000030	rest
10674	Physiological recordings	physio	sub-10674_task-bht	sub-10674/func/sub-10674_task-bht_physio.tsv.gz	OpenfMRI	ds000030	https://openfmri.org/dataset/ds000030	bht
10674	Physiological recordings	physio	sub-10674_task-rest	sub-10674/func/sub-10674_task-rest_physio.tsv.gz	OpenfMRI	ds000030	https://openfmri.org/dataset/ds000030	rest
10678	Physiological recordings	physio	sub-10678_task-bht	sub-10678/func/sub-10678_task-bht_physio.tsv.gz	OpenfMRI	ds000030	https://openfmri.org/dataset/ds000030	bht
10678	Physiological recordings	physio	sub-10678_task-rest	sub-10678/func/sub-10678_task-rest_physio.tsv.gz	OpenfMRI	ds000030	https://openfmri.org/dataset/ds000030	rest
10680	Physiological recordings	physio	sub-10680_task-bht	sub-10680/func/sub-10680_task-bht_physio.tsv.gz	OpenfMRI	ds000030	https://openfmri.org/dataset/ds000030	bht
10680	Physiological recordings	physio	sub-10680_task-rest	sub-10680/func/sub-10680_task-rest_physio.tsv.gz	OpenfMRI	ds000030	https://openfmri.org/dataset/ds000030	rest
10686	Physiological recordings	physio	sub-10686_task-bht	sub-10686/func/sub-10686_task-bht_physio.tsv.gz	OpenfMRI	ds000030	https://openfmri.org/dataset/ds000030	bht
10686	Physiological recordings	physio	sub-10686_task-rest	sub-10686/func/sub-10686_task-rest_physio.tsv.gz	OpenfMRI	ds000030	https://openfmri.org/dataset/ds000030	rest
10692	Physiological recordings	physio	sub-10692_task-bht	sub-10692/func/sub-10692_task-bht_physio.tsv.gz	OpenfMRI	ds000030	https://openfmri.org/dataset/ds000030	bht
10692	Physiological recordings	physio	sub-10692_task-rest	sub-10692/func/sub-10692_task-rest_physio.tsv.gz	OpenfMRI	ds000030	https://openfmri.org/dataset/ds000030	rest
10696	Physiological recordings	physio	sub-10696_task-bht	sub-10696/func/sub-10696_task-bht_physio.tsv.gz	OpenfMRI	ds000030	https://openfmri.org/dataset/ds000030	bht
10696	Physiological recordings	physio	sub-10696_task-rest	sub-10696/func/sub-10696_task-rest_physio.tsv.gz	OpenfMRI	ds000030	https://openfmri.org/dataset/ds000030	rest
10697	Physiological recordings	physio	sub-10697_task-bht	sub-10697/func/sub-10697_task-bht_physio.tsv.gz	OpenfMRI	ds000030	https://openfmri.org/dataset/ds000030	bht
10697	Physiological recordings	physio	sub-10697_task-rest	sub-10697/func/sub-10697_task-rest_physio.tsv.gz	OpenfMRI	ds000030	https://openfmri.org/dataset/ds000030	rest
10704	Physiological recordings	physio	sub-10704_task-bht	sub-10704/func/sub-10704_task-bht_physio.tsv.gz	OpenfMRI	ds000030	https://openfmri.org/dataset/ds000030	bht
10704	Physiological recordings	physio	sub-10704_task-rest	sub-10704/func/sub-10704_task-rest_physio.tsv.gz	OpenfMRI	ds000030	https://openfmri.org/dataset/ds000030	rest
10707	Physiological recordings	physio	sub-10707_task-bht	sub-10707/func/sub-10707_task-bht_physio.tsv.gz	OpenfMRI	ds000030	https://openfmri.org/dataset/ds000030	bht
10707	Physiological recordings	physio	sub-10707_task-rest	sub-10707/func/sub-10707_task-rest_physio.tsv.gz	OpenfMRI	ds000030	https://openfmri.org/dataset/ds000030	rest
10708	Physiological recordings	physio	sub-10708_task-bht	sub-10708/func/sub-10708_task-bht_physio.tsv.gz	OpenfMRI	ds000030	https://openfmri.org/dataset/ds000030	bht
10708	Physiological recordings	physio	sub-10708_task-rest	sub-10708/func/sub-10708_task-rest_physio.tsv.gz	OpenfMRI	ds000030	https://openfmri.org/dataset/ds000030	rest
10719	Physiological recordings	physio	sub-10719_task-bht	sub-10719/func/sub-10719_task-bht_physio.tsv.gz	OpenfMRI	ds000030	https://openfmri.org/dataset/ds000030	bht
10719	Physiological recordings	physio	sub-10719_task-rest	sub-10719/func/sub-10719_task-rest_physio.tsv.gz	OpenfMRI	ds000030	https://openfmri.org/dataset/ds000030	rest
10724	Physiological recordings	physio	sub-10724_task-bht	sub-10724/func/sub-10724_task-bht_physio.tsv.gz	OpenfMRI	ds000030	https://openfmri.org/dataset/ds000030	bht
10724	Physiological recordings	physio	sub-10724_task-rest	sub-10724/func/sub-10724_task-rest_physio.tsv.gz	OpenfMRI	ds000030	https://openfmri.org/dataset/ds000030	rest
10746	Physiological recordings	physio	sub-10746_task-bht	sub-10746/func/sub-10746_task-bht_physio.tsv.gz	OpenfMRI	ds000030	https://openfmri.org/dataset/ds000030	bht
10746	Physiological recordings	physio	sub-10746_task-rest	sub-10746/func/sub-10746_task-rest_physio.tsv.gz	OpenfMRI	ds000030	https://openfmri.org/dataset/ds000030	rest
10762	Physiological recordings	physio	sub-10762_task-bht	sub-10762/func/sub-10762_task-bht_physio.tsv.gz	OpenfMRI	ds000030	https://openfmri.org/dataset/ds000030	bht
10762	Physiological recordings	physio	sub-10762_task-rest	sub-10762/func/sub-10762_task-rest_physio.tsv.gz	OpenfMRI	ds000030	https://openfmri.org/dataset/ds000030	rest
10779	Physiological recordings	physio	sub-10779_task-bht	sub-10779/func/sub-10779_task-bht_physio.tsv.gz	OpenfMRI	ds000030	https://openfmri.org/dataset/ds000030	bht
10779	Physiological recordings	physio	sub-10779_task-rest	sub-10779/func/sub-10779_task-rest_physio.tsv.gz	OpenfMRI	ds000030	https://openfmri.org/dataset/ds000030	rest
10785	Physiological recordings	physio	sub-10785_task-bht	sub-10785/func/sub-10785_task-bht_physio.tsv.gz	OpenfMRI	ds000030	https://openfmri.org/dataset/ds000030	bht
10785	Physiological recordings	physio	sub-10785_task-rest	sub-10785/func/sub-10785_task-rest_physio.tsv.gz	OpenfMRI	ds000030	https://openfmri.org/dataset/ds000030	rest
10788	Physiological recordings	physio	sub-10788_task-bht	sub-10788/func/sub-10788_task-bht_physio.tsv.gz	OpenfMRI	ds000030	https://openfmri.org/dataset/ds000030	bht
10788	Physiological recordings	physio	sub-10788_task-rest	sub-10788/func/sub-10788_task-rest_physio.tsv.gz	OpenfMRI	ds000030	https://openfmri.org/dataset/ds000030	rest
10844	Physiological recordings	physio	sub-10844_task-bht	sub-10844/func/sub-10844_task-bht_physio.tsv.gz	OpenfMRI	ds000030	https://openfmri.org/dataset/ds000030	bht
10844	Physiological recordings	physio	sub-10844_task-rest	sub-10844/func/sub-10844_task-rest_physio.tsv.gz	OpenfMRI	ds000030	https://openfmri.org/dataset/ds000030	rest
10855	Physiological recordings	physio	sub-10855_task-bht	sub-10855/func/sub-10855_task-bht_physio.tsv.gz	OpenfMRI	ds000030	https://openfmri.org/dataset/ds000030	bht
10855	Physiological recordings	physio	sub-10855_task-rest	sub-10855/func/sub-10855_task-rest_physio.tsv.gz	OpenfMRI	ds000030	https://openfmri.org/dataset/ds000030	rest
10871	Physiological recordings	physio	sub-10871_task-bht	sub-10871/func/sub-10871_task-bht_physio.tsv.gz	OpenfMRI	ds000030	https://openfmri.org/dataset/ds000030	bht
10871	Physiological recordings	physio	sub-10871_task-rest	sub-10871/func/sub-10871_task-rest_physio.tsv.gz	OpenfMRI	ds000030	https://openfmri.org/dataset/ds000030	rest
10877	Physiological recordings	physio	sub-10877_task-bht	sub-10877/func/sub-10877_task-bht_physio.tsv.gz	OpenfMRI	ds000030	https://openfmri.org/dataset/ds000030	bht
10877	Physiological recordings	physio	sub-10877_task-rest	sub-10877/func/sub-10877_task-rest_physio.tsv.gz	OpenfMRI	ds000030	https://openfmri.org/dataset/ds000030	rest
10882	Physiological recordings	physio	sub-10882_task-bht	sub-10882/func/sub-10882_task-bht_physio.tsv.gz	OpenfMRI	ds000030	https://openfmri.org/dataset/ds000030	bht
10882	Physiological recordings	physio	sub-10882_task-rest	sub-10882/func/sub-10882_task-rest_physio.tsv.gz	OpenfMRI	ds000030	https://openfmri.org/dataset/ds000030	rest
10891	Physiological recordings	physio	sub-10891_task-bht	sub-10891/func/sub-10891_task-bht_physio.tsv.gz	OpenfMRI	ds000030	https://openfmri.org/dataset/ds000030	bht
10891	Physiological recordings	physio	sub-10891_task-rest	sub-10891/func/sub-10891_task-rest_physio.tsv.gz	OpenfMRI	ds000030	https://openfmri.org/dataset/ds000030	rest
10893	Physiological recordings	physio	sub-10893_task-bht	sub-10893/func/sub-10893_task-bht_physio.tsv.gz	OpenfMRI	ds000030	https://openfmri.org/dataset/ds000030	bht
10893	Physiological recordings	physio	sub-10893_task-rest	sub-10893/func/sub-10893_task-rest_physio.tsv.gz	OpenfMRI	ds000030	https://openfmri.org/dataset/ds000030	rest
10912	Physiological recordings	physio	sub-10912_task-bht	sub-10912/func/sub-10912_task-bht_physio.tsv.gz	OpenfMRI	ds000030	https://openfmri.org/dataset/ds000030	bht
10912	Physiological recordings	physio	sub-10912_task-rest	sub-10912/func/sub-10912_task-rest_physio.tsv.gz	OpenfMRI	ds000030	https://openfmri.org/dataset/ds000030	rest
10934	Physiological recordings	physio	sub-10934_task-bht	sub-10934/func/sub-10934_task-bht_physio.tsv.gz	OpenfMRI	ds000030	https://openfmri.org/dataset/ds000030	bht
10934	Physiological recordings	physio	sub-10934_task-rest	sub-10934/func/sub-10934_task-rest_physio.tsv.gz	OpenfMRI	ds000030	https://openfmri.org/dataset/ds000030	rest
10940	Physiological recordings	physio	sub-10940_task-bht	sub-10940/func/sub-10940_task-bht_physio.tsv.gz	OpenfMRI	ds000030	https://openfmri.org/dataset/ds000030	bht
10940	Physiological recordings	physio	sub-10940_task-rest	sub-10940/func/sub-10940_task-rest_physio.tsv.gz	OpenfMRI	ds000030	https://openfmri.org/dataset/ds000030	rest
10949	Physiological recordings	physio	sub-10949_task-bht	sub-10949/func/sub-10949_task-bht_physio.tsv.gz	OpenfMRI	ds000030	https://openfmri.org/dataset/ds000030	bht
10949	Physiological recordings	physio	sub-10949_task-rest	sub-10949/func/sub-10949_task-rest_physio.tsv.gz	OpenfMRI	ds000030	https://openfmri.org/dataset/ds000030	rest
10958	Physiological recordings	physio	sub-10958_task-bht	sub-10958/func/sub-10958_task-bht_physio.tsv.gz	OpenfMRI	ds000030	https://openfmri.org/dataset/ds000030	bht
10958	Physiological recordings	physio	sub-10958_task-rest	sub-10958/func/sub-10958_task-rest_physio.tsv.gz	OpenfMRI	ds000030	https://openfmri.org/dataset/ds000030	rest
10963	Physiological recordings	physio	sub-10963_task-bht	sub-10963/func/sub-10963_task-bht_physio.tsv.gz	OpenfMRI	ds000030	https://openfmri.org/dataset/ds000030	bht
10963	Physiological recordings	physio	sub-10963_task-rest	sub-10963/func/sub-10963_task-rest_physio.tsv.gz	OpenfMRI	ds000030	https://openfmri.org/dataset/ds000030	rest
10968	Physiological recordings	physio	sub-10968_task-bht	sub-10968/func/sub-10968_task-bht_physio.tsv.gz	OpenfMRI	ds000030	https://openfmri.org/dataset/ds000030	bht
10968	Physiological recordings	physio	sub-10968_task-rest	sub-10968/func/sub-10968_task-rest_physio.tsv.gz	OpenfMRI	ds000030	https://openfmri.org/dataset/ds000030	rest
10971	Physiological recordings	physio	sub-10971_task-bht	sub-10971/func/sub-10971_task-bht_physio.tsv.gz	OpenfMRI	ds000030	https://openfmri.org/dataset/ds000030	bht
10971	Physiological recordings	physio	sub-10971_task-rest	sub-10971/func/sub-10971_task-rest_physio.tsv.gz	OpenfMRI	ds000030	https://openfmri.org/dataset/ds000030	rest
10975	Physiological recordings	physio	sub-10975_task-bht	sub-10975/func/sub-10975_task-bht_physio.tsv.gz	OpenfMRI	ds000030	https://openfmri.org/dataset/ds000030	bht
10975	Physiological recordings	physio	sub-10975_task-rest	sub-10975/func/sub-10975_task-rest_physio.tsv.gz	OpenfMRI	ds000030	https://openfmri.org/dataset/ds000030	rest
10977	Physiological recordings	physio	sub-10977_task-bht	sub-10977/func/sub-10977_task-bht_physio.tsv.gz	OpenfMRI	ds000030	https://openfmri.org/dataset/ds000030	bht
10977	Physiological recordings	physio	sub-10977_task-rest	sub-10977/func/sub-10977_task-rest_physio.tsv.gz	OpenfMRI	ds000030	https://openfmri.org/dataset/ds000030	rest
10987	Physiological recordings	physio	sub-10987_task-bht	sub-10987/func/sub-10987_task-bht_physio.tsv.gz	OpenfMRI	ds000030	https://openfmri.org/dataset/ds000030	bht
10987	Physiological recordings	physio	sub-10987_task-rest	sub-10987/func/sub-10987_task-rest_physio.tsv.gz	OpenfMRI	ds000030	https://openfmri.org/dataset/ds000030	rest
10998	Physiological recordings	physio	sub-10998_task-bht	sub-10998/func/sub-10998_task-bht_physio.tsv.gz	OpenfMRI	ds000030	https://openfmri.org/dataset/ds000030	bht
10998	Physiological recordings	physio	sub-10998_task-rest	sub-10998/func/sub-10998_task-rest_physio.tsv.gz	OpenfMRI	ds000030	https://openfmri.org/dataset/ds000030	rest
11019	Physiological recordings	physio	sub-11019_task-bht	sub-11019/func/sub-11019_task-bht_physio.tsv.gz	OpenfMRI	ds000030	https://openfmri.org/dataset/ds000030	bht
11019	Physiological recordings	physio	sub-11019_task-rest	sub-11019/func/sub-11019_task-rest_physio.tsv.gz	OpenfMRI	ds000030	https://openfmri.org/dataset/ds000030	rest
11030	Physiological recordings	physio	sub-11030_task-bht	sub-11030/func/sub-11030_task-bht_physio.tsv.gz	OpenfMRI	ds000030	https://openfmri.org/dataset/ds000030	bht
11030	Physiological recordings	physio	sub-11030_task-rest	sub-11030/func/sub-11030_task-rest_physio.tsv.gz	OpenfMRI	ds000030	https://openfmri.org/dataset/ds000030	rest
11044	Physiological recordings	physio	sub-11044_task-bht	sub-11044/func/sub-11044_task-bht_physio.tsv.gz	OpenfMRI	ds000030	https://openfmri.org/dataset/ds000030	bht
11044	Physiological recordings	physio	sub-11044_task-rest	sub-11044/func/sub-11044_task-rest_physio.tsv.gz	OpenfMRI	ds000030	https://openfmri.org/dataset/ds000030	rest
11050	Physiological recordings	physio	sub-11050_task-bht	sub-11050/func/sub-11050_task-bht_physio.tsv.gz	OpenfMRI	ds000030	https://openfmri.org/dataset/ds000030	bht
11050	Physiological recordings	physio	sub-11050_task-rest	sub-11050/func/sub-11050_task-rest_physio.tsv.gz	OpenfMRI	ds000030	https://openfmri.org/dataset/ds000030	rest
11052	Physiological recordings	physio	sub-11052_task-bht	sub-11052/func/sub-11052_task-bht_physio.tsv.gz	OpenfMRI	ds000030	https://openfmri.org/dataset/ds000030	bht
11052	Physiological recordings	physio	sub-11052_task-rest	sub-11052/func/sub-11052_task-rest_physio.tsv.gz	OpenfMRI	ds000030	https://openfmri.org/dataset/ds000030	rest
11059	Physiological recordings	physio	sub-11059_task-bht	sub-11059/func/sub-11059_task-bht_physio.tsv.gz	OpenfMRI	ds000030	https://openfmri.org/dataset/ds000030	bht
11059	Physiological recordings	physio	sub-11059_task-rest	sub-11059/func/sub-11059_task-rest_physio.tsv.gz	OpenfMRI	ds000030	https://openfmri.org/dataset/ds000030	rest
11061	Physiological recordings	physio	sub-11061_task-bht	sub-11061/func/sub-11061_task-bht_physio.tsv.gz	OpenfMRI	ds000030	https://openfmri.org/dataset/ds000030	bht
11061	Physiological recordings	physio	sub-11061_task-rest	sub-11061/func/sub-11061_task-rest_physio.tsv.gz	OpenfMRI	ds000030	https://openfmri.org/dataset/ds000030	rest
11062	Physiological recordings	physio	sub-11062_task-bht	sub-11062/func/sub-11062_task-bht_physio.tsv.gz	OpenfMRI	ds000030	https://openfmri.org/dataset/ds000030	bht
11062	Physiological recordings	physio	sub-11062_task-rest	sub-11062/func/sub-11062_task-rest_physio.tsv.gz	OpenfMRI	ds000030	https://openfmri.org/dataset/ds000030	rest
11066	Physiological recordings	physio	sub-11066_task-bht	sub-11066/func/sub-11066_task-bht_physio.tsv.gz	OpenfMRI	ds000030	https://openfmri.org/dataset/ds000030	bht
11066	Physiological recordings	physio	sub-11066_task-rest	sub-11066/func/sub-11066_task-rest_physio.tsv.gz	OpenfMRI	ds000030	https://openfmri.org/dataset/ds000030	rest
11067	Physiological recordings	physio	sub-11067_task-bht	sub-11067/func/sub-11067_task-bht_physio.tsv.gz	OpenfMRI	ds000030	https://openfmri.org/dataset/ds000030	bht
11067	Physiological recordings	physio	sub-11067_task-rest	sub-11067/func/sub-11067_task-rest_physio.tsv.gz	OpenfMRI	ds000030	https://openfmri.org/dataset/ds000030	rest
11068	Physiological recordings	physio	sub-11068_task-bht	sub-11068/func/sub-11068_task-bht_physio.tsv.gz	OpenfMRI	ds000030	https://openfmri.org/dataset/ds000030	bht
11068	Physiological recordings	physio	sub-11068_task-rest	sub-11068/func/sub-11068_task-rest_physio.tsv.gz	OpenfMRI	ds000030	https://openfmri.org/dataset/ds000030	rest
11077	Physiological recordings	physio	sub-11077_task-bht	sub-11077/func/sub-11077_task-bht_physio.tsv.gz	OpenfMRI	ds000030	https://openfmri.org/dataset/ds000030	bht
11077	Physiological recordings	physio	sub-11077_task-rest	sub-11077/func/sub-11077_task-rest_physio.tsv.gz	OpenfMRI	ds000030	https://openfmri.org/dataset/ds000030	rest
11088	Physiological recordings	physio	sub-11088_task-bht	sub-11088/func/sub-11088_task-bht_physio.tsv.gz	OpenfMRI	ds000030	https://openfmri.org/dataset/ds000030	bht
11088	Physiological recordings	physio	sub-11088_task-rest	sub-11088/func/sub-11088_task-rest_physio.tsv.gz	OpenfMRI	ds000030	https://openfmri.org/dataset/ds000030	rest
11090	Physiological recordings	physio	sub-11090_task-bht	sub-11090/func/sub-11090_task-bht_physio.tsv.gz	OpenfMRI	ds000030	https://openfmri.org/dataset/ds000030	bht
11090	Physiological recordings	physio	sub-11090_task-rest	sub-11090/func/sub-11090_task-rest_physio.tsv.gz	OpenfMRI	ds000030	https://openfmri.org/dataset/ds000030	rest
11097	Physiological recordings	physio	sub-11097_task-bht	sub-11097/func/sub-11097_task-bht_physio.tsv.gz	OpenfMRI	ds000030	https://openfmri.org/dataset/ds000030	bht
11097	Physiological recordings	physio	sub-11097_task-rest	sub-11097/func/sub-11097_task-rest_physio.tsv.gz	OpenfMRI	ds000030	https://openfmri.org/dataset/ds000030	rest
11098	Physiological recordings	physio	sub-11098_task-bht	sub-11098/func/sub-11098_task-bht_physio.tsv.gz	OpenfMRI	ds000030	https://openfmri.org/dataset/ds000030	bht
11098	Physiological recordings	physio	sub-11098_task-rest	sub-11098/func/sub-11098_task-rest_physio.tsv.gz	OpenfMRI	ds000030	https://openfmri.org/dataset/ds000030	rest
11104	Physiological recordings	physio	sub-11104_task-bht	sub-11104/func/sub-11104_task-bht_physio.tsv.gz	OpenfMRI	ds000030	https://openfmri.org/dataset/ds000030	bht
11104	Physiological recordings	physio	sub-11104_task-rest	sub-11104/func/sub-11104_task-rest_physio.tsv.gz	OpenfMRI	ds000030	https://openfmri.org/dataset/ds000030	rest
11105	Physiological recordings	physio	sub-11105_task-bht	sub-11105/func/sub-11105_task-bht_physio.tsv.gz	OpenfMRI	ds000030	https://openfmri.org/dataset/ds000030	bht
11105	Physiological recordings	physio	sub-11105_task-rest	sub-11105/func/sub-11105_task-rest_physio.tsv.gz	OpenfMRI	ds000030	https://openfmri.org/dataset/ds000030	rest
11106	Physiological recordings	physio	sub-11106_task-bht	sub-11106/func/sub-11106_task-bht_physio.tsv.gz	OpenfMRI	ds000030	https://openfmri.org/dataset/ds000030	bht
11106	Physiological recordings	physio	sub-11106_task-rest	sub-11106/func/sub-11106_task-rest_physio.tsv.gz	OpenfMRI	ds000030	https://openfmri.org/dataset/ds000030	rest
11108	Physiological recordings	physio	sub-11108_task-bht	sub-11108/func/sub-11108_task-bht_physio.tsv.gz	OpenfMRI	ds000030	https://openfmri.org/dataset/ds000030	bht
11108	Physiological recordings	physio	sub-11108_task-rest	sub-11108/func/sub-11108_task-rest_physio.tsv.gz	OpenfMRI	ds000030	https://openfmri.org/dataset/ds000030	rest
11112	Physiological recordings	physio	sub-11112_task-bht	sub-11112/func/sub-11112_task-bht_physio.tsv.gz	OpenfMRI	ds000030	https://openfmri.org/dataset/ds000030	bht
11112	Physiological recordings	physio	sub-11112_task-rest	sub-11112/func/sub-11112_task-rest_physio.tsv.gz	OpenfMRI	ds000030	https://openfmri.org/dataset/ds000030	rest
11121	Physiological recordings	physio	sub-11121_task-bht	sub-11121/func/sub-11121_task-bht_physio.tsv.gz	OpenfMRI	ds000030	https://openfmri.org/dataset/ds000030	bht
11121	Physiological recordings	physio	sub-11121_task-rest	sub-11121/func/sub-11121_task-rest_physio.tsv.gz	OpenfMRI	ds000030	https://openfmri.org/dataset/ds000030	rest
11122	Physiological recordings	physio	sub-11122_task-bht	sub-11122/func/sub-11122_task-bht_physio.tsv.gz	OpenfMRI	ds000030	https://openfmri.org/dataset/ds000030	bht
11122	Physiological recordings	physio	sub-11122_task-rest	sub-11122/func/sub-11122_task-rest_physio.tsv.gz	OpenfMRI	ds000030	https://openfmri.org/dataset/ds000030	rest
11128	Physiological recordings	physio	sub-11128_task-bht	sub-11128/func/sub-11128_task-bht_physio.tsv.gz	OpenfMRI	ds000030	https://openfmri.org/dataset/ds000030	bht
11128	Physiological recordings	physio	sub-11128_task-rest	sub-11128/func/sub-11128_task-rest_physio.tsv.gz	OpenfMRI	ds000030	https://openfmri.org/dataset/ds000030	rest
11131	Physiological recordings	physio	sub-11131_task-bht	sub-11131/func/sub-11131_task-bht_physio.tsv.gz	OpenfMRI	ds000030	https://openfmri.org/dataset/ds000030	bht
11131	Physiological recordings	physio	sub-11131_task-rest	sub-11131/func/sub-11131_task-rest_physio.tsv.gz	OpenfMRI	ds000030	https://openfmri.org/dataset/ds000030	rest
11142	Physiological recordings	physio	sub-11142_task-bht	sub-11142/func/sub-11142_task-bht_physio.tsv.gz	OpenfMRI	ds000030	https://openfmri.org/dataset/ds000030	bht
11142	Physiological recordings	physio	sub-11142_task-rest	sub-11142/func/sub-11142_task-rest_physio.tsv.gz	OpenfMRI	ds000030	https://openfmri.org/dataset/ds000030	rest
11143	Physiological recordings	physio	sub-11143_task-bht	sub-11143/func/sub-11143_task-bht_physio.tsv.gz	OpenfMRI	ds000030	https://openfmri.org/dataset/ds000030	bht
11143	Physiological recordings	physio	sub-11143_task-rest	sub-11143/func/sub-11143_task-rest_physio.tsv.gz	OpenfMRI	ds000030	https://openfmri.org/dataset/ds000030	rest
11149	Physiological recordings	physio	sub-11149_task-bht	sub-11149/func/sub-11149_task-bht_physio.tsv.gz	OpenfMRI	ds000030	https://openfmri.org/dataset/ds000030	bht
11149	Physiological recordings	physio	sub-11149_task-rest	sub-11149/func/sub-11149_task-rest_physio.tsv.gz	OpenfMRI	ds000030	https://openfmri.org/dataset/ds000030	rest
11156	Physiological recordings	physio	sub-11156_task-bht	sub-11156/func/sub-11156_task-bht_physio.tsv.gz	OpenfMRI	ds000030	https://openfmri.org/dataset/ds000030	bht
11156	Physiological recordings	physio	sub-11156_task-rest	sub-11156/func/sub-11156_task-rest_physio.tsv.gz	OpenfMRI	ds000030	https://openfmri.org/dataset/ds000030	rest
50004	Physiological recordings	physio	sub-50004_task-bht	sub-50004/func/sub-50004_task-bht_physio.tsv.gz	OpenfMRI	ds000030	https://openfmri.org/dataset/ds000030	bht
50004	Physiological recordings	physio	sub-50004_task-rest	sub-50004/func/sub-50004_task-rest_physio.tsv.gz	OpenfMRI	ds000030	https://openfmri.org/dataset/ds000030	rest
50005	Physiological recordings	physio	sub-50005_task-bht	sub-50005/func/sub-50005_task-bht_physio.tsv.gz	OpenfMRI	ds000030	https://openfmri.org/dataset/ds000030	bht
50005	Physiological recordings	physio	sub-50005_task-rest	sub-50005/func/sub-50005_task-rest_physio.tsv.gz	OpenfMRI	ds000030	https://openfmri.org/dataset/ds000030	rest
50006	Physiological recordings	physio	sub-50006_task-bht	sub-50006/func/sub-50006_task-bht_physio.tsv.gz	OpenfMRI	ds000030	https://openfmri.org/dataset/ds000030	bht
50006	Physiological recordings	physio	sub-50006_task-rest	sub-50006/func/sub-50006_task-rest_physio.tsv.gz	OpenfMRI	ds000030	https://openfmri.org/dataset/ds000030	rest
50007	Physiological recordings	physio	sub-50007_task-bht	sub-50007/func/sub-50007_task-bht_physio.tsv.gz	OpenfMRI	ds000030	https://openfmri.org/dataset/ds000030	bht
50007	Physiological recordings	physio	sub-50007_task-rest	sub-50007/func/sub-50007_task-rest_physio.tsv.gz	OpenfMRI	ds000030	https://openfmri.org/dataset/ds000030	rest
50008	Physiological recordings	physio	sub-50008_task-bht	sub-50008/func/sub-50008_task-bht_physio.tsv.gz	OpenfMRI	ds000030	https://openfmri.org/dataset/ds000030	bht
50008	Physiological recordings	physio	sub-50008_task-rest	sub-50008/func/sub-50008_task-rest_physio.tsv.gz	OpenfMRI	ds000030	https://openfmri.org/dataset/ds000030	rest
50010	Physiological recordings	physio	sub-50010_task-bht	sub-50010/func/sub-50010_task-bht_physio.tsv.gz	OpenfMRI	ds000030	https://openfmri.org/dataset/ds000030	bht
50010	Physiological recordings	physio	sub-50010_task-rest	sub-50010/func/sub-50010_task-rest_physio.tsv.gz	OpenfMRI	ds000030	https://openfmri.org/dataset/ds000030	rest
50013	Physiological recordings	physio	sub-50013_task-bht	sub-50013/func/sub-50013_task-bht_physio.tsv.gz	OpenfMRI	ds000030	https://openfmri.org/dataset/ds000030	bht
50013	Physiological recordings	physio	sub-50013_task-rest	sub-50013/func/sub-50013_task-rest_physio.tsv.gz	OpenfMRI	ds000030	https://openfmri.org/dataset/ds000030	rest
50014	Physiological recordings	physio	sub-50014_task-bht	sub-50014/func/sub-50014_task-bht_physio.tsv.gz	OpenfMRI	ds000030	https://openfmri.org/dataset/ds000030	bht
50014	Physiological recordings	physio	sub-50014_task-rest	sub-50014/func/sub-50014_task-rest_physio.tsv.gz	OpenfMRI	ds000030	https://openfmri.org/dataset/ds000030	rest
50016	Physiological recordings	physio	sub-50016_task-bht	sub-50016/func/sub-50016_task-bht_physio.tsv.gz	OpenfMRI	ds000030	https://openfmri.org/dataset/ds000030	bht
50016	Physiological recordings	physio	sub-50016_task-rest	sub-50016/func/sub-50016_task-rest_physio.tsv.gz	OpenfMRI	ds000030	https://openfmri.org/dataset/ds000030	rest
50020	Physiological recordings	physio	sub-50020_task-bht	sub-50020/func/sub-50020_task-bht_physio.tsv.gz	OpenfMRI	ds000030	https://openfmri.org/dataset/ds000030	bht
50020	Physiological recordings	physio	sub-50020_task-rest	sub-50020/func/sub-50020_task-rest_physio.tsv.gz	OpenfMRI	ds000030	https://openfmri.org/dataset/ds000030	rest
50021	Physiological recordings	physio	sub-50021_task-bht	sub-50021/func/sub-50021_task-bht_physio.tsv.gz	OpenfMRI	ds000030	https://openfmri.org/dataset/ds000030	bht
50021	Physiological recordings	physio	sub-50021_task-rest	sub-50021/func/sub-50021_task-rest_physio.tsv.gz	OpenfMRI	ds000030	https://openfmri.org/dataset/ds000030	rest
50022	Physiological recordings	physio	sub-50022_task-bht	sub-50022/func/sub-50022_task-bht_physio.tsv.gz	OpenfMRI	ds000030	https://openfmri.org/dataset/ds000030	bht
50022	Physiological recordings	physio	sub-50022_task-rest	sub-50022/func/sub-50022_task-rest_physio.tsv.gz	OpenfMRI	ds000030	https://openfmri.org/dataset/ds000030	rest
50023	Physiological recordings	physio	sub-50023_task-bht	sub-50023/func/sub-50023_task-bht_physio.tsv.gz	OpenfMRI	ds000030	https://openfmri.org/dataset/ds000030	bht
50023	Physiological recordings	physio	sub-50023_task-rest	sub-50023/func/sub-50023_task-rest_physio.tsv.gz	OpenfMRI	ds000030	https://openfmri.org/dataset/ds000030	rest
50025	Physiological recordings	physio	sub-50025_task-bht	sub-50025/func/sub-50025_task-bht_physio.tsv.gz	OpenfMRI	ds000030	https://openfmri.org/dataset/ds000030	bht
50025	Physiological recordings	physio	sub-50025_task-rest	sub-50025/func/sub-50025_task-rest_physio.tsv.gz	OpenfMRI	ds000030	https://openfmri.org/dataset/ds000030	rest
50027	Physiological recordings	physio	sub-50027_task-bht	sub-50027/func/sub-50027_task-bht_physio.tsv.gz	OpenfMRI	ds000030	https://openfmri.org/dataset/ds000030	bht
50027	Physiological recordings	physio	sub-50027_task-rest	sub-50027/func/sub-50027_task-rest_physio.tsv.gz	OpenfMRI	ds000030	https://openfmri.org/dataset/ds000030	rest
50029	Physiological recordings	physio	sub-50029_task-bht	sub-50029/func/sub-50029_task-bht_physio.tsv.gz	OpenfMRI	ds000030	https://openfmri.org/dataset/ds000030	bht
50029	Physiological recordings	physio	sub-50029_task-rest	sub-50029/func/sub-50029_task-rest_physio.tsv.gz	OpenfMRI	ds000030	https://openfmri.org/dataset/ds000030	rest
50032	Physiological recordings	physio	sub-50032_task-bht	sub-50032/func/sub-50032_task-bht_physio.tsv.gz	OpenfMRI	ds000030	https://openfmri.org/dataset/ds000030	bht
50032	Physiological recordings	physio	sub-50032_task-rest	sub-50032/func/sub-50032_task-rest_physio.tsv.gz	OpenfMRI	ds000030	https://openfmri.org/dataset/ds000030	rest
50033	Physiological recordings	physio	sub-50033_task-bht	sub-50033/func/sub-50033_task-bht_physio.tsv.gz	OpenfMRI	ds000030	https://openfmri.org/dataset/ds000030	bht
50033	Physiological recordings	physio	sub-50033_task-rest	sub-50033/func/sub-50033_task-rest_physio.tsv.gz	OpenfMRI	ds000030	https://openfmri.org/dataset/ds000030	rest
50034	Physiological recordings	physio	sub-50034_task-bht	sub-50034/func/sub-50034_task-bht_physio.tsv.gz	OpenfMRI	ds000030	https://openfmri.org/dataset/ds000030	bht
50034	Physiological recordings	physio	sub-50034_task-rest	sub-50034/func/sub-50034_task-rest_physio.tsv.gz	OpenfMRI	ds000030	https://openfmri.org/dataset/ds000030	rest
50035	Physiological recordings	physio	sub-50035_task-bht	sub-50035/func/sub-50035_task-bht_physio.tsv.gz	OpenfMRI	ds000030	https://openfmri.org/dataset/ds000030	bht
50036	Physiological recordings	physio	sub-50036_task-bht	sub-50036/func/sub-50036_task-bht_physio.tsv.gz	OpenfMRI	ds000030	https://openfmri.org/dataset/ds000030	bht
50036	Physiological recordings	physio	sub-50036_task-rest	sub-50036/func/sub-50036_task-rest_physio.tsv.gz	OpenfMRI	ds000030	https://openfmri.org/dataset/ds000030	rest
50038	Physiological recordings	physio	sub-50038_task-bht	sub-50038/func/sub-50038_task-bht_physio.tsv.gz	OpenfMRI	ds000030	https://openfmri.org/dataset/ds000030	bht
50038	Physiological recordings	physio	sub-50038_task-rest	sub-50038/func/sub-50038_task-rest_physio.tsv.gz	OpenfMRI	ds000030	https://openfmri.org/dataset/ds000030	rest
50043	Physiological recordings	physio	sub-50043_task-bht	sub-50043/func/sub-50043_task-bht_physio.tsv.gz	OpenfMRI	ds000030	https://openfmri.org/dataset/ds000030	bht
50043	Physiological recordings	physio	sub-50043_task-rest	sub-50043/func/sub-50043_task-rest_physio.tsv.gz	OpenfMRI	ds000030	https://openfmri.org/dataset/ds000030	rest
50047	Physiological recordings	physio	sub-50047_task-bht	sub-50047/func/sub-50047_task-bht_physio.tsv.gz	OpenfMRI	ds000030	https://openfmri.org/dataset/ds000030	bht
50047	Physiological recordings	physio	sub-50047_task-rest	sub-50047/func/sub-50047_task-rest_physio.tsv.gz	OpenfMRI	ds000030	https://openfmri.org/dataset/ds000030	rest
50048	Physiological recordings	physio	sub-50048_task-bht	sub-50048/func/sub-50048_task-bht_physio.tsv.gz	OpenfMRI	ds000030	https://openfmri.org/dataset/ds000030	bht
50048	Physiological recordings	physio	sub-50048_task-rest	sub-50048/func/sub-50048_task-rest_physio.tsv.gz	OpenfMRI	ds000030	https://openfmri.org/dataset/ds000030	rest
50049	Physiological recordings	physio	sub-50049_task-bht	sub-50049/func/sub-50049_task-bht_physio.tsv.gz	OpenfMRI	ds000030	https://openfmri.org/dataset/ds000030	bht
50049	Physiological recordings	physio	sub-50049_task-rest	sub-50049/func/sub-50049_task-rest_physio.tsv.gz	OpenfMRI	ds000030	https://openfmri.org/dataset/ds000030	rest
50050	Physiological recordings	physio	sub-50050_task-bht	sub-50050/func/sub-50050_task-bht_physio.tsv.gz	OpenfMRI	ds000030	https://openfmri.org/dataset/ds000030	bht
50050	Physiological recordings	physio	sub-50050_task-rest	sub-50050/func/sub-50050_task-rest_physio.tsv.gz	OpenfMRI	ds000030	https://openfmri.org/dataset/ds000030	rest
50051	Physiological recordings	physio	sub-50051_task-bht	sub-50051/func/sub-50051_task-bht_physio.tsv.gz	OpenfMRI	ds000030	https://openfmri.org/dataset/ds000030	bht
50051	Physiological recordings	physio	sub-50051_task-rest	sub-50051/func/sub-50051_task-rest_physio.tsv.gz	OpenfMRI	ds000030	https://openfmri.org/dataset/ds000030	rest
50052	Physiological recordings	physio	sub-50052_task-bht	sub-50052/func/sub-50052_task-bht_physio.tsv.gz	OpenfMRI	ds000030	https://openfmri.org/dataset/ds000030	bht
50052	Physiological recordings	physio	sub-50052_task-rest	sub-50052/func/sub-50052_task-rest_physio.tsv.gz	OpenfMRI	ds000030	https://openfmri.org/dataset/ds000030	rest
50053	Physiological recordings	physio	sub-50053_task-bht	sub-50053/func/sub-50053_task-bht_physio.tsv.gz	OpenfMRI	ds000030	https://openfmri.org/dataset/ds000030	bht
50053	Physiological recordings	physio	sub-50053_task-rest	sub-50053/func/sub-50053_task-rest_physio.tsv.gz	OpenfMRI	ds000030	https://openfmri.org/dataset/ds000030	rest
50054	Physiological recordings	physio	sub-50054_task-bht	sub-50054/func/sub-50054_task-bht_physio.tsv.gz	OpenfMRI	ds000030	https://openfmri.org/dataset/ds000030	bht
50054	Physiological recordings	physio	sub-50054_task-rest	sub-50054/func/sub-50054_task-rest_physio.tsv.gz	OpenfMRI	ds000030	https://openfmri.org/dataset/ds000030	rest
50055	Physiological recordings	physio	sub-50055_task-bht	sub-50055/func/sub-50055_task-bht_physio.tsv.gz	OpenfMRI	ds000030	https://openfmri.org/dataset/ds000030	bht
50055	Physiological recordings	physio	sub-50055_task-rest	sub-50055/func/sub-50055_task-rest_physio.tsv.gz	OpenfMRI	ds000030	https://openfmri.org/dataset/ds000030	rest
50056	Physiological recordings	physio	sub-50056_task-bht	sub-50056/func/sub-50056_task-bht_physio.tsv.gz	OpenfMRI	ds000030	https://openfmri.org/dataset/ds000030	bht
50056	Physiological recordings	physio	sub-50056_task-rest	sub-50056/func/sub-50056_task-rest_physio.tsv.gz	OpenfMRI	ds000030	https://openfmri.org/dataset/ds000030	rest
50058	Physiological recordings	physio	sub-50058_task-bht	sub-50058/func/sub-50058_task-bht_physio.tsv.gz	OpenfMRI	ds000030	https://openfmri.org/dataset/ds000030	bht
50058	Physiological recordings	physio	sub-50058_task-rest	sub-50058/func/sub-50058_task-rest_physio.tsv.gz	OpenfMRI	ds000030	https://openfmri.org/dataset/ds000030	rest
50059	Physiological recordings	physio	sub-50059_task-bht	sub-50059/func/sub-50059_task-bht_physio.tsv.gz	OpenfMRI	ds000030	https://openfmri.org/dataset/ds000030	bht
50059	Physiological recordings	physio	sub-50059_task-rest	sub-50059/func/sub-50059_task-rest_physio.tsv.gz	OpenfMRI	ds000030	https://openfmri.org/dataset/ds000030	rest
50060	Physiological recordings	physio	sub-50060_task-bht	sub-50060/func/sub-50060_task-bht_physio.tsv.gz	OpenfMRI	ds000030	https://openfmri.org/dataset/ds000030	bht
50060	Physiological recordings	physio	sub-50060_task-rest	sub-50060/func/sub-50060_task-rest_physio.tsv.gz	OpenfMRI	ds000030	https://openfmri.org/dataset/ds000030	rest
50061	Physiological recordings	physio	sub-50061_task-bht	sub-50061/func/sub-50061_task-bht_physio.tsv.gz	OpenfMRI	ds000030	https://openfmri.org/dataset/ds000030	bht
50061	Physiological recordings	physio	sub-50061_task-rest	sub-50061/func/sub-50061_task-rest_physio.tsv.gz	OpenfMRI	ds000030	https://openfmri.org/dataset/ds000030	rest
50064	Physiological recordings	physio	sub-50064_task-bht	sub-50064/func/sub-50064_task-bht_physio.tsv.gz	OpenfMRI	ds000030	https://openfmri.org/dataset/ds000030	bht
50064	Physiological recordings	physio	sub-50064_task-rest	sub-50064/func/sub-50064_task-rest_physio.tsv.gz	OpenfMRI	ds000030	https://openfmri.org/dataset/ds000030	rest
50066	Physiological recordings	physio	sub-50066_task-bht	sub-50066/func/sub-50066_task-bht_physio.tsv.gz	OpenfMRI	ds000030	https://openfmri.org/dataset/ds000030	bht
50066	Physiological recordings	physio	sub-50066_task-rest	sub-50066/func/sub-50066_task-rest_physio.tsv.gz	OpenfMRI	ds000030	https://openfmri.org/dataset/ds000030	rest
50067	Physiological recordings	physio	sub-50067_task-bht	sub-50067/func/sub-50067_task-bht_physio.tsv.gz	OpenfMRI	ds000030	https://openfmri.org/dataset/ds000030	bht
50067	Physiological recordings	physio	sub-50067_task-rest	sub-50067/func/sub-50067_task-rest_physio.tsv.gz	OpenfMRI	ds000030	https://openfmri.org/dataset/ds000030	rest
50069	Physiological recordings	physio	sub-50069_task-bht	sub-50069/func/sub-50069_task-bht_physio.tsv.gz	OpenfMRI	ds000030	https://openfmri.org/dataset/ds000030	bht
50069	Physiological recordings	physio	sub-50069_task-rest	sub-50069/func/sub-50069_task-rest_physio.tsv.gz	OpenfMRI	ds000030	https://openfmri.org/dataset/ds000030	rest
50073	Physiological recordings	physio	sub-50073_task-bht	sub-50073/func/sub-50073_task-bht_physio.tsv.gz	OpenfMRI	ds000030	https://openfmri.org/dataset/ds000030	bht
50073	Physiological recordings	physio	sub-50073_task-rest	sub-50073/func/sub-50073_task-rest_physio.tsv.gz	OpenfMRI	ds000030	https://openfmri.org/dataset/ds000030	rest
50075	Physiological recordings	physio	sub-50075_task-bht	sub-50075/func/sub-50075_task-bht_physio.tsv.gz	OpenfMRI	ds000030	https://openfmri.org/dataset/ds000030	bht
50075	Physiological recordings	physio	sub-50075_task-rest	sub-50075/func/sub-50075_task-rest_physio.tsv.gz	OpenfMRI	ds000030	https://openfmri.org/dataset/ds000030	rest
50076	Physiological recordings	physio	sub-50076_task-bht	sub-50076/func/sub-50076_task-bht_physio.tsv.gz	OpenfMRI	ds000030	https://openfmri.org/dataset/ds000030	bht
50076	Physiological recordings	physio	sub-50076_task-rest	sub-50076/func/sub-50076_task-rest_physio.tsv.gz	OpenfMRI	ds000030	https://openfmri.org/dataset/ds000030	rest
50077	Physiological recordings	physio	sub-50077_task-bht	sub-50077/func/sub-50077_task-bht_physio.tsv.gz	OpenfMRI	ds000030	https://openfmri.org/dataset/ds000030	bht
50077	Physiological recordings	physio	sub-50077_task-rest	sub-50077/func/sub-50077_task-rest_physio.tsv.gz	OpenfMRI	ds000030	https://openfmri.org/dataset/ds000030	rest
50080	Physiological recordings	physio	sub-50080_task-bht	sub-50080/func/sub-50080_task-bht_physio.tsv.gz	OpenfMRI	ds000030	https://openfmri.org/dataset/ds000030	bht
50080	Physiological recordings	physio	sub-50080_task-rest	sub-50080/func/sub-50080_task-rest_physio.tsv.gz	OpenfMRI	ds000030	https://openfmri.org/dataset/ds000030	rest
50081	Physiological recordings	physio	sub-50081_task-bht	sub-50081/func/sub-50081_task-bht_physio.tsv.gz	OpenfMRI	ds000030	https://openfmri.org/dataset/ds000030	bht
50081	Physiological recordings	physio	sub-50081_task-rest	sub-50081/func/sub-50081_task-rest_physio.tsv.gz	OpenfMRI	ds000030	https://openfmri.org/dataset/ds000030	rest
50083	Physiological recordings	physio	sub-50083_task-bht	sub-50083/func/sub-50083_task-bht_physio.tsv.gz	OpenfMRI	ds000030	https://openfmri.org/dataset/ds000030	bht
50083	Physiological recordings	physio	sub-50083_task-rest	sub-50083/func/sub-50083_task-rest_physio.tsv.gz	OpenfMRI	ds000030	https://openfmri.org/dataset/ds000030	rest
50085	Physiological recordings	physio	sub-50085_task-bht	sub-50085/func/sub-50085_task-bht_physio.tsv.gz	OpenfMRI	ds000030	https://openfmri.org/dataset/ds000030	bht
50085	Physiological recordings	physio	sub-50085_task-rest	sub-50085/func/sub-50085_task-rest_physio.tsv.gz	OpenfMRI	ds000030	https://openfmri.org/dataset/ds000030	rest
60001	Physiological recordings	physio	sub-60001_task-rest	sub-60001/func/sub-60001_task-rest_physio.tsv.gz	OpenfMRI	ds000030	https://openfmri.org/dataset/ds000030	rest
60005	Physiological recordings	physio	sub-60005_task-bht	sub-60005/func/sub-60005_task-bht_physio.tsv.gz	OpenfMRI	ds000030	https://openfmri.org/dataset/ds000030	bht
60005	Physiological recordings	physio	sub-60005_task-rest	sub-60005/func/sub-60005_task-rest_physio.tsv.gz	OpenfMRI	ds000030	https://openfmri.org/dataset/ds000030	rest
60006	Physiological recordings	physio	sub-60006_task-bht	sub-60006/func/sub-60006_task-bht_physio.tsv.gz	OpenfMRI	ds000030	https://openfmri.org/dataset/ds000030	bht
60006	Physiological recordings	physio	sub-60006_task-rest	sub-60006/func/sub-60006_task-rest_physio.tsv.gz	OpenfMRI	ds000030	https://openfmri.org/dataset/ds000030	rest
60008	Physiological recordings	physio	sub-60008_task-bht	sub-60008/func/sub-60008_task-bht_physio.tsv.gz	OpenfMRI	ds000030	https://openfmri.org/dataset/ds000030	bht
60008	Physiological recordings	physio	sub-60008_task-rest	sub-60008/func/sub-60008_task-rest_physio.tsv.gz	OpenfMRI	ds000030	https://openfmri.org/dataset/ds000030	rest
60010	Physiological recordings	physio	sub-60010_task-bht	sub-60010/func/sub-60010_task-bht_physio.tsv.gz	OpenfMRI	ds000030	https://openfmri.org/dataset/ds000030	bht
60010	Physiological recordings	physio	sub-60010_task-rest	sub-60010/func/sub-60010_task-rest_physio.tsv.gz	OpenfMRI	ds000030	https://openfmri.org/dataset/ds000030	rest
60011	Physiological recordings	physio	sub-60011_task-bht	sub-60011/func/sub-60011_task-bht_physio.tsv.gz	OpenfMRI	ds000030	https://openfmri.org/dataset/ds000030	bht
60011	Physiological recordings	physio	sub-60011_task-rest	sub-60011/func/sub-60011_task-rest_physio.tsv.gz	OpenfMRI	ds000030	https://openfmri.org/dataset/ds000030	rest
60012	Physiological recordings	physio	sub-60012_task-bht	sub-60012/func/sub-60012_task-bht_physio.tsv.gz	OpenfMRI	ds000030	https://openfmri.org/dataset/ds000030	bht
60012	Physiological recordings	physio	sub-60012_task-rest	sub-60012/func/sub-60012_task-rest_physio.tsv.gz	OpenfMRI	ds000030	https://openfmri.org/dataset/ds000030	rest
60014	Physiological recordings	physio	sub-60014_task-bht	sub-60014/func/sub-60014_task-bht_physio.tsv.gz	OpenfMRI	ds000030	https://openfmri.org/dataset/ds000030	bht
60014	Physiological recordings	physio	sub-60014_task-rest	sub-60014/func/sub-60014_task-rest_physio.tsv.gz	OpenfMRI	ds000030	https://openfmri.org/dataset/ds000030	rest
60015	Physiological recordings	physio	sub-60015_task-bht	sub-60015/func/sub-60015_task-bht_physio.tsv.gz	OpenfMRI	ds000030	https://openfmri.org/dataset/ds000030	bht
60015	Physiological recordings	physio	sub-60015_task-rest	sub-60015/func/sub-60015_task-rest_physio.tsv.gz	OpenfMRI	ds000030	https://openfmri.org/dataset/ds000030	rest
60016	Physiological recordings	physio	sub-60016_task-bht	sub-60016/func/sub-60016_task-bht_physio.tsv.gz	OpenfMRI	ds000030	https://openfmri.org/dataset/ds000030	bht
60016	Physiological recordings	physio	sub-60016_task-rest	sub-60016/func/sub-60016_task-rest_physio.tsv.gz	OpenfMRI	ds000030	https://openfmri.org/dataset/ds000030	rest
60017	Physiological recordings	physio	sub-60017_task-bht	sub-60017/func/sub-60017_task-bht_physio.tsv.gz	OpenfMRI	ds000030	https://openfmri.org/dataset/ds000030	bht
60017	Physiological recordings	physio	sub-60017_task-rest	sub-60017/func/sub-60017_task-rest_physio.tsv.gz	OpenfMRI	ds000030	https://openfmri.org/dataset/ds000030	rest
60020	Physiological recordings	physio	sub-60020_task-bht	sub-60020/func/sub-60020_task-bht_physio.tsv.gz	OpenfMRI	ds000030	https://openfmri.org/dataset/ds000030	bht
60020	Physiological recordings	physio	sub-60020_task-rest	sub-60020/func/sub-60020_task-rest_physio.tsv.gz	OpenfMRI	ds000030	https://openfmri.org/dataset/ds000030	rest
60021	Physiological recordings	physio	sub-60021_task-bht	sub-60021/func/sub-60021_task-bht_physio.tsv.gz	OpenfMRI	ds000030	https://openfmri.org/dataset/ds000030	bht
60021	Physiological recordings	physio	sub-60021_task-rest	sub-60021/func/sub-60021_task-rest_physio.tsv.gz	OpenfMRI	ds000030	https://openfmri.org/dataset/ds000030	rest
60022	Physiological recordings	physio	sub-60022_task-bht	sub-60022/func/sub-60022_task-bht_physio.tsv.gz	OpenfMRI	ds000030	https://openfmri.org/dataset/ds000030	bht
60022	Physiological recordings	physio	sub-60022_task-rest	sub-60022/func/sub-60022_task-rest_physio.tsv.gz	OpenfMRI	ds000030	https://openfmri.org/dataset/ds000030	rest
60028	Physiological recordings	physio	sub-60028_task-bht	sub-60028/func/sub-60028_task-bht_physio.tsv.gz	OpenfMRI	ds000030	https://openfmri.org/dataset/ds000030	bht
60028	Physiological recordings	physio	sub-60028_task-rest	sub-60028/func/sub-60028_task-rest_physio.tsv.gz	OpenfMRI	ds000030	https://openfmri.org/dataset/ds000030	rest
60030	Physiological recordings	physio	sub-60030_task-bht	sub-60030/func/sub-60030_task-bht_physio.tsv.gz	OpenfMRI	ds000030	https://openfmri.org/dataset/ds000030	bht
60030	Physiological recordings	physio	sub-60030_task-rest	sub-60030/func/sub-60030_task-rest_physio.tsv.gz	OpenfMRI	ds000030	https://openfmri.org/dataset/ds000030	rest
60033	Physiological recordings	physio	sub-60033_task-bht	sub-60033/func/sub-60033_task-bht_physio.tsv.gz	OpenfMRI	ds000030	https://openfmri.org/dataset/ds000030	bht
60033	Physiological recordings	physio	sub-60033_task-rest	sub-60033/func/sub-60033_task-rest_physio.tsv.gz	OpenfMRI	ds000030	https://openfmri.org/dataset/ds000030	rest
60036	Physiological recordings	physio	sub-60036_task-bht	sub-60036/func/sub-60036_task-bht_physio.tsv.gz	OpenfMRI	ds000030	https://openfmri.org/dataset/ds000030	bht
60036	Physiological recordings	physio	sub-60036_task-rest	sub-60036/func/sub-60036_task-rest_physio.tsv.gz	OpenfMRI	ds000030	https://openfmri.org/dataset/ds000030	rest
60037	Physiological recordings	physio	sub-60037_task-bht	sub-60037/func/sub-60037_task-bht_physio.tsv.gz	OpenfMRI	ds000030	https://openfmri.org/dataset/ds000030	bht
60037	Physiological recordings	physio	sub-60037_task-rest	sub-60037/func/sub-60037_task-rest_physio.tsv.gz	OpenfMRI	ds000030	https://openfmri.org/dataset/ds000030	rest
60038	Physiological recordings	physio	sub-60038_task-bht	sub-60038/func/sub-60038_task-bht_physio.tsv.gz	OpenfMRI	ds000030	https://openfmri.org/dataset/ds000030	bht
60038	Physiological recordings	physio	sub-60038_task-rest	sub-60038/func/sub-60038_task-rest_physio.tsv.gz	OpenfMRI	ds000030	https://openfmri.org/dataset/ds000030	rest
60042	Physiological recordings	physio	sub-60042_task-bht	sub-60042/func/sub-60042_task-bht_physio.tsv.gz	OpenfMRI	ds000030	https://openfmri.org/dataset/ds000030	bht
60042	Physiological recordings	physio	sub-60042_task-rest	sub-60042/func/sub-60042_task-rest_physio.tsv.gz	OpenfMRI	ds000030	https://openfmri.org/dataset/ds000030	rest
60043	Physiological recordings	physio	sub-60043_task-bht	sub-60043/func/sub-60043_task-bht_physio.tsv.gz	OpenfMRI	ds000030	https://openfmri.org/dataset/ds000030	bht
60043	Physiological recordings	physio	sub-60043_task-rest	sub-60043/func/sub-60043_task-rest_physio.tsv.gz	OpenfMRI	ds000030	https://openfmri.org/dataset/ds000030	rest
60045	Physiological recordings	physio	sub-60045_task-bht	sub-60045/func/sub-60045_task-bht_physio.tsv.gz	OpenfMRI	ds000030	https://openfmri.org/dataset/ds000030	bht
60045	Physiological recordings	physio	sub-60045_task-rest	sub-60045/func/sub-60045_task-rest_physio.tsv.gz	OpenfMRI	ds000030	https://openfmri.org/dataset/ds000030	rest
60046	Physiological recordings	physio	sub-60046_task-bht	sub-60046/func/sub-60046_task-bht_physio.tsv.gz	OpenfMRI	ds000030	https://openfmri.org/dataset/ds000030	bht
60046	Physiological recordings	physio	sub-60046_task-rest	sub-60046/func/sub-60046_task-rest_physio.tsv.gz	OpenfMRI	ds000030	https://openfmri.org/dataset/ds000030	rest
60048	Physiological recordings	physio	sub-60048_task-bht	sub-60048/func/sub-60048_task-bht_physio.tsv.gz	OpenfMRI	ds000030	https://openfmri.org/dataset/ds000030	bht
60048	Physiological recordings	physio	sub-60048_task-rest	sub-60048/func/sub-60048_task-rest_physio.tsv.gz	OpenfMRI	ds000030	https://openfmri.org/dataset/ds000030	rest
60049	Physiological recordings	physio	sub-60049_task-bht	sub-60049/func/sub-60049_task-bht_physio.tsv.gz	OpenfMRI	ds000030	https://openfmri.org/dataset/ds000030	bht
60049	Physiological recordings	physio	sub-60049_task-rest	sub-60049/func/sub-60049_task-rest_physio.tsv.gz	OpenfMRI	ds000030	https://openfmri.org/dataset/ds000030	rest
60051	Physiological recordings	physio	sub-60051_task-bht	sub-60051/func/sub-60051_task-bht_physio.tsv.gz	OpenfMRI	ds000030	https://openfmri.org/dataset/ds000030	bht
60051	Physiological recordings	physio	sub-60051_task-rest	sub-60051/func/sub-60051_task-rest_physio.tsv.gz	OpenfMRI	ds000030	https://openfmri.org/dataset/ds000030	rest
60052	Physiological recordings	physio	sub-60052_task-bht	sub-60052/func/sub-60052_task-bht_physio.tsv.gz	OpenfMRI	ds000030	https://openfmri.org/dataset/ds000030	bht
60052	Physiological recordings	physio	sub-60052_task-rest	sub-60052/func/sub-60052_task-rest_physio.tsv.gz	OpenfMRI	ds000030	https://openfmri.org/dataset/ds000030	rest
60053	Physiological recordings	physio	sub-60053_task-bht	sub-60053/func/sub-60053_task-bht_physio.tsv.gz	OpenfMRI	ds000030	https://openfmri.org/dataset/ds000030	bht
60053	Physiological recordings	physio	sub-60053_task-rest	sub-60053/func/sub-60053_task-rest_physio.tsv.gz	OpenfMRI	ds000030	https://openfmri.org/dataset/ds000030	rest
60055	Physiological recordings	physio	sub-60055_task-bht	sub-60055/func/sub-60055_task-bht_physio.tsv.gz	OpenfMRI	ds000030	https://openfmri.org/dataset/ds000030	bht
60055	Physiological recordings	physio	sub-60055_task-rest	sub-60055/func/sub-60055_task-rest_physio.tsv.gz	OpenfMRI	ds000030	https://openfmri.org/dataset/ds000030	rest
60056	Physiological recordings	physio	sub-60056_task-bht	sub-60056/func/sub-60056_task-bht_physio.tsv.gz	OpenfMRI	ds000030	https://openfmri.org/dataset/ds000030	bht
60056	Physiological recordings	physio	sub-60056_task-rest	sub-60056/func/sub-60056_task-rest_physio.tsv.gz	OpenfMRI	ds000030	https://openfmri.org/dataset/ds000030	rest
60057	Physiological recordings	physio	sub-60057_task-bht	sub-60057/func/sub-60057_task-bht_physio.tsv.gz	OpenfMRI	ds000030	https://openfmri.org/dataset/ds000030	bht
60057	Physiological recordings	physio	sub-60057_task-rest	sub-60057/func/sub-60057_task-rest_physio.tsv.gz	OpenfMRI	ds000030	https://openfmri.org/dataset/ds000030	rest
60060	Physiological recordings	physio	sub-60060_task-bht	sub-60060/func/sub-60060_task-bht_physio.tsv.gz	OpenfMRI	ds000030	https://openfmri.org/dataset/ds000030	bht
60060	Physiological recordings	physio	sub-60060_task-rest	sub-60060/func/sub-60060_task-rest_physio.tsv.gz	OpenfMRI	ds000030	https://openfmri.org/dataset/ds000030	rest
60062	Physiological recordings	physio	sub-60062_task-bht	sub-60062/func/sub-60062_task-bht_physio.tsv.gz	OpenfMRI	ds000030	https://openfmri.org/dataset/ds000030	bht
60062	Physiological recordings	physio	sub-60062_task-rest	sub-60062/func/sub-60062_task-rest_physio.tsv.gz	OpenfMRI	ds000030	https://openfmri.org/dataset/ds000030	rest
60065	Physiological recordings	physio	sub-60065_task-bht	sub-60065/func/sub-60065_task-bht_physio.tsv.gz	OpenfMRI	ds000030	https://openfmri.org/dataset/ds000030	bht
60065	Physiological recordings	physio	sub-60065_task-rest	sub-60065/func/sub-60065_task-rest_physio.tsv.gz	OpenfMRI	ds000030	https://openfmri.org/dataset/ds000030	rest
60066	Physiological recordings	physio	sub-60066_task-bht	sub-60066/func/sub-60066_task-bht_physio.tsv.gz	OpenfMRI	ds000030	https://openfmri.org/dataset/ds000030	bht
60066	Physiological recordings	physio	sub-60066_task-rest	sub-60066/func/sub-60066_task-rest_physio.tsv.gz	OpenfMRI	ds000030	https://openfmri.org/dataset/ds000030	rest
60068	Physiological recordings	physio	sub-60068_task-bht	sub-60068/func/sub-60068_task-bht_physio.tsv.gz	OpenfMRI	ds000030	https://openfmri.org/dataset/ds000030	bht
60068	Physiological recordings	physio	sub-60068_task-rest	sub-60068/func/sub-60068_task-rest_physio.tsv.gz	OpenfMRI	ds000030	https://openfmri.org/dataset/ds000030	rest
60070	Physiological recordings	physio	sub-60070_task-bht	sub-60070/func/sub-60070_task-bht_physio.tsv.gz	OpenfMRI	ds000030	https://openfmri.org/dataset/ds000030	bht
60070	Physiological recordings	physio	sub-60070_task-rest	sub-60070/func/sub-60070_task-rest_physio.tsv.gz	OpenfMRI	ds000030	https://openfmri.org/dataset/ds000030	rest
60072	Physiological recordings	physio	sub-60072_task-bht	sub-60072/func/sub-60072_task-bht_physio.tsv.gz	OpenfMRI	ds000030	https://openfmri.org/dataset/ds000030	bht
60072	Physiological recordings	physio	sub-60072_task-rest	sub-60072/func/sub-60072_task-rest_physio.tsv.gz	OpenfMRI	ds000030	https://openfmri.org/dataset/ds000030	rest
60073	Physiological recordings	physio	sub-60073_task-bht	sub-60073/func/sub-60073_task-bht_physio.tsv.gz	OpenfMRI	ds000030	https://openfmri.org/dataset/ds000030	bht
60073	Physiological recordings	physio	sub-60073_task-rest	sub-60073/func/sub-60073_task-rest_physio.tsv.gz	OpenfMRI	ds000030	https://openfmri.org/dataset/ds000030	rest
60074	Physiological recordings	physio	sub-60074_task-bht	sub-60074/func/sub-60074_task-bht_physio.tsv.gz	OpenfMRI	ds000030	https://openfmri.org/dataset/ds000030	bht
60074	Physiological recordings	physio	sub-60074_task-rest	sub-60074/func/sub-60074_task-rest_physio.tsv.gz	OpenfMRI	ds000030	https://openfmri.org/dataset/ds000030	rest
60076	Physiological recordings	physio	sub-60076_task-bht	sub-60076/func/sub-60076_task-bht_physio.tsv.gz	OpenfMRI	ds000030	https://openfmri.org/dataset/ds000030	bht
60076	Physiological recordings	physio	sub-60076_task-rest	sub-60076/func/sub-60076_task-rest_physio.tsv.gz	OpenfMRI	ds000030	https://openfmri.org/dataset/ds000030	rest
60077	Physiological recordings	physio	sub-60077_task-bht	sub-60077/func/sub-60077_task-bht_physio.tsv.gz	OpenfMRI	ds000030	https://openfmri.org/dataset/ds000030	bht
60077	Physiological recordings	physio	sub-60077_task-rest	sub-60077/func/sub-60077_task-rest_physio.tsv.gz	OpenfMRI	ds000030	https://openfmri.org/dataset/ds000030	rest
60078	Physiological recordings	physio	sub-60078_task-bht	sub-60078/func/sub-60078_task-bht_physio.tsv.gz	OpenfMRI	ds000030	https://openfmri.org/dataset/ds000030	bht
60078	Physiological recordings	physio	sub-60078_task-rest	sub-60078/func/sub-60078_task-rest_physio.tsv.gz	OpenfMRI	ds000030	https://openfmri.org/dataset/ds000030	rest
60079	Physiological recordings	physio	sub-60079_task-bht	sub-60079/func/sub-60079_task-bht_physio.tsv.gz	OpenfMRI	ds000030	https://openfmri.org/dataset/ds000030	bht
60079	Physiological recordings	physio	sub-60079_task-rest	sub-60079/func/sub-60079_task-rest_physio.tsv.gz	OpenfMRI	ds000030	https://openfmri.org/dataset/ds000030	rest
60080	Physiological recordings	physio	sub-60080_task-bht	sub-60080/func/sub-60080_task-bht_physio.tsv.gz	OpenfMRI	ds000030	https://openfmri.org/dataset/ds000030	bht
60080	Physiological recordings	physio	sub-60080_task-rest	sub-60080/func/sub-60080_task-rest_physio.tsv.gz	OpenfMRI	ds000030	https://openfmri.org/dataset/ds000030	rest
60084	Physiological recordings	physio	sub-60084_task-bht	sub-60084/func/sub-60084_task-bht_physio.tsv.gz	OpenfMRI	ds000030	https://openfmri.org/dataset/ds000030	bht
60084	Physiological recordings	physio	sub-60084_task-rest	sub-60084/func/sub-60084_task-rest_physio.tsv.gz	OpenfMRI	ds000030	https://openfmri.org/dataset/ds000030	rest
60087	Physiological recordings	physio	sub-60087_task-bht	sub-60087/func/sub-60087_task-bht_physio.tsv.gz	OpenfMRI	ds000030	https://openfmri.org/dataset/ds000030	bht
60087	Physiological recordings	physio	sub-60087_task-rest	sub-60087/func/sub-60087_task-rest_physio.tsv.gz	OpenfMRI	ds000030	https://openfmri.org/dataset/ds000030	rest
60089	Physiological recordings	physio	sub-60089_task-bht	sub-60089/func/sub-60089_task-bht_physio.tsv.gz	OpenfMRI	ds000030	https://openfmri.org/dataset/ds000030	bht
60089	Physiological recordings	physio	sub-60089_task-rest	sub-60089/func/sub-60089_task-rest_physio.tsv.gz	OpenfMRI	ds000030	https://openfmri.org/dataset/ds000030	rest
70001	Physiological recordings	physio	sub-70001_task-rest	sub-70001/func/sub-70001_task-rest_physio.tsv.gz	OpenfMRI	ds000030	https://openfmri.org/dataset/ds000030	rest
70004	Physiological recordings	physio	sub-70004_task-bht	sub-70004/func/sub-70004_task-bht_physio.tsv.gz	OpenfMRI	ds000030	https://openfmri.org/dataset/ds000030	bht
70004	Physiological recordings	physio	sub-70004_task-rest	sub-70004/func/sub-70004_task-rest_physio.tsv.gz	OpenfMRI	ds000030	https://openfmri.org/dataset/ds000030	rest
70007	Physiological recordings	physio	sub-70007_task-bht	sub-70007/func/sub-70007_task-bht_physio.tsv.gz	OpenfMRI	ds000030	https://openfmri.org/dataset/ds000030	bht
70007	Physiological recordings	physio	sub-70007_task-rest	sub-70007/func/sub-70007_task-rest_physio.tsv.gz	OpenfMRI	ds000030	https://openfmri.org/dataset/ds000030	rest
70010	Physiological recordings	physio	sub-70010_task-bht	sub-70010/func/sub-70010_task-bht_physio.tsv.gz	OpenfMRI	ds000030	https://openfmri.org/dataset/ds000030	bht
70010	Physiological recordings	physio	sub-70010_task-rest	sub-70010/func/sub-70010_task-rest_physio.tsv.gz	OpenfMRI	ds000030	https://openfmri.org/dataset/ds000030	rest
70015	Physiological recordings	physio	sub-70015_task-bht	sub-70015/func/sub-70015_task-bht_physio.tsv.gz	OpenfMRI	ds000030	https://openfmri.org/dataset/ds000030	bht
70015	Physiological recordings	physio	sub-70015_task-rest	sub-70015/func/sub-70015_task-rest_physio.tsv.gz	OpenfMRI	ds000030	https://openfmri.org/dataset/ds000030	rest
70017	Physiological recordings	physio	sub-70017_task-bht	sub-70017/func/sub-70017_task-bht_physio.tsv.gz	OpenfMRI	ds000030	https://openfmri.org/dataset/ds000030	bht
70017	Physiological recordings	physio	sub-70017_task-rest	sub-70017/func/sub-70017_task-rest_physio.tsv.gz	OpenfMRI	ds000030	https://openfmri.org/dataset/ds000030	rest
70020	Physiological recordings	physio	sub-70020_task-bht	sub-70020/func/sub-70020_task-bht_physio.tsv.gz	OpenfMRI	ds000030	https://openfmri.org/dataset/ds000030	bht
70020	Physiological recordings	physio	sub-70020_task-rest	sub-70020/func/sub-70020_task-rest_physio.tsv.gz	OpenfMRI	ds000030	https://openfmri.org/dataset/ds000030	rest
70021	Physiological recordings	physio	sub-70021_task-bht	sub-70021/func/sub-70021_task-bht_physio.tsv.gz	OpenfMRI	ds000030	https://openfmri.org/dataset/ds000030	bht
70021	Physiological recordings	physio	sub-70021_task-rest	sub-70021/func/sub-70021_task-rest_physio.tsv.gz	OpenfMRI	ds000030	https://openfmri.org/dataset/ds000030	rest
70022	Physiological recordings	physio	sub-70022_task-bht	sub-70022/func/sub-70022_task-bht_physio.tsv.gz	OpenfMRI	ds000030	https://openfmri.org/dataset/ds000030	bht
70022	Physiological recordings	physio	sub-70022_task-rest	sub-70022/func/sub-70022_task-rest_physio.tsv.gz	OpenfMRI	ds000030	https://openfmri.org/dataset/ds000030	rest
70026	Physiological recordings	physio	sub-70026_task-bht	sub-70026/func/sub-70026_task-bht_physio.tsv.gz	OpenfMRI	ds000030	https://openfmri.org/dataset/ds000030	bht
70026	Physiological recordings	physio	sub-70026_task-rest	sub-70026/func/sub-70026_task-rest_physio.tsv.gz	OpenfMRI	ds000030	https://openfmri.org/dataset/ds000030	rest
70029	Physiological recordings	physio	sub-70029_task-bht	sub-70029/func/sub-70029_task-bht_physio.tsv.gz	OpenfMRI	ds000030	https://openfmri.org/dataset/ds000030	bht
70029	Physiological recordings	physio	sub-70029_task-rest	sub-70029/func/sub-70029_task-rest_physio.tsv.gz	OpenfMRI	ds000030	https://openfmri.org/dataset/ds000030	rest
70033	Physiological recordings	physio	sub-70033_task-bht	sub-70033/func/sub-70033_task-bht_physio.tsv.gz	OpenfMRI	ds000030	https://openfmri.org/dataset/ds000030	bht
70033	Physiological recordings	physio	sub-70033_task-rest	sub-70033/func/sub-70033_task-rest_physio.tsv.gz	OpenfMRI	ds000030	https://openfmri.org/dataset/ds000030	rest
70034	Physiological recordings	physio	sub-70034_task-bht	sub-70034/func/sub-70034_task-bht_physio.tsv.gz	OpenfMRI	ds000030	https://openfmri.org/dataset/ds000030	bht
70034	Physiological recordings	physio	sub-70034_task-rest	sub-70034/func/sub-70034_task-rest_physio.tsv.gz	OpenfMRI	ds000030	https://openfmri.org/dataset/ds000030	rest
70035	Physiological recordings	physio	sub-70035_task-bht	sub-70035/func/sub-70035_task-bht_physio.tsv.gz	OpenfMRI	ds000030	https://openfmri.org/dataset/ds000030	bht
70035	Physiological recordings	physio	sub-70035_task-rest	sub-70035/func/sub-70035_task-rest_physio.tsv.gz	OpenfMRI	ds000030	https://openfmri.org/dataset/ds000030	rest
70036	Physiological recordings	physio	sub-70036_task-bht	sub-70036/func/sub-70036_task-bht_physio.tsv.gz	OpenfMRI	ds000030	https://openfmri.org/dataset/ds000030	bht
70036	Physiological recordings	physio	sub-70036_task-rest	sub-70036/func/sub-70036_task-rest_physio.tsv.gz	OpenfMRI	ds000030	https://openfmri.org/dataset/ds000030	rest
70037	Physiological recordings	physio	sub-70037_task-bht	sub-70037/func/sub-70037_task-bht_physio.tsv.gz	OpenfMRI	ds000030	https://openfmri.org/dataset/ds000030	bht
70037	Physiological recordings	physio	sub-70037_task-rest	sub-70037/func/sub-70037_task-rest_physio.tsv.gz	OpenfMRI	ds000030	https://openfmri.org/dataset/ds000030	rest
70040	Physiological recordings	physio	sub-70040_task-bht	sub-70040/func/sub-70040_task-bht_physio.tsv.gz	OpenfMRI	ds000030	https://openfmri.org/dataset/ds000030	bht
70040	Physiological recordings	physio	sub-70040_task-rest	sub-70040/func/sub-70040_task-rest_physio.tsv.gz	OpenfMRI	ds000030	https://openfmri.org/dataset/ds000030	rest
70046	Physiological recordings	physio	sub-70046_task-bht	sub-70046/func/sub-70046_task-bht_physio.tsv.gz	OpenfMRI	ds000030	https://openfmri.org/dataset/ds000030	bht
70046	Physiological recordings	physio	sub-70046_task-rest	sub-70046/func/sub-70046_task-rest_physio.tsv.gz	OpenfMRI	ds000030	https://openfmri.org/dataset/ds000030	rest
70048	Physiological recordings	physio	sub-70048_task-bht	sub-70048/func/sub-70048_task-bht_physio.tsv.gz	OpenfMRI	ds000030	https://openfmri.org/dataset/ds000030	bht
70048	Physiological recordings	physio	sub-70048_task-rest	sub-70048/func/sub-70048_task-rest_physio.tsv.gz	OpenfMRI	ds000030	https://openfmri.org/dataset/ds000030	rest
70049	Physiological recordings	physio	sub-70049_task-bht	sub-70049/func/sub-70049_task-bht_physio.tsv.gz	OpenfMRI	ds000030	https://openfmri.org/dataset/ds000030	bht
70049	Physiological recordings	physio	sub-70049_task-rest	sub-70049/func/sub-70049_task-rest_physio.tsv.gz	OpenfMRI	ds000030	https://openfmri.org/dataset/ds000030	rest
70051	Physiological recordings	physio	sub-70051_task-bht	sub-70051/func/sub-70051_task-bht_physio.tsv.gz	OpenfMRI	ds000030	https://openfmri.org/dataset/ds000030	bht
70051	Physiological recordings	physio	sub-70051_task-rest	sub-70051/func/sub-70051_task-rest_physio.tsv.gz	OpenfMRI	ds000030	https://openfmri.org/dataset/ds000030	rest
70052	Physiological recordings	physio	sub-70052_task-bht	sub-70052/func/sub-70052_task-bht_physio.tsv.gz	OpenfMRI	ds000030	https://openfmri.org/dataset/ds000030	bht
70052	Physiological recordings	physio	sub-70052_task-rest	sub-70052/func/sub-70052_task-rest_physio.tsv.gz	OpenfMRI	ds000030	https://openfmri.org/dataset/ds000030	rest
70055	Physiological recordings	physio	sub-70055_task-bht	sub-70055/func/sub-70055_task-bht_physio.tsv.gz	OpenfMRI	ds000030	https://openfmri.org/dataset/ds000030	bht
70055	Physiological recordings	physio	sub-70055_task-rest	sub-70055/func/sub-70055_task-rest_physio.tsv.gz	OpenfMRI	ds000030	https://openfmri.org/dataset/ds000030	rest
70057	Physiological recordings	physio	sub-70057_task-bht	sub-70057/func/sub-70057_task-bht_physio.tsv.gz	OpenfMRI	ds000030	https://openfmri.org/dataset/ds000030	bht
70057	Physiological recordings	physio	sub-70057_task-rest	sub-70057/func/sub-70057_task-rest_physio.tsv.gz	OpenfMRI	ds000030	https://openfmri.org/dataset/ds000030	rest
70058	Physiological recordings	physio	sub-70058_task-bht	sub-70058/func/sub-70058_task-bht_physio.tsv.gz	OpenfMRI	ds000030	https://openfmri.org/dataset/ds000030	bht
70058	Physiological recordings	physio	sub-70058_task-rest	sub-70058/func/sub-70058_task-rest_physio.tsv.gz	OpenfMRI	ds000030	https://openfmri.org/dataset/ds000030	rest
70060	Physiological recordings	physio	sub-70060_task-bht	sub-70060/func/sub-70060_task-bht_physio.tsv.gz	OpenfMRI	ds000030	https://openfmri.org/dataset/ds000030	bht
70060	Physiological recordings	physio	sub-70060_task-rest	sub-70060/func/sub-70060_task-rest_physio.tsv.gz	OpenfMRI	ds000030	https://openfmri.org/dataset/ds000030	rest
70061	Physiological recordings	physio	sub-70061_task-bht	sub-70061/func/sub-70061_task-bht_physio.tsv.gz	OpenfMRI	ds000030	https://openfmri.org/dataset/ds000030	bht
70061	Physiological recordings	physio	sub-70061_task-rest	sub-70061/func/sub-70061_task-rest_physio.tsv.gz	OpenfMRI	ds000030	https://openfmri.org/dataset/ds000030	rest
70065	Physiological recordings	physio	sub-70065_task-bht	sub-70065/func/sub-70065_task-bht_physio.tsv.gz	OpenfMRI	ds000030	https://openfmri.org/dataset/ds000030	bht
70065	Physiological recordings	physio	sub-70065_task-rest	sub-70065/func/sub-70065_task-rest_physio.tsv.gz	OpenfMRI	ds000030	https://openfmri.org/dataset/ds000030	rest
70068	Physiological recordings	physio	sub-70068_task-bht	sub-70068/func/sub-70068_task-bht_physio.tsv.gz	OpenfMRI	ds000030	https://openfmri.org/dataset/ds000030	bht
70068	Physiological recordings	physio	sub-70068_task-rest	sub-70068/func/sub-70068_task-rest_physio.tsv.gz	OpenfMRI	ds000030	https://openfmri.org/dataset/ds000030	rest
70069	Physiological recordings	physio	sub-70069_task-bht	sub-70069/func/sub-70069_task-bht_physio.tsv.gz	OpenfMRI	ds000030	https://openfmri.org/dataset/ds000030	bht
70069	Physiological recordings	physio	sub-70069_task-rest	sub-70069/func/sub-70069_task-rest_physio.tsv.gz	OpenfMRI	ds000030	https://openfmri.org/dataset/ds000030	rest
70070	Physiological recordings	physio	sub-70070_task-bht	sub-70070/func/sub-70070_task-bht_physio.tsv.gz	OpenfMRI	ds000030	https://openfmri.org/dataset/ds000030	bht
70070	Physiological recordings	physio	sub-70070_task-rest	sub-70070/func/sub-70070_task-rest_physio.tsv.gz	OpenfMRI	ds000030	https://openfmri.org/dataset/ds000030	rest
70072	Physiological recordings	physio	sub-70072_task-bht	sub-70072/func/sub-70072_task-bht_physio.tsv.gz	OpenfMRI	ds000030	https://openfmri.org/dataset/ds000030	bht
70072	Physiological recordings	physio	sub-70072_task-rest	sub-70072/func/sub-70072_task-rest_physio.tsv.gz	OpenfMRI	ds000030	https://openfmri.org/dataset/ds000030	rest
70073	Physiological recordings	physio	sub-70073_task-bht	sub-70073/func/sub-70073_task-bht_physio.tsv.gz	OpenfMRI	ds000030	https://openfmri.org/dataset/ds000030	bht
70073	Physiological recordings	physio	sub-70073_task-rest	sub-70073/func/sub-70073_task-rest_physio.tsv.gz	OpenfMRI	ds000030	https://openfmri.org/dataset/ds000030	rest
70074	Physiological recordings	physio	sub-70074_task-bht	sub-70074/func/sub-70074_task-bht_physio.tsv.gz	OpenfMRI	ds000030	https://openfmri.org/dataset/ds000030	bht
70074	Physiological recordings	physio	sub-70074_task-rest	sub-70074/func/sub-70074_task-rest_physio.tsv.gz	OpenfMRI	ds000030	https://openfmri.org/dataset/ds000030	rest
70075	Physiological recordings	physio	sub-70075_task-bht	sub-70075/func/sub-70075_task-bht_physio.tsv.gz	OpenfMRI	ds000030	https://openfmri.org/dataset/ds000030	bht
70075	Physiological recordings	physio	sub-70075_task-rest	sub-70075/func/sub-70075_task-rest_physio.tsv.gz	OpenfMRI	ds000030	https://openfmri.org/dataset/ds000030	rest
70076	Physiological recordings	physio	sub-70076_task-bht	sub-70076/func/sub-70076_task-bht_physio.tsv.gz	OpenfMRI	ds000030	https://openfmri.org/dataset/ds000030	bht
70076	Physiological recordings	physio	sub-70076_task-rest	sub-70076/func/sub-70076_task-rest_physio.tsv.gz	OpenfMRI	ds000030	https://openfmri.org/dataset/ds000030	rest
70077	Physiological recordings	physio	sub-70077_task-bht	sub-70077/func/sub-70077_task-bht_physio.tsv.gz	OpenfMRI	ds000030	https://openfmri.org/dataset/ds000030	bht
70077	Physiological recordings	physio	sub-70077_task-rest	sub-70077/func/sub-70077_task-rest_physio.tsv.gz	OpenfMRI	ds000030	https://openfmri.org/dataset/ds000030	rest
70079	Physiological recordings	physio	sub-70079_task-bht	sub-70079/func/sub-70079_task-bht_physio.tsv.gz	OpenfMRI	ds000030	https://openfmri.org/dataset/ds000030	bht
70079	Physiological recordings	physio	sub-70079_task-rest	sub-70079/func/sub-70079_task-rest_physio.tsv.gz	OpenfMRI	ds000030	https://openfmri.org/dataset/ds000030	rest
70080	Physiological recordings	physio	sub-70080_task-bht	sub-70080/func/sub-70080_task-bht_physio.tsv.gz	OpenfMRI	ds000030	https://openfmri.org/dataset/ds000030	bht
70080	Physiological recordings	physio	sub-70080_task-rest	sub-70080/func/sub-70080_task-rest_physio.tsv.gz	OpenfMRI	ds000030	https://openfmri.org/dataset/ds000030	rest
70081	Physiological recordings	physio	sub-70081_task-bht	sub-70081/func/sub-70081_task-bht_physio.tsv.gz	OpenfMRI	ds000030	https://openfmri.org/dataset/ds000030	bht
70081	Physiological recordings	physio	sub-70081_task-rest	sub-70081/func/sub-70081_task-rest_physio.tsv.gz	OpenfMRI	ds000030	https://openfmri.org/dataset/ds000030	rest
70083	Physiological recordings	physio	sub-70083_task-bht	sub-70083/func/sub-70083_task-bht_physio.tsv.gz	OpenfMRI	ds000030	https://openfmri.org/dataset/ds000030	bht
70083	Physiological recordings	physio	sub-70083_task-rest	sub-70083/func/sub-70083_task-rest_physio.tsv.gz	OpenfMRI	ds000030	https://openfmri.org/dataset/ds000030	rest
70086	Physiological recordings	physio	sub-70086_task-bht	sub-70086/func/sub-70086_task-bht_physio.tsv.gz	OpenfMRI	ds000030	https://openfmri.org/dataset/ds000030	bht
70086	Physiological recordings	physio	sub-70086_task-rest	sub-70086/func/sub-70086_task-rest_physio.tsv.gz	OpenfMRI	ds000030	https://openfmri.org/dataset/ds000030	rest
